# Supplementary material for: Diabetic microenvironment deteriorates the regenerative capacities of adipose mesenchymal stromal cells
Source: Diabetol Metab Syndr. 2024 Jun 16;16:131. doi: 10.1186/s13098-024-01365-1 (PMC11181634; doi:10.1186/s13098-024-01365-1)
Supplement: Supplementary file 1 — Supplementary Material 1 [file 13098_2024_1365_MOESM1_ESM.xlsx]

## Sheet: DEGs
MSC DEGs in the diabetic microenvironment
Upregulated
BMP1
COL1A1
DTX2
GJA1
KAT2A
KAT8
NOTCH1
PARD6A
DLK1
IL1B
PPARa
HK2
PFKM
LDHb
MMP2
IL6
TNF
MCP1
p21
p53
BAX
Cas3
FIS1
Lep
Downregulated
ABCG2
ALDH1A1
APC
CCNA2
CCNE1
CDK1
FOXA2
GJB1
ISL1
FABP4
DGAT1
PPARg
IRS1
SIRT1
SDH
TGFb
SOD
TERT
MFN1
PRKN
HIF1a
LIN28
FOXO1
VEGF
CXCL12
ADIPOQ

## Sheet: KEGG PWs
KEGG pathways enriched by the DEGs
Term	P-value	Genes
Longevity regulating pathway	5.21532e-09	IRS1;ADIPOQ;PPARG;SIRT1;FOXO1;FOXA2
AMPK signaling pathway	1.39088e-08	CCNA2;IRS1;ADIPOQ;PPARG;SIRT1;FOXO1
Cellular senescence	7.7703e-08	CCNA2;IL6;CCNE1;CDK1;SIRT1;FOXO1
FoxO signaling pathway	3.28234e-05	IL6;IRS1;SIRT1;FOXO1
Mitophagy	0.000101273	PRKN;MFN1;HIF1A
PPAR signaling pathway	0.000149035	FABP4;ADIPOQ;PPARG
Insulin resistance	0.000454668	IL6;IRS1;FOXO1
Cell cycle	0.000680405	CCNA2;CCNE1;CDK1
Type II diabetes mellitus	0.00188309	IRS1;ADIPOQ
Intestinal immune network for IgA production	0.00204875	IL6;CXCL12
Regulation of lipolysis in adipocytes	0.0026809	FABP4;IRS1
Retinol metabolism	0.00395042	DGAT1;ALDH1A1
Adipocytokine signaling pathway	0.0041844	IRS1;ADIPOQ
p53 signaling pathway	0.00454718	CCNE1;CDK1
Progesterone-mediated oocyte maturation	0.00843154	CCNA2;CDK1
AGE-RAGE signaling pathway in diabetic complications	0.00859621	IL6;FOXO1
HIF-1 signaling pathway	0.00859621	IL6;HIF1A
Glucagon signaling pathway	0.00909887	SIRT1;FOXO1
PI3K-Akt signaling pathway	0.0129798	IL6;IRS1;CCNE1
Oocyte meiosis	0.0131724	CCNE1;CDK1
Autophagy	0.0137793	IRS1;HIF1A
Insulin signaling pathway	0.0156717	IRS1;FOXO1
Signaling pathways regulating pluripotency of stem cells	0.0161066	APC;ISL1
NOD-like receptor signaling pathway	0.0255851	IL6;MFN1
