# Supplementary material for: Diabetic microenvironment deteriorates the regenerative capacities of adipose mesenchymal stromal cells
Source: Diabetol Metab Syndr. 2024 Jun 16;16:131. doi: 10.1186/s13098-024-01365-1 (PMC11181634; doi:10.1186/s13098-024-01365-1)
Supplement: Supplementary file 2 — Supplementary Material 2 [file 13098_2024_1365_MOESM2_ESM.xlsx]

## Sheet: Adipose
Supplementry table 2: All proteins expressed in ASCs cultured in DS or NS for 6 days and 1 month. DS6-1 means proteins expressed in ASCs cultured in DS for 6 days; sample1 and that goes for all samples.
acc	protein names	DS1-1	DS1-2	DS1-3	DS6-1	DS6-2	DS6-3	NS1-1	NS1-2	NS1-3	NS6-1	NS6-2	NS6-3		DS1	DS6	NS1	NS6
A0A024QZ68	RAB34, member RAS oncogene family, isoform CRA_b	NA	NA	0.000188314	NA	NA	NA	NA	NA	NA	NA	NA	NA		0.000188314	NA	NA	NA
A0A024R017	Histone H2A	NA	NA	NA	NA	0.000771704	NA	NA	NA	NA	NA	NA	NA		NA	0.000771704	NA	NA
A0A024R035	Complement component C9	0.000717736	0.000622478	0.00069801	NA	NA	NA	NA	0.000291198	0.000271211	NA	0.000317698	0.000347261		0.000679408	NA	0.000281205	0.00033248
A0A024R0T8	Apolipoprotein C-I, isoform CRA_a	0.00378656	0.00255804	0.00360974	NA	0.00120869	0.00220224	0.00343695	0.00357631	0.00348712	0.00122623	0.00541468	0.00144308		0.00331811	0.00170547	0.00350013	0.00269467
A0A024R0T9	Apolipoprotein C-II (Apo-CII) (ApoC-II) (Apolipoprotein C2)	NA	NA	NA	NA	NA	NA	NA	NA	0.000764174	0.00119834	0.00315784	0.0052752		NA	NA	0.000764174	0.00321046
A0A024R1G8	Apolipoprotein L, 1, isoform CRA_b	NA	NA	NA	NA	NA	NA	7.13e-05	NA	4.66e-05	9.97e-05	NA	NA		NA	NA	5.895e-05	9.97e-05
A0A024R1N1	Myosin, heavy polypeptide 9, non-muscle, isoform CRA_a	NA	NA	NA	5.39e-05	0.000127961	0.000214899	NA	NA	NA	NA	NA	NA		NA	0.000132253	NA	NA
A0A024R1Q4	Apolipoprotein L, 1, isoform CRA_c	NA	NA	NA	NA	NA	NA	7.41e-05	NA	4.85e-05	0.000103671	NA	NA		NA	NA	6.13e-05	0.000103671
A0A024R1Z6	Vesicle amine transport protein 1 homolog (T californica), isoform CRA_a	NA	NA	NA	0.00168952	0.000820514	0.00133465	NA	NA	NA	NA	NA	NA		NA	0.00128156	NA	NA
A0A024R3E3	Apolipoprotein A-I, isoform CRA_a (Epididymis secretory sperm binding protein)	0.0278245	0.0272134	0.0302714	0.00528449	0.00662906	0.00824486	0.0269038	0.0335912	0.031746	0.0234071	0.0310716	0.0364756		0.0284364	0.00671947	0.030747	0.0303181
A0A024R3X4	60 kDa heat shock protein, mitochondrial (EC 5.6.1.7) (60 kDa chaperonin) (Chaperonin 60) (Heat shock protein 60)	NA	NA	NA	0.000592557	0.000275128	NA	NA	NA	NA	NA	NA	NA		NA	0.000433842	NA	NA
A0A024R408	Arp2/3 complex 34 kDa subunit	NA	NA	NA	0.000446223	NA	NA	NA	NA	NA	NA	NA	NA		NA	0.000446223	NA	NA
A0A024R462	Fibronectin	NA	NA	NA	NA	NA	NA	3.03e-05	8.4e-05	4.8e-05	NA	NA	NA		NA	NA	5.41e-05	NA
A0A024R4F1	Phosphopyruvate hydratase (EC 4.2.1.11) (2-phospho-D-glycerate hydro-lyase)	NA	NA	NA	0.00349445	0.00345082	0.00463282	NA	NA	NA	NA	NA	NA		NA	0.00385936	NA	NA
A0A024R4X0	NADH-cytochrome b5 reductase (EC 1.6.2.2)	0.000206811	NA	NA	0.00129643	0.00123124	0.0013655	NA	NA	NA	NA	NA	NA		0.000206811	0.00129772	NA	NA
A0A024R4Z1	HCG2042749, isoform CRA_b	NA	NA	NA	NA	NA	9.76e-05	NA	NA	NA	NA	NA	NA		NA	9.76e-05	NA	NA
A0A024R4Z4	HCG2039447, isoform CRA_d (HCG2042749, isoform CRA_c)	NA	NA	NA	NA	NA	9.78e-05	NA	NA	NA	NA	NA	NA		NA	9.78e-05	NA	NA
A0A024R557	HCG2039447, isoform CRA_a	NA	NA	NA	NA	NA	0.000157148	NA	NA	NA	NA	NA	NA		NA	0.000157148	NA	NA
A0A024R5H8	RAB6A, member RAS oncogene family, isoform CRA_b	NA	NA	0.000234488	NA	NA	NA	NA	NA	NA	NA	NA	NA		0.000234488	NA	NA	NA
A0A024R5J5	H.sapiens ras-related Hrab6 protein (RAB6A, member RAS oncogene family, isoform CRA_a)	NA	NA	0.000234488	NA	NA	NA	NA	NA	NA	NA	NA	NA		0.000234488	NA	NA	NA
A0A024R5Z7	Annexin	0.00104545	0.00165275	0.00158262	0.0034944	0.00306503	0.00431353	9.43e-05	NA	NA	NA	0.000310047	7.31e-05		0.00142694	0.00362432	9.43e-05	0.000191574
A0A024R5Z9	Pyruvate kinase (EC 2.7.1.40)	0.000982257	0.000388738	0.000498625	0.000454703	0.000512808	0.000733359	5.09e-05	NA	NA	NA	8.19e-05	NA		0.000623207	0.000566957	5.09e-05	8.19e-05
A0A024R609	Pyruvate kinase (EC 2.7.1.40)	NA	NA	NA	NA	NA	0.00112874	7.84e-05	NA	NA	NA	NA	NA		NA	0.00112874	7.84e-05	NA
A0A024R6I7	Alpha-1-antitrypsin (Serpin peptidase inhibitor, clade A (Alpha-1 antiproteinase, antitrypsin), member 1, isoform CRA_a)	NA	NA	NA	NA	NA	NA	0.00937203	0.0129427	0.0118239	0.00581736	0.00730071	0.00849753		NA	NA	0.0113795	0.0072052
A0A024R6P0	Serpin peptidase inhibitor, clade A (Alpha-1 antiproteinase, antitrypsin), member 3, isoform CRA_c	NA	NA	NA	NA	NA	NA	0.00122088	0.00196184	0.00146622	0.000247112	0.000111386	0.000341742		NA	NA	0.00154965	0.000233413
A0A024R755	Calumenin	NA	NA	NA	0.00400017	NA	NA	NA	NA	NA	NA	NA	NA		NA	0.00400017	NA	NA
A0A024R8S5	Protein disulfide-isomerase (EC 5.3.4.1)	0.000592344	0.000638532	0.000507485	0.0021091	0.00248265	0.00276901	NA	NA	NA	NA	4.99e-05	NA		0.000579454	0.00245359	NA	4.99e-05
A0A024R944	Antithrombin-III (Serpin C1)	NA	NA	NA	NA	NA	NA	NA	NA	7.72e-05	NA	NA	NA		NA	NA	7.72e-05	NA
A0A024R962	HCG40889, isoform CRA_b	NA	NA	NA	NA	NA	NA	0.000283677	0.000399294	0.000338123	8.71e-05	0.000200208	0.00022815		NA	NA	0.000340365	0.000171819
A0A024R984	HCG40889, isoform CRA_a	NA	NA	NA	NA	NA	NA	NA	NA	NA	9.15e-05	NA	NA		NA	NA	NA	9.15e-05
A0A024R9U8	HECT-type E3 ubiquitin transferase (EC 2.3.2.26)	NA	NA	NA	1.38e-05	NA	NA	NA	NA	NA	NA	NA	NA		NA	1.38e-05	NA	NA
A0A024R9W5	HECT-type E3 ubiquitin transferase (EC 2.3.2.26)	NA	NA	NA	1.38e-05	NA	NA	NA	NA	NA	NA	NA	NA		NA	1.38e-05	NA	NA
A0A024R9Y3	HECT-type E3 ubiquitin transferase (EC 2.3.2.26)	NA	NA	NA	1.38e-05	NA	NA	NA	NA	NA	NA	NA	NA		NA	1.38e-05	NA	NA
A0A024RAA7	Adiponectin B (Complement component 1, q subcomponent, C chain, isoform CRA_a)	NA	0.000385157	NA	NA	NA	NA	0.00049184	0.000586242	0.000562548	0.000404191	0.00050297	NA		0.000385157	NA	0.000546877	0.00045358
A0A024RAB9	Adiponectin A (Complement component 1, q subcomponent, B chain, isoform CRA_a)	NA	NA	NA	NA	NA	NA	0.000330485	0.000428932	0.000424913	NA	0.000171906	0.000228548		NA	NA	0.000394777	0.000200227
A0A024RAD5	Dolichyl-diphosphooligosaccharide--protein glycosyltransferase 48 kDa subunit (Oligosaccharyl transferase 48 kDa subunit)	NA	NA	NA	0.000330931	NA	NA	NA	NA	NA	NA	NA	NA		NA	0.000330931	NA	NA
A0A024RAG6	Complement C1q subcomponent subunit A	NA	NA	NA	NA	NA	NA	6.02e-05	NA	7.88e-05	NA	NA	NA		NA	NA	6.95e-05	NA
A0A024RAS2	Histone H2A	NA	NA	NA	NA	0.000777686	NA	NA	NA	NA	NA	NA	NA		NA	0.000777686	NA	NA
A0A024RBI5	Coronin	NA	NA	NA	NA	NA	0.00026826	NA	NA	NA	NA	NA	NA		NA	0.00026826	NA	NA
A0A024RBZ0	Transcription factor	NA	NA	NA	NA	NA	NA	NA	7.02e-05	NA	NA	NA	NA		NA	NA	7.02e-05	NA
A0A024RCA2	Interferon regulatory factor 7, isoform CRA_a	9.88e-05	NA	NA	NA	NA	NA	NA	NA	NA	NA	NA	NA		9.88e-05	NA	NA	NA
A0A024RD64	HCG1643345, isoform CRA_a	NA	NA	NA	NA	NA	NA	NA	NA	NA	NA	0.000207105	NA		NA	NA	NA	0.000207105
A0A024RD80	Heat shock protein 90kDa alpha (Cytosolic), class B member 1, isoform CRA_a	NA	0.000114044	NA	0.000354334	0.000197951	0.000417119	NA	NA	NA	NA	NA	5.7e-05		0.000114044	0.000323135	NA	5.7e-05
A0A024RDG6	Scavenger receptor class B, member 2, isoform CRA_a	NA	NA	NA	0.000268345	0.000254851	NA	NA	NA	NA	NA	NA	NA		NA	0.000261598	NA	NA
A0A068LKQ0	Ig heavy chain variable region	NA	NA	NA	NA	NA	NA	0.000696773	0.000904332	0.000436444	NA	NA	NA		NA	NA	0.000679183	NA
A0A068LN13	Ig heavy chain variable region	NA	NA	NA	NA	NA	NA	NA	NA	NA	0.000699341	NA	NA		NA	NA	NA	0.000699341
A0A075B6F3	Dynein axonemal heavy chain 8	NA	NA	NA	NA	NA	NA	NA	NA	NA	NA	2.39e-05	NA		NA	NA	NA	2.39e-05
A0A075B6K4	Immunoglobulin lambda variable 3-10	NA	NA	NA	NA	NA	NA	0.000192459	NA	NA	NA	NA	NA		NA	NA	0.000192459	NA
A0A087WSY5	Carboxypeptidase B2	NA	NA	NA	NA	NA	NA	4.46e-05	NA	NA	NA	NA	NA		NA	NA	4.46e-05	NA
A0A087WT59	Transthyretin	NA	NA	NA	NA	NA	NA	0.000277997	NA	NA	0.000669746	NA	0.000969697		NA	NA	0.000277997	0.000819721
A0A087WT78	Endoplasmin	0.00026712	NA	NA	0.000934363	NA	0.00134394	NA	NA	NA	NA	NA	NA		0.00026712	0.00113915	NA	NA
A0A087WV01	Elongation factor 1-alpha	NA	NA	NA	NA	0.00183351	0.00311546	NA	NA	NA	NA	NA	NA		NA	0.00247448	NA	NA
A0A087WVQ9	Elongation factor 1-alpha	0.000539032	0.000745245	0.000683101	NA	0.00170169	0.00289147	NA	NA	NA	NA	NA	NA		0.000655793	0.00229658	NA	NA
A0A087WW43	Inter-alpha-trypsin inhibitor heavy chain H3	NA	NA	NA	NA	NA	NA	NA	NA	3.7e-05	NA	NA	NA		NA	NA	3.7e-05	NA
A0A087WWY0	Apolipoprotein(a)	NA	NA	NA	NA	NA	NA	NA	3.91e-05	0.000101377	2.89e-05	0.000165031	0.000166365		NA	NA	7.02385e-05	0.000120099
A0A087X232	Complement C1s subcomponent	NA	NA	NA	NA	NA	NA	NA	NA	9.7e-05	NA	5.31e-05	NA		NA	NA	9.7e-05	5.31e-05
A0A087X2E9	Glutathione S-transferase P	NA	NA	NA	NA	0.00117919	0.00140837	NA	NA	NA	NA	NA	NA		NA	0.00129378	NA	NA
A0A096LNV8	Cation channel sperm-associated auxiliary subunit TMEM262	NA	NA	NA	NA	NA	NA	NA	NA	NA	NA	0.000593075	NA		NA	NA	NA	0.000593075
A0A096LPE2	SAA2-SAA4 readthrough	NA	NA	NA	NA	NA	NA	NA	0.00024552	0.00017228	NA	NA	NA		NA	NA	0.0002089	NA
A0A0A0MS08	Immunoglobulin heavy constant gamma 1	NA	NA	NA	NA	0.0103626	NA	NA	NA	NA	NA	NA	NA		NA	0.0103626	NA	NA
A0A0A0MS51	Gelsolin (Actin-depolymerizing factor) (Brevin)	NA	NA	0.000102465	0.000110959	NA	NA	0.000263016	0.000332831	0.000368514	0.00021697	0.00025196	0.000441732		0.000102465	0.000110959	0.000321454	0.000303554
A0A0A0MSV6	Complement C1q subcomponent subunit B	NA	NA	NA	NA	NA	NA	0.000366723	0.000475964	NA	NA	0.000190755	0.000253608		NA	NA	0.000421343	0.000222181
A0A0A0MT01	Gelsolin (Actin-depolymerizing factor) (Brevin)	NA	NA	9.99e-05	0.000108211	NA	NA	0.000256501	0.000324586	0.000359385	0.000211595	0.000245718	0.000430789		9.99e-05	0.000108211	0.000313491	0.000296034
A0A0A6YYC7	HCG2042749, isoform CRA_d (Protein ZFP91-CNTF)	NA	NA	NA	NA	NA	0.000105162	NA	NA	NA	NA	NA	NA		NA	0.000105162	NA	NA
A0A0B4J1Y9	Immunoglobulin heavy variable 3-72	NA	NA	NA	NA	NA	NA	NA	NA	NA	NA	NA	0.00069415		NA	NA	NA	0.00069415
A0A0B4J231	Immunoglobulin lambda-like polypeptide 5	NA	NA	NA	NA	NA	NA	0.00200168	NA	0.00217955	0.0013178	0.00202289	0.00184418		NA	NA	0.00209061	0.00172829
A0A0C4DGS1	Dolichyl-diphosphooligosaccharide--protein glycosyltransferase 48 kDa subunit (Oligosaccharyl transferase 48 kDa subunit)	NA	NA	NA	0.000343746	NA	NA	NA	NA	NA	NA	NA	NA		NA	0.000343746	NA	NA
A0A0C4DGT3	Epididymis secretory sperm binding protein (IQ motif and SEC7 domain-containing protein 1)	NA	NA	NA	NA	NA	NA	NA	5.1e-05	NA	NA	NA	NA		NA	NA	5.1e-05	NA
A0A0C4DH38	Immunoglobulin heavy variable 5-51	NA	NA	NA	NA	NA	NA	0.000714639	0.00092752	0.000447634	NA	NA	NA		NA	NA	0.000696598	NA
A0A0G2JL54	Complement C4-B	NA	0.00038554	0.000369309	0.00011109	NA	NA	NA	NA	NA	NA	NA	NA		0.000377425	0.00011109	NA	NA
A0A0G2JMI3	Immunoglobulin heavy variable 1-69-2	NA	NA	NA	NA	NA	NA	0.000714639	0.00092752	0.000447634	NA	NA	NA		NA	NA	0.000696598	NA
A0A0G2JPR0	Complement C4-A	0.000475445	0.00037537	0.000359568	0.00010816	NA	NA	0.000597879	NA	NA	NA	NA	0.000627581		0.000403461	0.00010816	0.000597879	0.000627581
A0A0J9YXX1	Immunoglobulin heavy variable 5-10-1	NA	NA	NA	NA	NA	NA	0.000714639	0.00092752	0.000447634	NA	NA	NA		NA	NA	0.000696598	NA
A0A0K0K1H8	Serotransferrin (Beta-1 metal-binding globulin) (Siderophilin)	NA	NA	NA	NA	NA	NA	NA	0.0128814	NA	NA	NA	NA		NA	NA	0.0128814	NA
A0A0K0Q2Z1	Antithrombin-III (Serpin C1)	NA	NA	NA	NA	NA	NA	NA	NA	7.72e-05	NA	NA	NA		NA	NA	7.72e-05	NA
A0A0K2BMD8	Mutant hemoglobin alpha 2 globin chain	0.0171411	0.0120862	0.0168303	0.00451651	NA	NA	0.0204183	0.0303892	0.0183248	NA	0.0364732	NA		0.0153525	0.00451651	0.0230441	0.0364732
A0A0S2Z2Z6	Annexin	NA	NA	NA	0.000369974	0.000468493	0.00025979	NA	NA	NA	NA	NA	NA		NA	0.000366086	NA	NA
A0A0S2Z377	Annexin	NA	NA	NA	NA	NA	0.000262127	NA	NA	NA	NA	NA	NA		NA	0.000262127	NA	NA
A0A0S2Z3C0	Actinin alpha 4 isoform 3	NA	NA	NA	0.00145567	NA	NA	NA	NA	NA	NA	NA	NA		NA	0.00145567	NA	NA
A0A0S2Z3C2	Apolipoprotein C-II (Apo-CII) (ApoC-II) (Apolipoprotein C2)	NA	NA	NA	NA	NA	NA	NA	NA	0.000683023	0.00107109	0.0028225	0.004715		NA	NA	0.000683023	0.00286953
A0A0S2Z3D5	Apolipoprotein E isoform 1	0.00364932	0.00353491	0.00301125	0.000785466	NA	NA	0.00140415	0.00173181	0.00168694	0.00183093	0.00211515	0.00247551		0.00339849	0.000785466	0.00160763	0.00214053
A0A0S2Z3G9	Actinin alpha 4 isoform 1	NA	NA	NA	0.000496942	NA	0.000235538	NA	NA	NA	NA	NA	NA		NA	0.00036624	NA	NA
A0A0S2Z3X3	Actinin alpha 4 isoform 2	NA	NA	NA	0.0013009	NA	0.000616594	NA	NA	NA	NA	NA	NA		NA	0.000958748	NA	NA
A0A0S2Z4K3	Vitamin K-dependent protein S	0.00312583	0.00368171	0.00434962	NA	NA	NA	5.46e-05	NA	NA	0.000268564	0.000434278	0.000714841		0.00371905	NA	5.46e-05	0.000472561
A0A0S2Z4L3	Vitamin K-dependent protein S	0.00298455	0.0035153	0.00415303	NA	NA	NA	5.21e-05	NA	NA	0.000256425	0.00041465	0.000682532		0.00355096	NA	5.21e-05	0.000451202
A0A0S2Z508	Rho GTPase activating protein 26 isoform 2	NA	NA	NA	NA	NA	NA	NA	NA	NA	NA	NA	9.7e-05		NA	NA	NA	9.7e-05
A0A0S2Z536	Rho GTPase-activating protein 26 (Rho-type GTPase-activating protein 26)	NA	NA	NA	NA	NA	NA	NA	NA	NA	NA	NA	8.71e-05		NA	NA	NA	8.71e-05
A0A0U1RQL8	Macrophage-capping protein (Actin regulatory protein CAP-G)	NA	NA	0.000330362	NA	NA	NA	NA	NA	NA	NA	NA	NA		0.000330362	NA	NA	NA
A0A0U1RR32	Histone H2A	NA	NA	NA	NA	0.000593618	NA	NA	NA	NA	NA	NA	NA		NA	0.000593618	NA	NA
A0A0U1RRH7	Histone H2A	NA	NA	NA	NA	0.000590126	NA	NA	NA	NA	NA	NA	NA		NA	0.000590126	NA	NA
A0A0U4BW16	Non-muscle myosin heavy chain 9	NA	NA	NA	5.38e-05	NA	NA	NA	NA	NA	NA	NA	NA		NA	5.38e-05	NA	NA
A0A0X9T0H6	GCT-A5 heavy chain variable region	NA	NA	NA	NA	NA	NA	0.000733446	0.000951929	0.000459414	NA	NA	NA		NA	NA	0.00071493	NA
A0A0X9UWK7	MS-D4 heavy chain variable region	NA	NA	NA	NA	NA	NA	0.000685351	0.000889507	0.000429289	NA	NA	NA		NA	NA	0.000668049	NA
A0A0X9V9C4	GCT-A8 heavy chain variable region	NA	NA	NA	NA	NA	NA	0.000696773	0.000904332	0.000436444	NA	NA	NA		NA	NA	0.000679183	NA
A0A140TA29	Complement C4-B	NA	0.00038554	0.000369309	0.00011109	NA	NA	NA	NA	NA	NA	NA	NA		0.000377425	0.00011109	NA	NA
A0A140TA32	Complement C4-A	NA	0.00038554	0.000369309	0.00011109	NA	NA	NA	NA	NA	NA	NA	NA		0.000377425	0.00011109	NA	NA
A0A140TA44	Complement C4-A	NA	0.00038554	0.000369309	0.00011109	NA	NA	NA	NA	NA	NA	NA	NA		0.000377425	0.00011109	NA	NA
A0A140TA49	Complement C4-A	NA	0.00038554	0.000369309	0.00011109	NA	NA	NA	NA	NA	NA	NA	NA		0.000377425	0.00011109	NA	NA
A0A140VK17	EH domain binding protein 1, isoform CRA_a (Testis tissue sperm-binding protein Li 50e)	NA	NA	4.08e-05	NA	NA	NA	NA	NA	NA	NA	NA	NA		4.08e-05	NA	NA	NA
A0A140VKF3	Testis tissue sperm-binding protein Li 70n	NA	NA	NA	NA	NA	NA	NA	5.35e-05	NA	NA	7.8e-05	NA		NA	NA	5.35e-05	7.8e-05
A0A158RFU6	RAB7, member RAS oncogene family, isoform CRA_a (RAB7A, member RAS oncogene family)	NA	NA	NA	0.000765458	NA	NA	NA	NA	NA	NA	NA	NA		NA	0.000765458	NA	NA
A0A1B0GVI3	Keratin, type I cytoskeletal 10	8.57e-05	NA	0.000100495	NA	NA	NA	NA	NA	NA	9.26e-05	5.81e-05	9.27e-05		9.30975e-05	NA	NA	8.11333e-05
A0A1B1CYC5	Vitamin D binding protein	NA	NA	NA	NA	NA	NA	0.00130193	0.00159588	0.00194575	NA	NA	NA		NA	NA	0.00161452	NA
A0A1B2FIV9	Apolipoprotein L1	NA	NA	NA	NA	NA	NA	0.000118994	NA	7.78e-05	0.000166375	NA	NA		NA	NA	9.8397e-05	0.000166375
A0A1B2FIW1	Apolipoprotein L1	NA	NA	NA	NA	NA	NA	0.000119475	NA	7.81e-05	0.000167049	NA	NA		NA	NA	9.87875e-05	0.000167049
A0A1B2FIW3	Apolipoprotein L1	NA	NA	NA	NA	NA	NA	0.000119475	NA	7.81e-05	0.000167049	NA	NA		NA	NA	9.87875e-05	0.000167049
A0A1B2FIW9	Apolipoprotein L1	NA	NA	NA	NA	NA	NA	0.000118994	NA	7.78e-05	0.000166375	NA	NA		NA	NA	9.8397e-05	0.000166375
A0A1B2FIX0	Apolipoprotein L1	NA	NA	NA	NA	NA	NA	0.000118994	NA	7.78e-05	0.000166375	NA	NA		NA	NA	9.8397e-05	0.000166375
A0A1B2FIX3	Apolipoprotein L1	NA	NA	NA	NA	NA	NA	0.000118994	NA	7.78e-05	0.000166375	NA	NA		NA	NA	9.8397e-05	0.000166375
A0A1B2FIY0	Apolipoprotein L1	NA	NA	NA	NA	NA	NA	0.000118994	NA	7.78e-05	0.000166375	NA	NA		NA	NA	9.8397e-05	0.000166375
A0A1B2FJ11	Apolipoprotein L1	NA	NA	NA	NA	NA	NA	0.000119475	NA	7.81e-05	0.000167049	NA	NA		NA	NA	9.87875e-05	0.000167049
A0A1B2FJ21	Apolipoprotein L1	NA	NA	NA	NA	NA	NA	0.000118994	NA	7.78e-05	0.000166375	NA	NA		NA	NA	9.8397e-05	0.000166375
A0A1B2FJ29	Apolipoprotein L1	NA	NA	NA	NA	NA	NA	0.000119475	NA	7.81e-05	0.000167049	NA	NA		NA	NA	9.87875e-05	0.000167049
A0A1B2FJ32	Apolipoprotein L1	NA	NA	NA	NA	NA	NA	0.000118994	NA	7.78e-05	0.000166375	NA	NA		NA	NA	9.8397e-05	0.000166375
A0A1B2FJ38	Apolipoprotein L1	NA	NA	NA	NA	NA	NA	0.000118994	NA	7.78e-05	0.000166375	NA	NA		NA	NA	9.8397e-05	0.000166375
A0A1B2FJ57	Apolipoprotein L1	NA	NA	NA	NA	NA	NA	0.000119475	NA	7.81e-05	0.000167049	NA	NA		NA	NA	9.87875e-05	0.000167049
A0A1B2FJ64	Apolipoprotein L1	NA	NA	NA	NA	NA	NA	0.000118994	NA	7.78e-05	0.000166375	NA	NA		NA	NA	9.8397e-05	0.000166375
A0A1B2FJ82	Apolipoprotein L1	NA	NA	NA	NA	NA	NA	0.000118994	NA	7.78e-05	0.000166375	NA	NA		NA	NA	9.8397e-05	0.000166375
A0A1B2FJ89	Apolipoprotein L1	NA	NA	NA	NA	NA	NA	0.000119961	NA	7.84e-05	0.000167728	NA	NA		NA	NA	9.91805e-05	0.000167728
A0A1B2FJA7	Apolipoprotein L1	NA	NA	NA	NA	NA	NA	0.000118994	NA	7.78e-05	0.000166375	NA	NA		NA	NA	9.8397e-05	0.000166375
A0A1B2FJA9	Apolipoprotein L1	NA	NA	NA	NA	NA	NA	0.000118994	NA	7.78e-05	0.000166375	NA	NA		NA	NA	9.8397e-05	0.000166375
A0A1B2FJB1	Apolipoprotein L1	NA	NA	NA	NA	NA	NA	0.000118994	NA	7.78e-05	0.000166375	NA	NA		NA	NA	9.8397e-05	0.000166375
A0A1B2FJB2	Apolipoprotein L1	NA	NA	NA	NA	NA	NA	0.000118994	NA	7.78e-05	0.000166375	NA	NA		NA	NA	9.8397e-05	0.000166375
A0A1B2FJC1	Apolipoprotein L1	NA	NA	NA	NA	NA	NA	0.000119475	NA	7.81e-05	0.000167049	NA	NA		NA	NA	9.87875e-05	0.000167049
A0A1B2FJD2	Apolipoprotein L1	NA	NA	NA	NA	NA	NA	0.000119961	NA	7.84e-05	0.000167728	NA	NA		NA	NA	9.91805e-05	0.000167728
A0A1B2FJD3	Apolipoprotein L1	NA	NA	NA	NA	NA	NA	0.000118994	NA	7.78e-05	0.000166375	NA	NA		NA	NA	9.8397e-05	0.000166375
A0A1B2FJD8	Apolipoprotein L1	NA	NA	NA	NA	NA	NA	0.000119475	NA	7.81e-05	0.000167049	NA	NA		NA	NA	9.87875e-05	0.000167049
A0A1B2FJE5	Apolipoprotein L1	NA	NA	NA	NA	NA	NA	0.000118994	NA	7.78e-05	0.000166375	NA	NA		NA	NA	9.8397e-05	0.000166375
A0A1B2FJF3	Apolipoprotein L1	NA	NA	NA	NA	NA	NA	0.000118994	NA	7.78e-05	0.000166375	NA	NA		NA	NA	9.8397e-05	0.000166375
A0A1B2FJF7	Apolipoprotein L1	NA	NA	NA	NA	NA	NA	0.000119475	NA	7.81e-05	0.000167049	NA	NA		NA	NA	9.87875e-05	0.000167049
A0A1B2FJH1	Apolipoprotein L1	NA	NA	NA	NA	NA	NA	0.000118994	NA	7.78e-05	0.000166375	NA	NA		NA	NA	9.8397e-05	0.000166375
A0A1B2FJI3	Apolipoprotein L1	NA	NA	NA	NA	NA	NA	0.000118994	NA	7.78e-05	0.000166375	NA	NA		NA	NA	9.8397e-05	0.000166375
A0A1B2FJI7	Apolipoprotein L1	NA	NA	NA	NA	NA	NA	0.000118994	NA	7.78e-05	0.000166375	NA	NA		NA	NA	9.8397e-05	0.000166375
A0A1B2FJJ4	Apolipoprotein L1	NA	NA	NA	NA	NA	NA	0.000118994	NA	7.78e-05	0.000166375	NA	NA		NA	NA	9.8397e-05	0.000166375
A0A1B2FJJ6	Apolipoprotein L1	NA	NA	NA	NA	NA	NA	0.000118994	NA	7.78e-05	0.000166375	NA	NA		NA	NA	9.8397e-05	0.000166375
A0A1B2FJK3	Apolipoprotein L1	NA	NA	NA	NA	NA	NA	0.000118994	NA	7.78e-05	0.000166375	NA	NA		NA	NA	9.8397e-05	0.000166375
A0A1B2FJK6	Apolipoprotein L1	NA	NA	NA	NA	NA	NA	0.000118994	NA	7.78e-05	0.000166375	NA	NA		NA	NA	9.8397e-05	0.000166375
A0A1B2FJP1	Apolipoprotein L1	NA	NA	NA	NA	NA	NA	0.000119475	NA	7.81e-05	0.000167049	NA	NA		NA	NA	9.87875e-05	0.000167049
A0A1B2FJQ0	Apolipoprotein L1	NA	NA	NA	NA	NA	NA	0.000118994	NA	7.78e-05	0.000166375	NA	NA		NA	NA	9.8397e-05	0.000166375
A0A1B2FJR1	Apolipoprotein L1	NA	NA	NA	NA	NA	NA	0.000118994	NA	7.78e-05	0.000166375	NA	NA		NA	NA	9.8397e-05	0.000166375
A0A1B2FJR5	Apolipoprotein L1	NA	NA	NA	NA	NA	NA	0.000118994	NA	7.78e-05	0.000166375	NA	NA		NA	NA	9.8397e-05	0.000166375
A0A1B2FJS0	Apolipoprotein L1	NA	NA	NA	NA	NA	NA	0.000118994	NA	7.78e-05	0.000166375	NA	NA		NA	NA	9.8397e-05	0.000166375
A0A1B2FJS1	Apolipoprotein L1	NA	NA	NA	NA	NA	NA	0.000118994	NA	7.78e-05	0.000166375	NA	NA		NA	NA	9.8397e-05	0.000166375
A0A1B2FJS4	Apolipoprotein L1	NA	NA	NA	NA	NA	NA	0.000118994	NA	7.78e-05	0.000166375	NA	NA		NA	NA	9.8397e-05	0.000166375
A0A1B2FJT1	Apolipoprotein L1	NA	NA	NA	NA	NA	NA	0.000118994	NA	7.78e-05	0.000166375	NA	NA		NA	NA	9.8397e-05	0.000166375
A0A1B2FJT3	Apolipoprotein L1	NA	NA	NA	NA	NA	NA	0.000118994	NA	7.78e-05	0.000166375	NA	NA		NA	NA	9.8397e-05	0.000166375
A0A1B2FJT7	Apolipoprotein L1	NA	NA	NA	NA	NA	NA	0.000118994	NA	7.78e-05	0.000166375	NA	NA		NA	NA	9.8397e-05	0.000166375
A0A1B2FJU3	Apolipoprotein L1	NA	NA	NA	NA	NA	NA	0.000118994	NA	7.78e-05	0.000166375	NA	NA		NA	NA	9.8397e-05	0.000166375
A0A1B2FJU4	Apolipoprotein L1	NA	NA	NA	NA	NA	NA	0.000118994	NA	7.78e-05	0.000166375	NA	NA		NA	NA	9.8397e-05	0.000166375
A0A1B2FJU6	Apolipoprotein L1	NA	NA	NA	NA	NA	NA	0.000118994	NA	7.78e-05	0.000166375	NA	NA		NA	NA	9.8397e-05	0.000166375
A0A1B2FJV6	Apolipoprotein L1	NA	NA	NA	NA	NA	NA	0.000118994	NA	7.78e-05	0.000166375	NA	NA		NA	NA	9.8397e-05	0.000166375
A0A1B2FJW8	Apolipoprotein L1	NA	NA	NA	NA	NA	NA	0.000118994	NA	7.78e-05	0.000166375	NA	NA		NA	NA	9.8397e-05	0.000166375
A0A1B2FJW9	Apolipoprotein L1	NA	NA	NA	NA	NA	NA	0.000118994	NA	7.78e-05	0.000166375	NA	NA		NA	NA	9.8397e-05	0.000166375
A0A1B2FJX9	Apolipoprotein L1	NA	NA	NA	NA	NA	NA	0.000118994	NA	7.78e-05	0.000166375	NA	NA		NA	NA	9.8397e-05	0.000166375
A0A1B2FJZ7	Apolipoprotein L1	NA	NA	NA	NA	NA	NA	0.000118994	NA	7.78e-05	0.000166375	NA	NA		NA	NA	9.8397e-05	0.000166375
A0A1B2FK07	Apolipoprotein L1	NA	NA	NA	NA	NA	NA	0.000118994	NA	7.78e-05	0.000166375	NA	NA		NA	NA	9.8397e-05	0.000166375
A0A1B2FK26	Apolipoprotein L1	NA	NA	NA	NA	NA	NA	0.000118994	NA	7.78e-05	0.000166375	NA	NA		NA	NA	9.8397e-05	0.000166375
A0A1B2FK27	Apolipoprotein L1	NA	NA	NA	NA	NA	NA	0.000118994	NA	7.78e-05	0.000166375	NA	NA		NA	NA	9.8397e-05	0.000166375
A0A1B2FK30	Apolipoprotein L1	NA	NA	NA	NA	NA	NA	0.000118994	NA	7.78e-05	0.000166375	NA	NA		NA	NA	9.8397e-05	0.000166375
A0A1B2FK36	Apolipoprotein L1	NA	NA	NA	NA	NA	NA	0.000118994	NA	7.78e-05	0.000166375	NA	NA		NA	NA	9.8397e-05	0.000166375
A0A1B2FK40	Apolipoprotein L1	NA	NA	NA	NA	NA	NA	0.000118994	NA	7.78e-05	0.000166375	NA	NA		NA	NA	9.8397e-05	0.000166375
A0A1B2FK47	Apolipoprotein L1	NA	NA	NA	NA	NA	NA	0.000118994	NA	7.78e-05	0.000166375	NA	NA		NA	NA	9.8397e-05	0.000166375
A0A1B2FK65	Apolipoprotein L1	NA	NA	NA	NA	NA	NA	0.000118994	NA	7.78e-05	0.000166375	NA	NA		NA	NA	9.8397e-05	0.000166375
A0A1B2FK72	Apolipoprotein L1	NA	NA	NA	NA	NA	NA	0.000118994	NA	7.78e-05	0.000166375	NA	NA		NA	NA	9.8397e-05	0.000166375
A0A1B2FK76	Apolipoprotein L1	NA	NA	NA	NA	NA	NA	0.000118994	NA	7.78e-05	0.000166375	NA	NA		NA	NA	9.8397e-05	0.000166375
A0A1B2FK85	Apolipoprotein L1	NA	NA	NA	NA	NA	NA	0.000118994	NA	7.78e-05	0.000166375	NA	NA		NA	NA	9.8397e-05	0.000166375
A0A1B2FK87	Apolipoprotein L1	NA	NA	NA	NA	NA	NA	0.000118994	NA	7.78e-05	0.000166375	NA	NA		NA	NA	9.8397e-05	0.000166375
A0A1B2FK99	Apolipoprotein L1	NA	NA	NA	NA	NA	NA	0.000118994	NA	7.78e-05	0.000166375	NA	NA		NA	NA	9.8397e-05	0.000166375
A0A1B2FKD5	Apolipoprotein L1	NA	NA	NA	NA	NA	NA	0.000118994	NA	7.78e-05	0.000166375	NA	NA		NA	NA	9.8397e-05	0.000166375
A0A1B2FKD8	Apolipoprotein L1	NA	NA	NA	NA	NA	NA	0.000118994	NA	7.78e-05	0.000166375	NA	NA		NA	NA	9.8397e-05	0.000166375
A0A1K0GXZ1	Globin C1 (Globin C2)	0.0137516	0.00969624	0.0135023	0.00362342	NA	NA	0.0163808	NA	NA	0.0186646	NA	0.0244778		0.0123167	0.00362342	0.0163808	0.0215712
A0A1L2BU40	Anti-staphylococcal enterotoxin E variable region lambda chain	NA	NA	NA	NA	NA	NA	0.000201207	NA	NA	NA	NA	NA		NA	NA	0.000201207	NA
A0A1P8DYP2	Interferon regulatory factor 7G isoform	0.000119409	NA	NA	NA	NA	NA	NA	NA	NA	NA	NA	NA		0.000119409	NA	NA	NA
A0A1P8SD62	Apolipoprotein L1-B3	NA	NA	NA	NA	NA	NA	7.45e-05	NA	4.87e-05	0.000104195	NA	NA		NA	NA	6.16e-05	0.000104195
A0A1S5UZ39	Hemoglobin subunit alpha	0.0130162	0.00917772	0.0127802	0.00342965	NA	NA	0.0155048	NA	NA	0.0176665	NA	0.0231688		0.0116581	0.00342965	0.0155048	0.0204177
A0A1U9X7H2	Complement factor B (EC 3.4.21.47) (C3/C5 convertase)	0.000262575	0.000169829	0.000218879	NA	NA	NA	0.000849776	0.00100265	0.00113651	0.000507663	0.000616708	0.000816308		0.000217094	NA	0.000996311	0.000646893
A0A1U9X7H4	Complement factor B (EC 3.4.21.47) (C3/C5 convertase)	0.000262575	0.000169829	0.000218879	NA	NA	NA	0.000849776	0.00100265	0.00113651	0.000507663	0.000616708	0.000816308		0.000217094	NA	0.000996311	0.000646893
A0A1U9X7H5	Complement factor B (EC 3.4.21.47) (C3/C5 convertase)	0.000262575	0.000169829	0.000218879	NA	NA	NA	0.000849776	0.00100265	0.00113651	0.000507663	0.000616708	0.000816308		0.000217094	NA	0.000996311	0.000646893
A0A1U9X7H6	Complement factor B (EC 3.4.21.47) (C3/C5 convertase)	0.000262575	0.000169829	0.000218879	NA	NA	NA	0.000849776	0.00100265	0.00113651	0.000507663	0.000616708	0.000816308		0.000217094	NA	0.000996311	0.000646893
A0A1U9X7H7	Complement factor B (EC 3.4.21.47) (C3/C5 convertase)	0.000262575	0.000169829	0.000218879	NA	NA	NA	0.000849776	0.00100265	0.00113651	0.000507663	0.000616708	NA		0.000217094	NA	0.000996311	0.000562186
A0A1U9X7H8	Complement factor B (EC 3.4.21.47) (C3/C5 convertase)	0.000262575	0.000169829	0.000218879	NA	NA	NA	0.000849776	0.00100265	0.00113651	0.000507663	0.000616708	0.000816308		0.000217094	NA	0.000996311	0.000646893
A0A1U9X7I0	Complement factor B (EC 3.4.21.47) (C3/C5 convertase)	0.000262575	0.000169829	0.000218879	NA	NA	NA	0.000849776	0.00100265	0.00113651	0.000507663	0.000616708	0.000816308		0.000217094	NA	0.000996311	0.000646893
A0A1W2PPU6	Lysosome membrane protein 2	NA	NA	NA	0.000292851	0.000278125	NA	NA	NA	NA	NA	NA	NA		NA	0.000285488	NA	NA
A0A1W2PPX5	Lysosome membrane protein 2	NA	NA	NA	0.000296919	0.000281988	NA	NA	NA	NA	NA	NA	NA		NA	0.000289454	NA	NA
A0A1W2PQB7	Lysosome membrane protein 2	NA	NA	NA	0.000272913	0.000259189	NA	NA	NA	NA	NA	NA	NA		NA	0.000266051	NA	NA
A0A1W2PQM2	Tubulin alpha-1C chain	0.000740703	0.000598845	0.000364461	NA	NA	NA	NA	NA	NA	NA	NA	NA		0.000568003	NA	NA	NA
A0A1W2PQR6	Lysosome membrane protein 2	NA	NA	NA	0.000285677	0.000271312	NA	NA	NA	NA	NA	NA	NA		NA	0.000278495	NA	NA
A0A1W2PRS1	Lysosome membrane protein 2	NA	NA	NA	0.000247146	0.000234719	NA	NA	NA	NA	NA	NA	NA		NA	0.000240932	NA	NA
A0A1W2PS43	Lysosome membrane protein 2	NA	NA	NA	0.00027004	0.000256461	NA	NA	NA	NA	NA	NA	NA		NA	0.00026325	NA	NA
A0A1X7SBY3	Stromal interaction molecule 2	NA	NA	NA	NA	NA	NA	5.27e-05	0.000145469	8.87e-05	NA	NA	NA		NA	NA	9.5623e-05	NA
A0A248RGE3	Ubiquitin-40S ribosomal protein S27a (Ubiquitin carboxyl extension protein 80)	NA	NA	NA	0.0013009	0.000741292	0.000822125	NA	NA	NA	NA	NA	NA		NA	0.000954773	NA	NA
A0A286YES1	Immunoglobulin heavy constant gamma 3	0.004318	NA	NA	NA	NA	NA	NA	NA	NA	NA	NA	NA		0.004318	NA	NA	NA
A0A286YEY1	Immunoglobulin heavy constant alpha 1	0.00273861	0.00297849	NA	NA	0.000756192	NA	NA	NA	NA	0.00332439	NA	0.00565566		0.00285855	0.000756192	NA	0.00449003
A0A286YEY4	Immunoglobulin heavy constant gamma 2	0.003809	0.00294139	0.00352792	NA	NA	NA	NA	NA	NA	NA	NA	NA		0.0034261	NA	NA	NA
A0A286YFJ8	Immunoglobulin heavy constant gamma 4	NA	NA	NA	NA	NA	NA	0.00675659	NA	NA	NA	NA	NA		NA	NA	0.00675659	NA
A0A2L0PUG8	APOL1	NA	NA	NA	NA	NA	NA	NA	NA	0.000244246	NA	NA	NA		NA	NA	0.000244246	NA
A0A2L0PUI5	APOL1	NA	NA	NA	NA	NA	NA	NA	NA	0.000227005	NA	NA	NA		NA	NA	0.000227005	NA
A0A2L0PUI6	APOL1	NA	NA	NA	NA	NA	NA	NA	NA	0.000229707	NA	NA	NA		NA	NA	0.000229707	NA
A0A2L0PUI7	APOL1	NA	NA	NA	NA	NA	NA	NA	NA	0.000238215	NA	NA	NA		NA	NA	0.000238215	NA
A0A2L0PUI9	APOL1	NA	NA	NA	NA	NA	NA	NA	NA	0.000241193	NA	NA	NA		NA	NA	0.000241193	NA
A0A2L0PUJ0	APOL1	NA	NA	NA	NA	NA	NA	NA	NA	0.000216802	NA	NA	NA		NA	NA	0.000216802	NA
A0A2L0PUK0	APOL1	NA	NA	NA	NA	NA	NA	0.000301127	NA	0.000196892	0.000421032	NA	NA		NA	NA	0.00024901	0.000421032
A0A2L0PUK1	APOL1	NA	NA	NA	NA	NA	NA	NA	NA	0.000244246	NA	NA	NA		NA	NA	0.000244246	NA
A0A2L0PUK2	APOL1	NA	NA	NA	NA	NA	NA	0.000304231	NA	0.000198922	0.000425372	NA	NA		NA	NA	0.000251576	0.000425372
A0A2L0PUL0	APOL1	NA	NA	NA	NA	NA	NA	NA	NA	0.000209733	NA	NA	NA		NA	NA	0.000209733	NA
A0A2L0PUL1	APOL1	NA	NA	NA	NA	NA	NA	NA	NA	0.000212037	NA	NA	NA		NA	NA	0.000212037	NA
A0A2L0PUL2	APOL1	NA	NA	NA	NA	NA	NA	NA	NA	0.00023531	NA	NA	NA		NA	NA	0.00023531	NA
A0A2L0PUL3	APOL1	NA	NA	NA	NA	NA	NA	NA	NA	0.000219266	NA	NA	NA		NA	NA	0.000219266	NA
A0A2L0PUL4	APOL1	NA	NA	NA	NA	NA	NA	NA	NA	0.000216802	NA	NA	NA		NA	NA	0.000216802	NA
A0A2L0PUM3	APOL1	NA	NA	NA	NA	NA	NA	NA	NA	0.000212037	NA	NA	NA		NA	NA	0.000212037	NA
A0A2L0PUM4	APOL1	NA	NA	NA	NA	NA	NA	NA	NA	0.000209733	NA	NA	NA		NA	NA	0.000209733	NA
A0A2L0PUM8	APOL1	NA	NA	NA	NA	NA	NA	NA	NA	0.000212037	NA	NA	NA		NA	NA	0.000212037	NA
A0A2L0PUN2	APOL1	NA	NA	NA	NA	NA	NA	NA	NA	0.000212037	NA	NA	NA		NA	NA	0.000212037	NA
A0A2L0PUN3	APOL1	NA	NA	NA	NA	NA	NA	NA	NA	0.000212037	NA	NA	NA		NA	NA	0.000212037	NA
A0A2L0PUN5	APOL1	NA	NA	NA	NA	NA	NA	NA	NA	0.000221786	NA	NA	NA		NA	NA	0.000221786	NA
A0A2L0PUP3	APOL1	NA	NA	NA	NA	NA	NA	NA	NA	0.000216802	NA	NA	NA		NA	NA	0.000216802	NA
A0A2L0PUP4	APOL1	NA	NA	NA	NA	NA	NA	0.000310636	NA	0.000203109	0.000434328	NA	NA		NA	NA	0.000256873	0.000434328
A0A2L0PUP5	APOL1	NA	NA	NA	NA	NA	NA	0.000304231	NA	0.000198922	0.000425372	NA	NA		NA	NA	0.000251576	0.000425372
A0A2L0PUP7	APOL1	NA	NA	NA	NA	NA	NA	0.000317316	NA	0.000207477	0.000443668	NA	NA		NA	NA	0.000262396	0.000443668
A0A2L0PUQ3	APOL1	NA	NA	NA	NA	NA	NA	0.00031394	NA	0.00020527	0.000438948	NA	NA		NA	NA	0.000259605	0.000438948
A0A2L0PUQ7	APOL1	NA	NA	NA	NA	NA	NA	0.0003074	NA	0.000200994	0.000429803	NA	NA		NA	NA	0.000254197	0.000429803
A0A2L0PUR0	APOL1	NA	NA	NA	NA	NA	NA	0.000310636	NA	0.000203109	0.000434328	NA	NA		NA	NA	0.000256873	0.000434328
A0A2L0PUR3	APOL1	NA	NA	NA	NA	NA	NA	NA	NA	0.000232475	NA	NA	NA		NA	NA	0.000232475	NA
A0A2L0PUR6	APOL1	NA	NA	NA	NA	NA	NA	NA	NA	0.000224365	NA	NA	NA		NA	NA	0.000224365	NA
A0A2L0PUR8	APOL1	NA	NA	NA	NA	NA	NA	NA	NA	0.000227005	NA	NA	NA		NA	NA	0.000227005	NA
A0A2L0PUS1	APOL1	NA	NA	NA	NA	NA	NA	0.000310636	NA	0.000203109	0.000434328	NA	NA		NA	NA	0.000256873	0.000434328
A0A2L0PUT9	APOL1	NA	NA	NA	NA	NA	NA	NA	NA	0.000224365	NA	NA	NA		NA	NA	0.000224365	NA
A0A2L0PUU5	APOL1	NA	NA	NA	NA	NA	NA	NA	NA	0.000216802	NA	NA	NA		NA	NA	0.000216802	NA
A0A2L0PUV1	APOL1	NA	NA	NA	NA	NA	NA	0.00031394	NA	0.00020527	0.000438948	NA	NA		NA	NA	0.000259605	0.000438948
A0A2L0PUV4	APOL1	NA	NA	NA	NA	NA	NA	NA	NA	0.000232475	NA	NA	NA		NA	NA	0.000232475	NA
A0A2R8Y4F5	Enoyl-CoA hydratase (EC 4.2.1.17)	NA	NA	NA	0.000217651	NA	0.000382078	NA	NA	NA	NA	NA	NA		NA	0.000299865	NA	NA
A0A2R8Y5P9	Protein Shroom3	NA	NA	NA	NA	NA	NA	1.54e-05	1.17e-05	1.44e-05	1.72e-05	NA	NA		NA	NA	1.38333e-05	1.72e-05
A0A2R8Y695	IQ motif and SEC7 domain-containing protein 1	NA	NA	NA	NA	NA	NA	NA	5.33e-05	NA	NA	NA	NA		NA	NA	5.33e-05	NA
A0A2R8Y6G6	Phosphopyruvate hydratase (EC 4.2.1.11) (2-phospho-D-glycerate hydro-lyase)	NA	NA	NA	0.00349445	0.00345082	0.00463282	NA	NA	NA	NA	NA	NA		NA	0.00385936	NA	NA
A0A2R8Y793	Actin, cytoplasmic 1	NA	NA	NA	0.00793592	NA	0.0101591	NA	NA	NA	NA	NA	NA		NA	0.00904749	NA	NA
A0A2R8Y7T6	IQ motif and SEC7 domain-containing protein 1	NA	NA	NA	NA	NA	NA	NA	4.3e-05	NA	NA	NA	NA		NA	NA	4.3e-05	NA
A0A2R8YDK5	Rho GTPase-activating protein 26	NA	NA	NA	NA	NA	NA	NA	NA	NA	NA	NA	0.000410454		NA	NA	NA	0.000410454
A0A2R8YGB3	Rho GTPase-activating protein 26 (Rho-type GTPase-activating protein 26)	NA	NA	NA	NA	NA	NA	NA	NA	NA	NA	NA	9.63e-05		NA	NA	NA	9.63e-05
A0A2S0BDD1	Antithrombin-III (Serpin C1)	NA	NA	NA	NA	NA	NA	NA	NA	7.1e-05	NA	NA	NA		NA	NA	7.1e-05	NA
A0A2X0SSF1	Rho GTPase-activating protein 26 (Rho-type GTPase-activating protein 26)	NA	NA	NA	NA	NA	NA	NA	NA	NA	NA	NA	8.1e-05		NA	NA	NA	8.1e-05
A0A2Z4LCH4	Corticosteroid-binding globulin	NA	NA	NA	NA	NA	NA	0.000157875	0.000291593	0.000142929	NA	NA	NA		NA	NA	0.000197466	NA
A0A348GSH7	Serpin peptidase inhibitor clade G member 1	NA	NA	NA	NA	NA	NA	NA	NA	NA	NA	NA	NA		NA	NA	NA	NA
A0A384MDQ7	Epididymis secretory sperm binding protein	NA	NA	0.000783442	0.00045127	0.00049715	0.000608399	0.00936614	NA	NA	0.00590291	0.00764754	0.00868526		0.000783442	0.00051894	0.00936614	0.0074119
A0A384MDV8	Epididymis secretory sperm binding protein	NA	NA	NA	NA	NA	NA	NA	NA	NA	NA	NA	NA		NA	NA	NA	NA
A0A384MEF1	Gelsolin (Actin-depolymerizing factor) (Brevin)	NA	NA	9.8e-05	0.000106135	NA	NA	0.000251581	0.00031836	0.000352492	0.000207537	0.000241005	0.000422526		9.8e-05	0.000106135	0.000307478	0.000290356
A0A384MR03	Fibronectin	NA	NA	NA	NA	NA	NA	3.28e-05	9.09e-05	5.19e-05	NA	NA	NA		NA	NA	5.85333e-05	NA
A0A384MR27	Galectin	NA	NA	NA	0.0041359	0.00419333	0.00376757	NA	NA	NA	NA	NA	NA		NA	0.00403227	NA	NA
A0A384MTR2	Epididymis secretory sperm binding protein (Peroxiredoxin 3, isoform CRA_b)	NA	NA	NA	NA	NA	0.000217307	NA	NA	NA	NA	NA	NA		NA	0.000217307	NA	NA
A0A384NKM6	Beta-2-glycoprotein 1 (Apolipoprotein H) (Beta-2-glycoprotein I)	NA	0.000170948	NA	0.000218702	0.000207705	0.000207319	0.000192459	0.000286796	0.000263664	0.000199329	0.000199602	0.000347176		0.000170948	0.000211242	0.00024764	0.000248702
A0A384NKS6	Clusterin	0.00260269	0.00234261	0.00251725	0.000677715	0.00065794	NA	0.000952265	0.00127416	0.00119943	0.00111457	0.0010779	0.00162405		0.00248751	0.000667828	0.00114195	0.00127217
A0A384NPQ2	Epididymis secretory sperm binding protein	NA	NA	NA	0.00189579	0.0011883	0.00211659	NA	NA	NA	NA	NA	NA		NA	0.00173356	NA	NA
A0A384NPU5	Protein disulfide-isomerase A6 (EC 5.3.4.1)	NA	NA	NA	0.000205779	NA	NA	NA	NA	NA	NA	NA	NA		NA	0.000205779	NA	NA
A0A384NYT8	Tubulin beta chain	NA	NA	NA	0.000904745	0.00035667	0.000377583	NA	NA	NA	NA	NA	NA		NA	0.000546333	NA	NA
A0A385HVY8	Mutant hemoglobin subunit alpha 2	0.0171411	0.0120862	0.0168303	0.00451651	NA	NA	0.0204183	NA	NA	0.0232651	NA	0.0305111		0.0153525	0.00451651	0.0204183	0.0268881
A0A385HW00	Mutant hemoglobin subunit alpha 2	NA	NA	NA	0.00454854	NA	NA	NA	NA	NA	NA	NA	NA		NA	0.00454854	NA	NA
A0A385HW02	Mutant hemoglobin subunit alpha 2	NA	NA	NA	0.00451651	NA	NA	NA	NA	NA	NA	NA	NA		NA	0.00451651	NA	NA
A0A385HW21	Mutant hemoglobin subunit alpha 2	NA	0.0120862	0.0168303	0.00451651	NA	NA	NA	NA	NA	NA	NA	NA		0.0144582	0.00451651	NA	NA
A0A385HW63	Mutant hemoglobin subunit alpha 2	0.0172626	0.0121719	0.0169496	0.00454854	NA	NA	0.0205631	NA	NA	0.0234301	NA	0.0307275		0.0154614	0.00454854	0.0205631	0.0270788
A0A3B3IRZ4	IQ motif and SEC7 domain-containing protein 1	NA	NA	NA	NA	NA	NA	NA	3.4e-05	NA	NA	NA	NA		NA	NA	3.4e-05	NA
A0A3B3IS11	Histone H2A	NA	NA	NA	NA	0.000716582	NA	NA	NA	NA	NA	NA	NA		NA	0.000716582	NA	NA
A0A3B3ISA6	Complement C4-B	0.000639796	0.000505128	NA	0.000145548	NA	NA	NA	NA	NA	NA	NA	NA		0.000572462	0.000145548	NA	NA
A0A3B3ISJ1	Vitamin K-dependent protein S	0.00319194	0.00375957	0.0044416	NA	NA	NA	5.57e-05	NA	NA	0.000274243	0.000443462	0.000729958		0.0037977	NA	5.57e-05	0.000482554
A0A3B3IU98	IQ motif and SEC7 domain-containing protein 1	NA	NA	NA	NA	NA	NA	NA	5.12e-05	NA	NA	NA	NA		NA	NA	5.12e-05	NA
A0A3Q8Q4D0	ATIII-T2	NA	NA	NA	NA	NA	NA	NA	NA	8.96e-05	NA	NA	NA		NA	NA	8.96e-05	NA
A0A3S8NFS6	ATIII-T1	NA	NA	NA	NA	NA	NA	NA	NA	8.66e-05	NA	NA	NA		NA	NA	8.66e-05	NA
A0A481SHK9	Hemoglobin subunit beta	NA	NA	NA	0.00662132	NA	NA	NA	NA	NA	NA	NA	NA		NA	0.00662132	NA	NA
A0A494C0Z5	Ras-related protein Rab-33B	NA	NA	0.000176077	NA	NA	NA	NA	NA	NA	NA	NA	NA		0.000176077	NA	NA	NA
A0A499FJI4	RCR-type E3 ubiquitin transferase (EC 2.3.2.33)	NA	NA	NA	NA	NA	NA	NA	7.41e-06	NA	NA	NA	NA		NA	NA	7.41e-06	NA
A0A4D5RA76	Elongation factor 1-alpha	0.000651093	0.000900177	0.000825115	NA	0.00205546	0.00349259	NA	NA	NA	NA	NA	NA		0.000792128	0.00277402	NA	NA
A0A4D5RA98	Elongation factor 1-alpha	0.000659775	0.00091218	0.000836116	NA	0.00208287	0.00353916	NA	NA	NA	NA	NA	NA		0.00080269	0.00281101	NA	NA
A0A4D5RAB7	Annexin	0.00101317	0.00115174	0.000844562	0.00363289	0.00318481	0.00363913	0.000149042	NA	NA	NA	0.000488127	0.000361566		0.00100316	0.00348561	0.000149042	0.000424846
A0A4D5RAC7	Tr-type G domain-containing protein	0.000582154	0.000804864	0.00073775	NA	0.00183782	0.00312279	NA	NA	NA	NA	NA	NA		0.000708256	0.0024803	NA	NA
A0A4D5RAC9	Elongation factor 1-alpha	0.00054377	0.000751796	0.000689107	NA	0.00171665	0.00291689	NA	NA	NA	NA	NA	NA		0.000661558	0.00231677	NA	NA
A0A4D5RAG0	Annexin	0.00111863	0.00127163	0.000932472	0.00401103	0.00351631	0.00401792	0.000164556	NA	NA	NA	0.000538936	0.000399201		0.00110757	0.00384842	0.000164556	0.000469069
A0A4D5RAI5	Annexin	NA	NA	0.000987539	0.00424791	NA	NA	NA	NA	NA	NA	NA	NA		0.000987539	0.00424791	NA	NA
A0A4D5RAN2	Tr-type G domain-containing protein	NA	NA	0.000755527	NA	NA	NA	NA	NA	NA	NA	NA	NA		0.000755527	NA	NA	NA
A0A4D5RAU4	Annexin	0.00136778	NA	NA	NA	NA	NA	0.000201207	NA	NA	NA	NA	0.000488114		0.00136778	NA	0.000201207	0.000488114
A0A4D5RBG5	Elongation factor 1-alpha	0.00068918	0.000952834	0.00087338	NA	0.0021757	NA	NA	NA	NA	NA	NA	NA		0.000838465	0.0021757	NA	NA
A0A4P8J2G1	IgK_IGKV2D-29	0.0030395	0.00742152	0.00606751	0.00498202	0.00555437	0.00711066	NA	NA	NA	NA	NA	NA		0.00550951	0.00588235	NA	NA
A0A4P8J4D6	IgK_IGKV1-27	0.003114	0.00760342	0.00621622	0.00510413	0.00569051	0.00728495	NA	NA	NA	NA	NA	NA		0.00564455	0.00602653	NA	NA
A0A4P8J9N3	IgL_IGLV1-44	NA	NA	NA	NA	NA	NA	0.000618872	NA	NA	0.000327903	0.000456043	0.000793216		NA	NA	0.000618872	0.000525721
A0A4V1EJ15	IgL_IGLV1-44	NA	NA	NA	NA	NA	NA	0.000618872	NA	NA	0.000327903	0.000456043	0.000793216		NA	NA	0.000618872	0.000525721
A0A4W8ZXM2	Immunoglobulin heavy variable 3-72	NA	NA	NA	NA	NA	NA	NA	NA	NA	NA	NA	0.00081786		NA	NA	NA	0.00081786
A0A4W9A917	Immunoglobulin heavy constant gamma 3	0.0051083	NA	NA	NA	NA	NA	NA	NA	NA	NA	NA	NA		0.0051083	NA	NA	NA
A0A5C2FTQ2	IGL c361_light_IGLV3-25_IGLJ2	NA	NA	NA	NA	NA	NA	0.000204933	NA	NA	NA	NA	NA		NA	NA	0.000204933	NA
A0A5C2FTW3	IGL c418_light_IGKV3-20_IGKJ2	NA	NA	NA	NA	NA	NA	NA	NA	0.00134031	NA	NA	NA		NA	NA	0.00134031	NA
A0A5C2FU28	IGL c64_light_IGLV3-25_IGLJ2	NA	NA	NA	NA	NA	NA	0.000204933	NA	NA	NA	NA	NA		NA	NA	0.000204933	NA
A0A5C2FUA0	IGL c568_light_IGKV3-20_IGKJ4	NA	NA	NA	NA	NA	NA	NA	NA	0.00136536	NA	NA	NA		NA	NA	0.00136536	NA
A0A5C2FV76	IGL c66_light_IGLV3-25_IGLJ2	NA	NA	NA	NA	NA	NA	0.000204933	NA	NA	NA	NA	NA		NA	NA	0.000204933	NA
A0A5C2FVI3	IGL c80_light_IGLV3-25_IGLJ2	NA	NA	NA	NA	NA	NA	0.000204933	NA	NA	NA	NA	NA		NA	NA	0.000204933	NA
A0A5C2FVX6	IGL c336_light_IGLV3-25_IGLJ3	NA	NA	NA	NA	NA	NA	0.000204933	NA	NA	NA	NA	NA		NA	NA	0.000204933	NA
A0A5C2FX14	IGL c680_light_IGKV1-39_IGKJ2 (IGL c895_light_IGKV1-39_IGKJ2)	NA	NA	NA	NA	NA	NA	NA	0.000268466	0.000231854	NA	0.000304851	NA		NA	NA	0.00025016	0.000304851
A0A5C2FXD4	IGL c1641_light_IGLV3-25_IGLJ2	NA	NA	NA	NA	NA	NA	0.0002088	NA	NA	NA	NA	NA		NA	NA	0.0002088	NA
A0A5C2FXP9	IGL c990_light_IGLV3-25_IGLJ2	NA	NA	NA	NA	NA	NA	0.000204933	NA	NA	NA	NA	NA		NA	NA	0.000204933	NA
A0A5C2FXW5	IGL c465_light_IGLV3-25_IGLJ1	NA	NA	NA	NA	NA	NA	0.000206849	NA	NA	NA	NA	NA		NA	NA	0.000206849	NA
A0A5C2FY02	IGL c1908_light_IGLV3-25_IGLJ1 (IGL c1985_light_IGLV3-25_IGLJ1)	NA	NA	NA	NA	NA	NA	0.000206849	NA	NA	NA	NA	NA		NA	NA	0.000206849	NA
A0A5C2FY21	IGL c1928_light_IGLV3-25_IGLJ3 (IGL c2085_light_IGLV3-25_IGLJ3)	NA	NA	NA	NA	NA	NA	0.000206849	NA	NA	NA	NA	NA		NA	NA	0.000206849	NA
A0A5C2FYA7	IGL c1220_light_IGLV3-10_IGLJ3	NA	NA	NA	NA	NA	NA	0.000203053	NA	NA	NA	NA	NA		NA	NA	0.000203053	NA
A0A5C2FYL4	IGL c2061_light_IGLV3-10_IGLJ3	NA	NA	NA	NA	NA	NA	0.000204933	NA	NA	NA	NA	NA		NA	NA	0.000204933	NA
A0A5C2FYU5	IGL c1844_light_IGKV3-20_IGKJ4	NA	NA	NA	NA	NA	NA	NA	NA	0.00136536	NA	NA	NA		NA	NA	0.00136536	NA
A0A5C2FYX1	IGL c1986_light_IGLV3-25_IGLJ3 (IGL c2218_light_IGLV3-25_IGLJ3)	NA	NA	NA	NA	NA	NA	0.000204933	NA	NA	NA	NA	NA		NA	NA	0.000204933	NA
A0A5C2FZ93	IGL c985_light_IGLV3-10_IGLJ2	NA	NA	NA	NA	NA	NA	0.000204933	NA	NA	NA	NA	NA		NA	NA	0.000204933	NA
A0A5C2FZ96	IGL c2219_light_IGLV3-25_IGLJ2	NA	NA	NA	NA	NA	NA	0.000204933	NA	NA	NA	NA	NA		NA	NA	0.000204933	NA
A0A5C2FZ98	IGL c2348_light_IGLV3-25_IGLJ1 (IGL c2379_light_IGLV3-25_IGLJ1)	NA	NA	NA	NA	NA	NA	0.000206849	NA	NA	NA	NA	NA		NA	NA	0.000206849	NA
A0A5C2FZB9	IGL c1015_light_IGLV3-25_IGLJ1	NA	NA	NA	NA	NA	NA	0.000206849	NA	NA	NA	NA	NA		NA	NA	0.000206849	NA
A0A5C2FZJ7	IGL c1085_light_IGLV3-25_IGLJ1	NA	NA	NA	NA	NA	NA	0.000206849	NA	NA	NA	NA	NA		NA	NA	0.000206849	NA
A0A5C2G025	IGL c1736_light_IGLV3-25_IGLJ2	NA	NA	NA	NA	NA	NA	0.000204933	NA	NA	NA	NA	NA		NA	NA	0.000204933	NA
A0A5C2G097	IGL c1826_light_IGLV3-25_IGLJ2	NA	NA	NA	NA	NA	NA	0.000203053	NA	NA	NA	NA	NA		NA	NA	0.000203053	NA
A0A5C2G0A2	IGL c2661_light_IGLV3-10_IGLJ2	NA	NA	NA	NA	NA	NA	0.000204933	NA	NA	NA	NA	NA		NA	NA	0.000204933	NA
A0A5C2G0T8	IGL c2752_light_IGLV3-25_IGLJ3	NA	NA	NA	NA	NA	NA	0.000206849	NA	NA	NA	NA	NA		NA	NA	0.000206849	NA
A0A5C2G130	IGL c2250_light_IGLV3-10_IGLJ3	NA	NA	NA	NA	NA	NA	0.000204933	NA	NA	NA	NA	NA		NA	NA	0.000204933	NA
A0A5C2G153	IGL c2704_light_IGLV3-25_IGLJ2	NA	NA	NA	NA	NA	NA	0.000204933	NA	NA	NA	NA	NA		NA	NA	0.000204933	NA
A0A5C2G1C5	IGL c3071_light_IGLV3-1_IGLJ3	NA	NA	NA	NA	NA	NA	0.0002088	NA	NA	NA	NA	NA		NA	NA	0.0002088	NA
A0A5C2G1D6	IGL c1092_light_IGLV3-10_IGLJ2 (IGL c1745_light_IGLV3-10_IGLJ2) (IGL c2284_light_IGLV3-10_IGLJ2) (IGL c2387_light_IGLV3-10_IGLJ2)	NA	NA	NA	NA	NA	NA	0.000204933	NA	NA	NA	NA	NA		NA	NA	0.000204933	NA
A0A5C2G259	IGL c3232_light_IGLV3-25_IGLJ2	NA	NA	NA	NA	NA	NA	0.000204933	NA	NA	NA	NA	NA		NA	NA	0.000204933	NA
A0A5C2G2B9	IGL c2095_light_IGLV3-25_IGLJ2	NA	NA	NA	NA	NA	NA	0.000204933	NA	NA	NA	NA	NA		NA	NA	0.000204933	NA
A0A5C2G2L1	IGL c2185_light_IGLV3-25_IGLJ3 (IGL c2227_light_IGLV3-25_IGLJ3)	NA	NA	NA	NA	NA	NA	0.000204933	NA	NA	NA	NA	NA		NA	NA	0.000204933	NA
A0A5C2G2W1	IGL c2806_light_IGLV3-1_IGLJ1	NA	NA	NA	NA	NA	NA	0.000206849	NA	NA	NA	NA	NA		NA	NA	0.000206849	NA
A0A5C2G313	IGL c3304_light_IGLV3-25_IGLJ2	NA	NA	NA	NA	NA	NA	0.000203053	NA	NA	NA	NA	NA		NA	NA	0.000203053	NA
A0A5C2G340	IGL c2375_light_IGLV3-25_IGLJ3	NA	NA	NA	NA	NA	NA	0.000204933	NA	NA	NA	NA	NA		NA	NA	0.000204933	NA
A0A5C2G3P5	IGL c3792_light_IGLV3-25_IGLJ2	NA	NA	NA	NA	NA	NA	0.000210789	NA	NA	NA	NA	NA		NA	NA	0.000210789	NA
A0A5C2G484	IGL c3286_light_IGLV3-25_IGLJ2	NA	NA	NA	NA	NA	NA	0.000204933	NA	NA	NA	NA	NA		NA	NA	0.000204933	NA
A0A5C2G4F1	IGL c4181_light_IGLV3-25_IGLJ2	NA	NA	NA	NA	NA	NA	0.000204933	NA	NA	NA	NA	NA		NA	NA	0.000204933	NA
A0A5C2G4G3	IGL c4198_light_IGLV3-25_IGLJ2	NA	NA	NA	NA	NA	NA	0.000203053	NA	NA	NA	NA	NA		NA	NA	0.000203053	NA
A0A5C2G4P4	IGL c4109_light_IGLV3-25_IGLJ3	NA	NA	NA	NA	NA	NA	0.0002088	NA	NA	NA	NA	NA		NA	NA	0.0002088	NA
A0A5C2G531	IGH c79_heavy__IGHV5-51_IGHD2-8_IGHJ5	NA	NA	NA	NA	NA	NA	0.000708583	0.00091966	0.000443841	NA	NA	NA		NA	NA	0.000690695	NA
A0A5C2G556	IGH c30_heavy__IGHV5-51_IGHD3-3_IGHJ4	NA	NA	NA	NA	NA	NA	0.000663594	0.000861269	0.000415661	NA	NA	NA		NA	NA	0.000646841	NA
A0A5C2G591	IGH c156_heavy__IGHV3-33_IGHD6-13_IGHJ4	NA	NA	NA	NA	NA	NA	NA	NA	NA	0.000682002	NA	NA		NA	NA	NA	0.000682002
A0A5C2G5A4	IGH c169_heavy__IGHV3-33_IGHD6-19_IGHJ6	NA	NA	NA	NA	NA	NA	NA	NA	NA	0.000639707	NA	NA		NA	NA	NA	0.000639707
A0A5C2G5D4	IGL c1533_light_IGLV3-25_IGLJ3	NA	NA	NA	NA	NA	NA	0.000204933	NA	NA	NA	NA	NA		NA	NA	0.000204933	NA
A0A5C2G5E2	IGL c3760_light_IGLV3-25_IGLJ2	NA	NA	NA	NA	NA	NA	0.0002088	NA	NA	NA	NA	NA		NA	NA	0.0002088	NA
A0A5C2G5I5	IGH c200_heavy__IGHV3-30_IGHD3-10_IGHJ4	NA	NA	NA	NA	NA	NA	NA	NA	0.00070006	0.000654938	0.000747881	NA		NA	NA	0.00070006	0.00070141
A0A5C2G5L1	IGH c7_heavy__IGHV3-30_IGHD3-22_IGHJ4	NA	NA	NA	NA	NA	NA	NA	NA	0.000735063	0.000687685	0.000785275	NA		NA	NA	0.000735063	0.00073648
A0A5C2G5R4	IGH c306_heavy__IGHV3-33_IGHD3-10_IGHJ4	NA	NA	NA	NA	NA	NA	NA	NA	NA	0.000670913	NA	NA		NA	NA	NA	0.000670913
A0A5C2G5S0	IGH c316_heavy__IGHV5-51_IGHD1-14_IGHJ6	NA	NA	NA	NA	NA	NA	0.0006148	0.00079794	0.000385097	NA	NA	NA		NA	NA	0.000599279	NA
A0A5C2G5S8	IGH c310_heavy__IGHV5-51_IGHD3-9_IGHJ6	NA	NA	NA	NA	NA	NA	0.000685351	0.000889507	0.000429289	NA	NA	NA		NA	NA	0.000668049	NA
A0A5C2G5V3	IGH c340_heavy__IGHV3-33_IGHD3-3_IGHJ6	NA	NA	NA	NA	NA	NA	NA	NA	NA	0.000649781	NA	NA		NA	NA	NA	0.000649781
A0A5C2G5Y0	IGH c360_heavy__IGHV3-33_IGHD3-22_IGHJ6	NA	NA	NA	NA	NA	NA	NA	NA	0.000663215	0.000620468	0.000708519	NA		NA	NA	0.000663215	0.000664494
A0A5C2G614	IGH c410_heavy__IGHV3-20_IGHD3-10_IGHJ6	NA	NA	NA	NA	NA	NA	0.000345825	NA	NA	NA	NA	NA		NA	NA	0.000345825	NA
A0A5C2G6D6	IGL c3355_light_IGLV3-27_IGLJ1	NA	NA	NA	NA	NA	NA	0.000206849	NA	NA	NA	NA	NA		NA	NA	0.000206849	NA
A0A5C2G6E0	IGH c479_heavy__IGHV3-33_IGHD4-17_IGHJ4	NA	NA	NA	NA	NA	NA	NA	NA	NA	0.000670913	NA	NA		NA	NA	NA	0.000670913
A0A5C2G6E9	IGH c489_heavy__IGHV3-33_IGHD3-16_IGHJ6	NA	NA	NA	NA	NA	NA	NA	NA	NA	0.000654938	NA	NA		NA	NA	NA	0.000654938
A0A5C2G6G1	IGL c3946_light_IGLV3-10_IGLJ3	NA	NA	NA	NA	NA	NA	0.000204933	NA	NA	NA	NA	NA		NA	NA	0.000204933	NA
A0A5C2G6J5	IGH c549_heavy__IGHV3-33_IGHD6-13_IGHJ4	NA	NA	NA	NA	NA	NA	NA	NA	NA	0.000682002	NA	NA		NA	NA	NA	0.000682002
A0A5C2G6M7	IGH c589_heavy__IGHV5-51_IGHD4-4_IGHJ3	NA	NA	NA	NA	NA	NA	0.000685351	0.000889507	0.000429289	NA	NA	NA		NA	NA	0.000668049	NA
A0A5C2G6P4	IGH c327_heavy__IGHV3-33_IGHD2-21_IGHJ3	NA	NA	NA	NA	NA	NA	NA	NA	NA	0.000670913	NA	NA		NA	NA	NA	0.000670913
A0A5C2G6U5	IGH c302_heavy__IGHV5-51_IGHD2-15_IGHJ3	NA	NA	NA	NA	NA	NA	0.00063343	0.00082212	0.000396767	NA	NA	NA		NA	NA	0.000617439	NA
A0A5C2G6V0	IGH c377_heavy__IGHV1-69_IGHD1-7_IGHJ6	NA	NA	NA	NA	NA	NA	0.000653225	0.000847812	0.000409166	NA	NA	NA		NA	NA	0.000636734	NA
A0A5C2G6W5	IGH c387_heavy__IGHV5-51_IGHD6-13_IGHJ2	NA	NA	NA	NA	NA	NA	0.000702629	0.000911932	0.000440111	NA	NA	NA		NA	NA	0.000684891	NA
A0A5C2G6X8	IGH c397_heavy__IGHV5-51_IGHD3-10_IGHJ5	NA	NA	NA	NA	NA	NA	0.000648161	0.000841239	0.000405994	NA	NA	NA		NA	NA	0.000631798	NA
A0A5C2G6Y1	IGL c138_light_IGLV3-25_IGLJ2	NA	NA	NA	NA	NA	NA	0.000204933	NA	NA	NA	NA	NA		NA	NA	0.000204933	NA
A0A5C2G6Y4	IGH c68_heavy__IGHV5-51_IGHD3-3_IGHJ5	NA	NA	NA	NA	NA	NA	0.000674297	0.00087516	0.000422365	NA	NA	NA		NA	NA	0.000657274	NA
A0A5C2G6Y8	IGL c148_light_IGLV2-18_IGLJ3	NA	NA	NA	NA	NA	NA	0.000562949	NA	NA	0.000298273	0.000414835	0.00072154		NA	NA	0.000562949	0.000478216
A0A5C2G729	IGH c437_heavy__IGHV5-51_IGHD3-9_IGHJ4	NA	NA	NA	NA	NA	NA	0.000702629	0.000911932	0.000440111	NA	NA	NA		NA	NA	0.000684891	NA
A0A5C2G746	IGH c138_heavy__IGHV5-51_IGHD3-10_IGHJ4	NA	NA	NA	NA	NA	NA	0.000691015	0.000896859	0.000432837	NA	NA	NA		NA	NA	0.00067357	NA
A0A5C2G789	IGH c188_heavy__IGHV3-30_IGHD3-10_IGHJ4	NA	NA	NA	NA	NA	NA	NA	NA	NA	0.000682002	NA	NA		NA	NA	NA	0.000682002
A0A5C2G7A4	IGH c208_heavy__IGHV3-33_IGHD6-19_IGHJ3	NA	NA	NA	NA	NA	NA	NA	NA	NA	0.000665502	NA	NA		NA	NA	NA	0.000665502
A0A5C2G7C2	IGH c467_heavy__IGHV5-51_IGHD5-12_IGHJ4	NA	NA	NA	NA	NA	NA	0.000691015	0.000896859	0.000432837	NA	NA	NA		NA	NA	0.00067357	NA
A0A5C2G7K5	IGH c328_heavy__IGHV3-33_IGHD3-16_IGHJ4	NA	NA	NA	NA	NA	NA	NA	NA	0.000735063	0.000687685	0.000785275	NA		NA	NA	0.000735063	0.00073648
A0A5C2G7M5	IGH c517_heavy__IGHV3-30_IGHD1-26_IGHJ4	NA	NA	NA	NA	NA	NA	NA	NA	0.000723013	0.000676412	0.000772401	NA		NA	NA	0.000723013	0.000724406
A0A5C2G7M6	IGH c358_heavy__IGHV3-33_IGHD2-15_IGHJ4	NA	NA	NA	NA	NA	NA	NA	NA	NA	0.000670913	NA	NA		NA	NA	NA	0.000670913
A0A5C2G7N0	IGH c368_heavy__IGHV3-30_IGHD2-8_IGHJ4	NA	NA	NA	NA	NA	NA	NA	NA	0.00077375	0.000723879	0.000826605	NA		NA	NA	0.00077375	0.000775242
A0A5C2G7Q9	IGL c534_light_IGLV3-25_IGLJ2	NA	NA	NA	NA	NA	NA	0.000204933	NA	NA	NA	NA	NA		NA	NA	0.000204933	NA
A0A5C2G7U0	IGL c427_light_IGLV3-25_IGLJ2	NA	NA	NA	NA	NA	NA	0.000204933	NA	NA	NA	NA	NA		NA	NA	0.000204933	NA
A0A5C2G7Y7	IGH c64_heavy__IGHV3-30_IGHD3-10_IGHJ4	NA	NA	NA	NA	NA	NA	NA	NA	0.000723013	0.000676412	0.000772401	NA		NA	NA	0.000723013	0.000724406
A0A5C2G7Y9	IGH c508_heavy__IGHV3-33_IGHD1-7_IGHJ4	NA	NA	NA	NA	NA	NA	NA	NA	NA	0.000687685	NA	NA		NA	NA	NA	0.000687685
A0A5C2G805	IGH c528_heavy__IGHV3-33_IGHD6-19_IGHJ4	NA	NA	NA	NA	NA	NA	NA	NA	0.000747522	0.000699341	0.000798584	NA		NA	NA	0.000747522	0.000748962
A0A5C2G887	IGL c3835_light_IGLV3-25_IGLJ2	NA	NA	NA	NA	NA	NA	0.000204933	NA	NA	NA	NA	NA		NA	NA	0.000204933	NA
A0A5C2G8F7	IGL c310_light_IGLV3-25_IGLJ3	NA	NA	NA	NA	NA	NA	0.000206849	NA	NA	NA	NA	NA		NA	NA	0.000206849	NA
A0A5C2G8H4	IGH c234_heavy__IGHV5-51_IGHD5-12_IGHJ6	NA	NA	NA	NA	NA	NA	0.000696773	0.000904332	0.000436444	NA	NA	NA		NA	NA	0.000679183	NA
A0A5C2G8J9	IGL c3965_light_IGLV3-25_IGLJ2	NA	NA	NA	NA	NA	NA	0.000204933	NA	NA	NA	NA	NA		NA	NA	0.000204933	NA
A0A5C2G8N7	IGH + IGL c152_heavy_IGHV3-30_IGHD2-2_IGHJ4 (IGH + IGL c164_heavy_IGHV3-30_IGHD2-2_IGHJ4)	NA	NA	NA	NA	NA	NA	NA	NA	NA	0.000670913	NA	NA		NA	NA	NA	0.000670913
A0A5C2G8P9	IGH c304_heavy__IGHV3-30_IGHD3-16_IGHJ1	NA	NA	NA	NA	NA	NA	NA	NA	0.00070566	0.000660178	0.000753864	NA		NA	NA	0.00070566	0.000707021
A0A5C2G8R2	IGH c314_heavy__IGHV3-30_IGHD6-6_IGHJ6	NA	NA	NA	NA	NA	NA	NA	NA	NA	0.000649781	NA	NA		NA	NA	NA	0.000649781
A0A5C2G8T9	IGL c246_light_IGLV3-25_IGLJ3	NA	NA	NA	NA	NA	NA	0.000204933	NA	NA	NA	NA	NA		NA	NA	0.000204933	NA
A0A5C2G9A6	IGL c426_light_IGLV1-44_IGLJ2	NA	NA	NA	NA	NA	NA	0.000692219	NA	NA	0.000366766	0.000510093	0.000887226		NA	NA	0.000692219	0.000588028
A0A5C2G9C4	IGH + IGL c38_heavy_IGHV5-51_IGHD4-17_IGHJ4	NA	NA	NA	NA	NA	NA	0.000702629	0.000911932	0.000440111	NA	NA	NA		NA	NA	0.000684891	NA
A0A5C2G9D7	IGH c564_heavy__IGHV3-33_IGHD3-22_IGHJ4	NA	NA	NA	NA	NA	NA	NA	NA	NA	0.000682002	NA	NA		NA	NA	NA	0.000682002
A0A5C2G9J2	IGL c526_light_IGLV3-25_IGLJ2	NA	NA	NA	NA	NA	NA	0.000203053	NA	NA	NA	NA	NA		NA	NA	0.000203053	NA
A0A5C2G9J4	IGL c32_light_IGLV3-25_IGLJ2	NA	NA	NA	NA	NA	NA	0.000204933	NA	NA	NA	NA	NA		NA	NA	0.000204933	NA
A0A5C2G9P4	IGH c45_heavy__IGHV3-33_IGHD3-9_IGHJ4	NA	NA	NA	NA	NA	NA	NA	NA	0.000689121	0.000644705	0.000736195	NA		NA	NA	0.000689121	0.00069045
A0A5C2GA04	IGH + IGL c22_light_IGLV3-25_IGLJ1	NA	NA	NA	NA	NA	NA	0.000204933	NA	NA	NA	NA	NA		NA	NA	0.000204933	NA
A0A5C2GA09	IGH + IGL c43_heavy_IGHV5-51_IGHD4-17_IGHJ6	NA	NA	NA	NA	NA	NA	0.000691015	0.000896859	0.000432837	NA	NA	NA		NA	NA	0.00067357	NA
A0A5C2GA33	IGH c123_heavy__IGHV1-24_IGHD6-13_IGHJ5 (IGH c44_heavy__IGHV1-24_IGHD6-13_IGHJ5)	NA	NA	NA	NA	NA	NA	0.000674297	0.00087516	0.000422365	NA	NA	NA		NA	NA	0.000657274	NA
A0A5C2GA56	IGH c145_heavy__IGHV3-20_IGHD3-10_IGHJ4	NA	NA	NA	NA	NA	NA	0.00037198	NA	NA	NA	NA	NA		NA	NA	0.00037198	NA
A0A5C2GAD0	IGL c362_light_IGLV3-25_IGLJ2	NA	NA	NA	NA	NA	NA	0.000204933	NA	NA	NA	NA	NA		NA	NA	0.000204933	NA
A0A5C2GAG8	IGH c283_heavy__IGHV3-30_IGHD6-19_IGHJ4	NA	NA	NA	NA	NA	NA	NA	NA	NA	0.000665502	NA	NA		NA	NA	NA	0.000665502
A0A5C2GAK4	IGH + IGL c286_heavy_IGHV3-33_IGHD6-13_IGHJ4	NA	NA	NA	NA	NA	NA	NA	NA	NA	0.000682002	NA	NA		NA	NA	NA	0.000682002
A0A5C2GAL6	IGH c265_heavy__IGHV5-51_IGHD1-26_IGHJ4	NA	NA	NA	NA	NA	NA	0.000702629	0.000911932	0.000440111	NA	NA	NA		NA	NA	0.000684891	NA
A0A5C2GAP9	IGH c383_heavy__IGHV5-51_IGHD4-17_IGHJ4	NA	NA	NA	NA	NA	NA	0.000696773	0.000904332	0.000436444	NA	NA	NA		NA	NA	0.000679183	NA
A0A5C2GAU3	IGH c433_heavy__IGHV3-33_IGHD2-2_IGHJ5	NA	NA	NA	NA	NA	NA	NA	NA	0.00070566	0.000660178	0.000753864	NA		NA	NA	0.00070566	0.000707021
A0A5C2GAU4	IGH c345_heavy__IGHV5-51_IGHD6-25_IGHJ6	NA	NA	NA	NA	NA	NA	0.000643175	0.000834768	0.000402871	NA	NA	NA		NA	NA	0.000626938	NA
A0A5C2GAV9	IGH + IGL c332_light_IGLV3-25_IGLJ2	NA	NA	NA	NA	NA	NA	0.000203053	NA	NA	NA	NA	NA		NA	NA	0.000203053	NA
A0A5C2GAW2	IGH c365_heavy__IGHV3-11_IGHD3-10_IGHJ4	NA	NA	NA	NA	NA	NA	NA	NA	0.000475256	NA	0.000343688	NA		NA	NA	0.000475256	0.000343688
A0A5C2GAX3	IGH c36_heavy__IGHV3-33_IGHD6-13_IGHJ6 (IGH c463_heavy__IGHV3-33_IGHD6-13_IGHJ6)	NA	NA	NA	NA	NA	NA	NA	NA	NA	0.000670913	NA	NA		NA	NA	NA	0.000670913
A0A5C2GB02	IGH c493_heavy__IGHV3-33_IGHD6-19_IGHJ4	NA	NA	NA	NA	NA	NA	NA	NA	0.000728988	0.000682002	0.000778785	NA		NA	NA	0.000728988	0.000730394
A0A5C2GB15	IGH c425_heavy__IGHV5-51_IGHD1-7_IGHJ3	NA	NA	NA	NA	NA	NA	0.000679779	0.000882275	0.000425799	NA	NA	NA		NA	NA	0.000662618	NA
A0A5C2GB41	IGH + IGL c401_heavy_IGHV1-24_IGHD6-13_IGHJ5	NA	NA	NA	NA	NA	NA	0.000679779	0.000882275	0.000425799	NA	NA	NA		NA	NA	0.000662618	NA
A0A5C2GB48	IGH c543_heavy__IGHV3-30_IGHD3-22_IGHJ4	NA	NA	NA	NA	NA	NA	NA	NA	0.000689121	0.000644705	0.000736195	NA		NA	NA	0.000689121	0.00069045
A0A5C2GBA0	IGH c603_heavy__IGHV3-30_IGHD1-7_IGHJ4	NA	NA	NA	NA	NA	NA	NA	NA	0.000747522	0.000699341	0.000798584	NA		NA	NA	0.000747522	0.000748962
A0A5C2GBC0	IGH + IGL c566_heavy_IGHV5-51_IGHD3-22_IGHJ4	NA	NA	NA	NA	NA	NA	0.000696773	0.000904332	0.000436444	NA	NA	NA		NA	NA	0.000679183	NA
A0A5C2GBH8	IGH + IGL c445_light_IGLV3-25_IGLJ2	NA	NA	NA	NA	NA	NA	0.000204933	NA	NA	NA	NA	NA		NA	NA	0.000204933	NA
A0A5C2GBQ8	IGH + IGL c482_heavy_IGHV1-69_IGHD4-23_IGHJ3	NA	NA	NA	NA	NA	NA	0.000643175	0.000834768	0.000402871	NA	NA	NA		NA	NA	0.000626938	NA
A0A5C2GBR4	IGH + IGL c178_heavy_IGHV3-33_IGHD5-12_IGHJ4	NA	NA	NA	NA	NA	NA	NA	NA	NA	0.000682002	NA	NA		NA	NA	NA	0.000682002
A0A5C2GBR6	IGH + IGL c78_light_IGLV3-25_IGLJ3	NA	NA	NA	NA	NA	NA	0.000204933	NA	NA	NA	NA	NA		NA	NA	0.000204933	NA
A0A5C2GBW0	IGH + IGL c128_light_IGLV3-25_IGLJ2	NA	NA	NA	NA	NA	NA	0.000210789	NA	NA	NA	NA	NA		NA	NA	0.000210789	NA
A0A5C2GCU1	IGL c4153_light_IGKV3-20_IGKJ4	NA	NA	NA	NA	NA	NA	NA	NA	0.00136536	NA	NA	NA		NA	NA	0.00136536	NA
A0A5C2GCX8	IGL c4183_light_IGLV3-25_IGLJ2	NA	NA	NA	NA	NA	NA	0.000206849	NA	NA	NA	NA	NA		NA	NA	0.000206849	NA
A0A5C2GDI4	IGH + IGL c15_light_IGLV3-25_IGLJ2	NA	NA	NA	NA	NA	NA	0.000203053	NA	NA	NA	NA	NA		NA	NA	0.000203053	NA
A0A5C2GDJ1	IG c347_heavy_IGHV3-11_IGHD3-3_IGHJ4	NA	NA	NA	NA	NA	NA	NA	NA	0.000448209	NA	NA	NA		NA	NA	0.000448209	NA
A0A5C2GDK4	IGH + IGL c77_heavy_IGHV1-69_IGHD2-21_IGHJ6	NA	NA	NA	NA	NA	NA	0.000674297	0.00087516	0.000422365	NA	NA	NA		NA	NA	0.000657274	NA
A0A5C2GDN3	IG c481_heavy_IGHV3-11_IGHD3-22_IGHJ4	NA	NA	NA	NA	NA	NA	NA	NA	0.000455618	NA	NA	NA		NA	NA	0.000455618	NA
A0A5C2GDU0	IGH c141_heavy__IGHV5-51_IGHD3-22_IGHJ4	NA	NA	NA	NA	NA	NA	0.000685351	0.000889507	0.000429289	NA	NA	NA		NA	NA	0.000668049	NA
A0A5C2GDW3	IGH + IGL c109_heavy_IGHV3-11_IGHD3-10_IGHJ4	NA	NA	NA	NA	NA	NA	NA	NA	0.000455618	NA	NA	NA		NA	NA	0.000455618	NA
A0A5C2GE91	IG c245_heavy_IGHV3-30_IGHD3-16_IGHJ4 (IG c886_heavy_IGHV3-30_IGHD3-16_IGHJ4)	NA	NA	NA	NA	NA	NA	NA	NA	NA	0.000687685	NA	NA		NA	NA	NA	0.000687685
A0A5C2GE98	IG c355_heavy_IGHV3-30_IGHD6-19_IGHJ4	NA	NA	NA	NA	NA	NA	NA	NA	NA	0.000649781	NA	NA		NA	NA	NA	0.000649781
A0A5C2GEB0	IG c433_heavy_IGHV3-30_IGHD4-11_IGHJ4	NA	NA	NA	NA	NA	NA	NA	NA	NA	0.000676412	NA	NA		NA	NA	NA	0.000676412
A0A5C2GEB6	IG c118_heavy_IGHV3-30_IGHD6-13_IGHJ4	NA	NA	NA	NA	NA	NA	NA	NA	0.000723013	0.000676412	0.000772401	NA		NA	NA	0.000723013	0.000724406
A0A5C2GEB9	IG c527_heavy_IGHV3-30_IGHD1-26_IGHJ3	NA	NA	NA	NA	NA	NA	NA	NA	0.000717135	0.000670913	0.000766122	NA		NA	NA	0.000717135	0.000718517
A0A5C2GEC7	IG c665_heavy_IGHV3-30_IGHD3-22_IGHJ4	NA	NA	NA	NA	NA	NA	NA	NA	0.00070006	0.000654938	0.000747881	NA		NA	NA	0.00070006	0.00070141
A0A5C2GED6	IG c847_heavy_IGHV3-30_IGHD3-22_IGHJ4	NA	NA	NA	NA	NA	NA	NA	NA	0.000711351	0.000665502	0.000759943	NA		NA	NA	0.000711351	0.000712723
A0A5C2GEE3	IG c931_heavy_IGHV3-30_IGHD6-6_IGHJ4	NA	NA	NA	NA	NA	NA	NA	NA	0.00070006	0.000654938	0.000747881	NA		NA	NA	0.00070006	0.00070141
A0A5C2GEF1	IG c1009_heavy_IGHV3-30_IGHD6-6_IGHJ4	NA	NA	NA	NA	NA	NA	NA	NA	0.000717135	0.000670913	0.000766122	NA		NA	NA	0.000717135	0.000718517
A0A5C2GEF4	IG c578_heavy_IGHV3-30_IGHD7-27_IGHJ6	NA	NA	NA	NA	NA	NA	NA	NA	0.000728988	0.000682002	0.000778785	NA		NA	NA	0.000728988	0.000730394
A0A5C2GEG3	IG c749_heavy_IGHV3-30_IGHD3-16_IGHJ4	NA	NA	NA	NA	NA	NA	NA	NA	NA	0.000670913	NA	NA		NA	NA	NA	0.000670913
A0A5C2GEH1	IG c1238_heavy_IGHV3-30_IGHD4-11_IGHJ4	NA	NA	NA	NA	NA	NA	NA	NA	0.000735063	0.000687685	0.000785275	NA		NA	NA	0.000735063	0.00073648
A0A5C2GEH2	IG c901_heavy_IGHV3-30_IGHD3-3_IGHJ4	NA	NA	NA	NA	NA	NA	NA	NA	0.000683779	0.000639707	0.000730488	NA		NA	NA	0.000683779	0.000685098
A0A5C2GEI1	IG c953_heavy_IGHV3-30_IGHD4-17_IGHJ2	NA	NA	NA	NA	NA	NA	NA	NA	NA	0.000670913	NA	NA		NA	NA	NA	0.000670913
A0A5C2GEI5	IGH + IGL c289_heavy_IGHV5-51_IGHD3-10_IGHJ4	NA	NA	NA	NA	NA	NA	0.00063343	0.00082212	0.000396767	NA	NA	NA		NA	NA	0.000617439	NA
A0A5C2GEI9	IG c1033_heavy_IGHV3-30_IGHD3-9_IGHJ6	NA	NA	NA	NA	NA	NA	NA	NA	0.00070566	0.000660178	0.000753864	NA		NA	NA	0.00070566	0.000707021
A0A5C2GEJ0	IG c339_heavy_IGHV3-33_IGHD3-22_IGHJ1	NA	NA	NA	NA	NA	NA	NA	NA	NA	0.000676412	NA	NA		NA	NA	NA	0.000676412
A0A5C2GEK3	IG c1175_heavy_IGHV3-30_IGHD3-22_IGHJ3	NA	NA	NA	NA	NA	NA	NA	NA	NA	0.000670913	NA	NA		NA	NA	NA	0.000670913
A0A5C2GEL1	IG c127_heavy_IGHV3-30_IGHD2-8_IGHJ4	NA	NA	NA	NA	NA	NA	NA	NA	0.000717135	0.000670913	0.000766122	NA		NA	NA	0.000717135	0.000718517
A0A5C2GEL6	IG c1247_heavy_IGHV3-30_IGHD4-23_IGHJ6	NA	NA	NA	NA	NA	NA	NA	NA	NA	0.000676412	NA	NA		NA	NA	NA	0.000676412
A0A5C2GEL7	IGH + IGL c497_heavy_IGHV5-51_IGHD6-19_IGHJ4	NA	NA	NA	NA	NA	NA	0.000653225	0.000847812	0.000409166	NA	NA	NA		NA	NA	0.000636734	NA
A0A5C2GEM6	IG c295_heavy_IGHV3-30_IGHD3-9_IGHJ6	NA	NA	NA	NA	NA	NA	NA	NA	NA	0.000670913	NA	NA		NA	NA	NA	0.000670913
A0A5C2GEM8	IG c857_heavy_IGHV3-33_IGHD5-12_IGHJ6	NA	NA	NA	NA	NA	NA	NA	NA	NA	0.000644705	NA	NA		NA	NA	NA	0.000644705
A0A5C2GEN7	IG c1049_heavy_IGHV3-33_IGHD1-14_IGHJ4	NA	NA	NA	NA	NA	NA	NA	NA	0.000747522	0.000699341	0.000798584	NA		NA	NA	0.000747522	0.000748962
A0A5C2GEP1	IG c456_heavy_IGHV3-30_IGHD3-22_IGHJ3	NA	NA	NA	NA	NA	NA	NA	NA	0.000683779	0.000639707	0.000730488	NA		NA	NA	0.000683779	0.000685098
A0A5C2GEP7	IG c1193_heavy_IGHV3-33_IGHD6-13_IGHJ4 (IG c767_heavy_IGHV3-33_IGHD6-13_IGHJ4)	NA	NA	NA	NA	NA	NA	NA	NA	NA	0.000665502	NA	NA		NA	NA	NA	0.000665502
A0A5C2GEP9	IG c585_heavy_IGHV3-30_IGHD3-22_IGHJ4	NA	NA	NA	NA	NA	NA	NA	NA	0.00070566	0.000660178	0.000753864	NA		NA	NA	0.00070566	0.000707021
A0A5C2GEQ9	IG c799_heavy_IGHV3-30_IGHD2-2_IGHJ1	NA	NA	NA	NA	NA	NA	NA	NA	0.000689121	0.000644705	0.000736195	NA		NA	NA	0.000689121	0.00069045
A0A5C2GER7	IG c911_heavy_IGHV3-30_IGHD3-16_IGHJ6	NA	NA	NA	NA	NA	NA	NA	NA	0.00070006	0.000654938	0.000747881	NA		NA	NA	0.00070006	0.00070141
A0A5C2GET0	IG c1045_heavy_IGHV3-30_IGHD4-17_IGHJ2	NA	NA	NA	NA	NA	NA	NA	NA	NA	0.000660178	NA	NA		NA	NA	NA	0.000660178
A0A5C2GET7	IG c1176_heavy_IGHV3-30_IGHD3-9_IGHJ6	NA	NA	NA	NA	NA	NA	NA	NA	0.000717135	0.000670913	0.000766122	NA		NA	NA	0.000717135	0.000718517
A0A5C2GEW9	IG c1133_heavy_IGHV3-33_IGHD3-3_IGHJ6 (IG c436_heavy_IGHV3-33_IGHD3-10_IGHJ6)	NA	NA	NA	NA	NA	NA	NA	NA	NA	0.000654938	NA	NA		NA	NA	NA	0.000654938
A0A5C2GEX9	IG c582_heavy_IGHV3-33_IGHD3-16_IGHJ6	NA	NA	NA	NA	NA	NA	NA	NA	0.000694548	0.000649781	0.000741992	NA		NA	NA	0.000694548	0.000695887
A0A5C2GEZ3	IGH + IGL c449_heavy_IGHV5-51_IGHD2-2_IGHJ3	NA	NA	NA	NA	NA	NA	0.000658369	0.000854487	0.000412388	NA	NA	NA		NA	NA	0.000641748	NA
A0A5C2GEZ8	IG c1081_heavy_IGHV3-33_IGHD5-18_IGHJ5	NA	NA	NA	NA	NA	NA	NA	NA	0.000723013	0.000676412	0.000772401	NA		NA	NA	0.000723013	0.000724406
A0A5C2GF30	IG c1040_heavy_IGHV3-72_IGHD6-19_IGHJ4	NA	NA	NA	NA	NA	NA	NA	NA	NA	NA	NA	0.000688365		NA	NA	NA	0.000688365
A0A5C2GF77	IGH + IGL c539_heavy_IGHV5-51_IGHD4-17_IGHJ3	NA	NA	NA	NA	NA	NA	0.000679779	0.000882275	0.000425799	NA	NA	NA		NA	NA	0.000662618	NA
A0A5C2GFJ9	IG c244_heavy_IGHV3-11_IGHD5-18_IGHJ4 (IG c787_heavy_IGHV3-11_IGHD5-18_IGHJ4)	NA	NA	NA	NA	NA	NA	NA	NA	0.000467201	NA	NA	NA		NA	NA	0.000467201	NA
A0A5C2GFL3	IG c159_heavy_IGHV3-30_IGHD6-13_IGHJ5	NA	NA	NA	NA	NA	NA	NA	NA	0.000735063	0.000687685	0.000785275	NA		NA	NA	0.000735063	0.00073648
A0A5C2GFM0	IG c311_heavy_IGHV3-30_IGHD2-2_IGHJ6	NA	NA	NA	NA	NA	NA	NA	NA	0.00070566	0.000660178	0.000753864	NA		NA	NA	0.00070566	0.000707021
A0A5C2GFN5	IG c482_heavy_IGHV3-30_IGHD3-9_IGHJ6	NA	NA	NA	NA	NA	NA	NA	NA	NA	0.000670913	NA	NA		NA	NA	NA	0.000670913
A0A5C2GFU7	IG c104_heavy_IGHV3-33_IGHD6-6_IGHJ4	NA	NA	NA	NA	NA	NA	NA	NA	NA	0.000705318	NA	NA		NA	NA	NA	0.000705318
A0A5C2GFW1	IGL c289_light_IGLV3-25_IGLJ3	NA	NA	NA	NA	NA	NA	0.000206849	NA	NA	NA	NA	NA		NA	NA	0.000206849	NA
A0A5C2GFZ6	IG c977_heavy_IGHV3-33_IGHD3-9_IGHJ4	NA	NA	NA	NA	NA	NA	NA	NA	0.000711351	0.000665502	0.000759943	NA		NA	NA	0.000711351	0.000712723
A0A5C2GG06	IG c1119_heavy_IGHV3-33_IGHD2-8_IGHJ4	NA	NA	NA	NA	NA	NA	NA	NA	NA	0.000705318	NA	NA		NA	NA	NA	0.000705318
A0A5C2GG86	IG c359_heavy_IGHV3-30_IGHD3-22_IGHJ4	NA	NA	NA	NA	NA	NA	NA	NA	0.00070006	0.000654938	0.000747881	NA		NA	NA	0.00070006	0.00070141
A0A5C2GG89	IG c190_heavy_IGHV5-51_IGHD4-17_IGHJ4	NA	NA	NA	NA	NA	NA	0.000679779	0.000882275	0.000425799	NA	NA	NA		NA	NA	0.000662618	NA
A0A5C2GG95	IG c438_heavy_IGHV3-30_IGHD4-23_IGHJ6	NA	NA	NA	NA	NA	NA	NA	NA	0.00070006	0.000654938	0.000747881	NA		NA	NA	0.00070006	0.00070141
A0A5C2GGA3	IG c415_heavy_IGHV5-51_IGHD3-3_IGHJ6	NA	NA	NA	NA	NA	NA	0.000648161	0.000841239	0.000405994	NA	NA	NA		NA	NA	0.000631798	NA
A0A5C2GGA4	IG c567_heavy_IGHV3-30_IGHD5-18_IGHJ4	NA	NA	NA	NA	NA	NA	NA	NA	0.000728988	0.000682002	0.000778785	NA		NA	NA	0.000728988	0.000730394
A0A5C2GGB5	IG c656_heavy_IGHV5-51_IGHD1-1_IGHJ3	NA	NA	NA	NA	NA	NA	0.000702629	0.000911932	0.000440111	NA	NA	NA		NA	NA	0.000684891	NA
A0A5C2GGC8	IG c1014_heavy_IGHV5-51_IGHD3-16_IGHJ4	NA	NA	NA	NA	NA	NA	0.000685351	0.000889507	0.000429289	NA	NA	NA		NA	NA	0.000668049	NA
A0A5C2GGD8	IG c1249_heavy_IGHV5-51_IGHD1-7_IGHJ4	NA	NA	NA	NA	NA	NA	0.000685351	0.000889507	0.000429289	NA	NA	NA		NA	NA	0.000668049	NA
A0A5C2GGF4	IG c89_heavy_IGHV5-51_IGHD4-23_IGHJ4	NA	NA	NA	NA	NA	NA	0.000679779	0.000882275	0.000425799	NA	NA	NA		NA	NA	0.000662618	NA
A0A5C2GGF9	IG c1245_heavy_IGHV3-30_IGHD1-14_IGHJ6	NA	NA	NA	NA	NA	NA	NA	NA	0.000711351	0.000665502	0.000759943	NA		NA	NA	0.000711351	0.000712723
A0A5C2GGG5	IG c236_heavy_IGHV5-51_IGHD3-22_IGHJ3	NA	NA	NA	NA	NA	NA	0.000658369	0.000854487	0.000412388	NA	NA	NA		NA	NA	0.000641748	NA
A0A5C2GGH4	IG c478_heavy_IGHV5-51_IGHD2-2_IGHJ4	NA	NA	NA	NA	NA	NA	0.000691015	0.000896859	0.000432837	NA	NA	NA		NA	NA	0.00067357	NA
A0A5C2GGI3	IG c523_heavy_IGHV3-33_IGHD3-22_IGHJ4	NA	NA	NA	NA	NA	NA	NA	NA	NA	0.000693464	NA	NA		NA	NA	NA	0.000693464
A0A5C2GGI4	IG c750_heavy_IGHV5-51_IGHD6-19_IGHJ4	NA	NA	NA	NA	NA	NA	0.000691015	0.000896859	0.000432837	NA	NA	NA		NA	NA	0.00067357	NA
A0A5C2GGJ0	IG c1068_heavy_IGHV5-51_IGHD5-24_IGHJ4	NA	NA	NA	NA	NA	NA	0.000679779	0.000882275	0.000425799	NA	NA	NA		NA	NA	0.000662618	NA
A0A5C2GGJ6	IG c1264_heavy_IGHV5-51_IGHD3-16_IGHJ3	NA	NA	NA	NA	NA	NA	0.000679779	NA	0.000425799	NA	NA	NA		NA	NA	0.000552789	NA
A0A5C2GGK3	IG c1313_heavy_IGHV5-51_IGHD3-22_IGHJ3	NA	NA	NA	NA	NA	NA	0.000658369	0.000854487	0.000412388	NA	NA	NA		NA	NA	0.000641748	NA
A0A5C2GGM3	IG c116_heavy_IGHV3-30_IGHD3-3_IGHJ4	NA	NA	NA	NA	NA	NA	NA	NA	0.00070006	0.000654938	0.000747881	NA		NA	NA	0.00070006	0.00070141
A0A5C2GGN8	IG c128_heavy_IGHV5-51_IGHD3-10_IGHJ4	NA	NA	NA	NA	NA	NA	0.000679779	0.000882275	0.000425799	NA	NA	NA		NA	NA	0.000662618	NA
A0A5C2GGQ4	IG c292_heavy_IGHV5-51_IGHD4-17_IGHJ5	NA	NA	NA	NA	NA	NA	0.000685351	0.000889507	0.000429289	NA	NA	NA		NA	NA	0.000668049	NA
A0A5C2GGR0	IG c573_heavy_IGHV3-30_IGHD3-9_IGHJ1	NA	NA	NA	NA	NA	NA	NA	NA	NA	0.000687685	NA	NA		NA	NA	NA	0.000687685
A0A5C2GGR3	IG c522_heavy_IGHV5-51_IGHD6-13_IGHJ4	NA	NA	NA	NA	NA	NA	0.000691015	0.000896859	0.000432837	NA	NA	NA		NA	NA	0.00067357	NA
A0A5C2GGT2	IG c1125_heavy_IGHV5-51_IGHD4-23_IGHJ4	NA	NA	NA	NA	NA	NA	0.000708583	0.00091966	0.000443841	NA	NA	NA		NA	NA	0.000690695	NA
A0A5C2GGT9	IG c1270_heavy_IGHV5-51_IGHD2-21_IGHJ4 (IG c1878_heavy_IGHV5-51_IGHD2-21_IGHJ4)	NA	NA	NA	NA	NA	NA	0.000691015	0.000896859	0.000432837	NA	NA	NA		NA	NA	0.00067357	NA
A0A5C2GGU3	IG c1032_heavy_IGHV3-30_IGHD1-1_IGHJ6	NA	NA	NA	NA	NA	NA	NA	NA	NA	0.000660178	NA	NA		NA	NA	NA	0.000660178
A0A5C2GGV4	IG c1169_heavy_IGHV3-30_IGHD6-19_IGHJ4	NA	NA	NA	NA	NA	NA	NA	NA	0.000717135	0.000670913	0.000766122	NA		NA	NA	0.000717135	0.000718517
A0A5C2GGY0	IG c419_heavy_IGHV3-33_IGHD3-16_IGHJ3	NA	NA	NA	NA	NA	NA	NA	NA	NA	0.000693464	NA	NA		NA	NA	NA	0.000693464
A0A5C2GGZ5	IG c761_heavy_IGHV3-33_IGHD6-19_IGHJ4	NA	NA	NA	NA	NA	NA	NA	NA	0.000723013	0.000676412	0.000772401	NA		NA	NA	0.000723013	0.000724406
A0A5C2GH05	IG c884_heavy_IGHV3-33_IGHD2-21_IGHJ4	NA	NA	NA	NA	NA	NA	NA	NA	NA	0.000682002	NA	NA		NA	NA	NA	0.000682002
A0A5C2GH15	IG c1062_heavy_IGHV3-33_IGHD3-10_IGHJ4	NA	NA	NA	NA	NA	NA	NA	NA	0.000717135	0.000670913	0.000766122	NA		NA	NA	0.000717135	0.000718517
A0A5C2GH37	IG c425_heavy_IGHV3-30_IGHD3-3_IGHJ3	NA	NA	NA	NA	NA	NA	NA	NA	NA	0.000644705	NA	NA		NA	NA	NA	0.000644705
A0A5C2GH52	IGH + IGL c65_heavy_IGHV5-51_IGHD5-24_IGHJ5	NA	NA	NA	NA	NA	NA	0.000708583	0.00091966	0.000443841	NA	NA	NA		NA	NA	0.000690695	NA
A0A5C2GH65	IG c840_heavy_IGHV3-30_IGHD4-23_IGHJ4	NA	NA	NA	NA	NA	NA	NA	NA	0.000728988	0.000682002	0.000778785	NA		NA	NA	0.000728988	0.000730394
A0A5C2GH84	IG c993_heavy_IGHV3-30_IGHD2-15_IGHJ4	NA	NA	NA	NA	NA	NA	NA	NA	NA	0.000665502	NA	NA		NA	NA	NA	0.000665502
A0A5C2GH94	IG c1086_heavy_IGHV3-30_IGHD1-26_IGHJ4	NA	NA	NA	NA	NA	NA	NA	NA	0.000711351	0.000665502	0.000759943	NA		NA	NA	0.000711351	0.000712723
A0A5C2GHB1	IG c172_heavy_IGHV3-33_IGHD6-6_IGHJ4	NA	NA	NA	NA	NA	NA	NA	NA	0.000753911	0.000705318	0.00080541	NA		NA	NA	0.000753911	0.000755364
A0A5C2GHE0	IGH + IGL c155_heavy_IGHV5-51_IGHD3-16_IGHJ3	NA	NA	NA	NA	NA	NA	0.000702629	NA	0.000440111	NA	NA	NA		NA	NA	0.00057137	NA
A0A5C2GHE2	IG c666_heavy_IGHV3-33_IGHD2-15_IGHJ2	NA	NA	NA	NA	NA	NA	NA	NA	0.00070006	0.000654938	0.000747881	NA		NA	NA	0.00070006	0.00070141
A0A5C2GHG2	IG c987_heavy_IGHV3-33_IGHD6-19_IGHJ4	NA	NA	NA	NA	NA	NA	NA	NA	NA	0.000660178	NA	NA		NA	NA	NA	0.000660178
A0A5C2GHH3	IG c1134_heavy_IGHV3-33_IGHD6-6_IGHJ4	NA	NA	NA	NA	NA	NA	NA	NA	0.000717135	0.000670913	0.000766122	NA		NA	NA	0.000717135	0.000718517
A0A5C2GHJ6	IG c148_heavy_IGHV5-51_IGHD1-7_IGHJ2	NA	NA	NA	NA	NA	NA	0.000691015	0.000896859	0.000432837	NA	NA	NA		NA	NA	0.00067357	NA
A0A5C2GHK7	IG c383_heavy_IGHV5-51_IGHD3-3_IGHJ6	NA	NA	NA	NA	NA	NA	0.000679779	0.000882275	0.000425799	NA	NA	NA		NA	NA	0.000662618	NA
A0A5C2GHN0	IG c868_heavy_IGHV5-51_IGHD2-15_IGHJ6	NA	NA	NA	NA	NA	NA	0.000663594	0.000861269	0.000415661	NA	NA	NA		NA	NA	0.000646841	NA
A0A5C2GHP0	IG c1163_heavy_IGHV5-51_IGHD1-7_IGHJ6	NA	NA	NA	NA	NA	NA	0.000638266	0.000828396	0.000399796	NA	NA	NA		NA	NA	0.000622153	NA
A0A5C2GHQ8	IG c607_light_IGLV3-25_IGLJ2	NA	NA	NA	NA	NA	NA	0.000206849	NA	NA	NA	NA	NA		NA	NA	0.000206849	NA
A0A5C2GID4	IGH + IGL c515_heavy_IGHV5-51_IGHD3-22_IGHJ3	NA	NA	NA	NA	NA	NA	0.000691015	0.000896859	0.000432837	NA	NA	NA		NA	NA	0.00067357	NA
A0A5C2GIF2	IG c198_heavy_IGHV5-51_IGHD7-27_IGHJ6	NA	NA	NA	NA	NA	NA	0.000643175	0.000834768	0.000402871	NA	NA	NA		NA	NA	0.000626938	NA
A0A5C2GIF4	IG c1154_light_IGLV3-25_IGLJ2	NA	NA	NA	NA	NA	NA	0.000203053	NA	NA	NA	NA	NA		NA	NA	0.000203053	NA
A0A5C2GIG0	IG c423_heavy_IGHV5-51_IGHD3-22_IGHJ4	NA	NA	NA	NA	NA	NA	0.000696773	0.000904332	0.000436444	NA	NA	NA		NA	NA	0.000679183	NA
A0A5C2GIG9	IG c657_heavy_IGHV5-51_IGHD3-22_IGHJ4	NA	NA	NA	NA	NA	NA	0.000663594	0.000861269	0.000415661	NA	NA	NA		NA	NA	0.000646841	NA
A0A5C2GIJ3	IG c1301_heavy_IGHV5-51_IGHD1-26_IGHJ4	NA	NA	NA	NA	NA	NA	0.000696773	0.000904332	0.000436444	NA	NA	NA		NA	NA	0.000679183	NA
A0A5C2GIN1	IG c709_light_IGLV3-25_IGLJ2	NA	NA	NA	NA	NA	NA	0.000203053	NA	NA	NA	NA	NA		NA	NA	0.000203053	NA
A0A5C2GIU6	IG c231_heavy_IGHV5-51_IGHD6-19_IGHJ5	NA	NA	NA	NA	NA	NA	0.000691015	0.000896859	0.000432837	NA	NA	NA		NA	NA	0.00067357	NA
A0A5C2GIV6	IG c452_heavy_IGHV5-51_IGHD7-27_IGHJ6	NA	NA	NA	NA	NA	NA	0.000685351	0.000889507	0.000429289	NA	NA	NA		NA	NA	0.000668049	NA
A0A5C2GIW5	IG c746_heavy_IGHV5-51_IGHD4-23_IGHJ4	NA	NA	NA	NA	NA	NA	0.000702629	0.000911932	0.000440111	NA	NA	NA		NA	NA	0.000684891	NA
A0A5C2GIX5	IG c1060_heavy_IGHV5-51_IGHD7-27_IGHJ4	NA	NA	NA	NA	NA	NA	0.000679779	0.000882275	0.000425799	NA	NA	NA		NA	NA	0.000662618	NA
A0A5C2GJ37	IG c411_heavy_IGHV5-51_IGHD6-19_IGHJ6	NA	NA	NA	NA	NA	NA	0.000658369	0.000854487	0.000412388	NA	NA	NA		NA	NA	0.000641748	NA
A0A5C2GJ60	IG c900_heavy_IGHV5-51_IGHD3-9_IGHJ3	NA	NA	NA	NA	NA	NA	0.000643175	0.000834768	0.000402871	NA	NA	NA		NA	NA	0.000626938	NA
A0A5C2GJ62	IG c165_heavy_IGHV3-30_IGHD3-3_IGHJ5	NA	NA	NA	NA	NA	NA	NA	NA	NA	0.000682002	NA	NA		NA	NA	NA	0.000682002
A0A5C2GJ71	IG c323_heavy_IGHV3-30_IGHD1-26_IGHJ5	NA	NA	NA	NA	NA	NA	NA	NA	0.000723013	0.000676412	0.000772401	NA		NA	NA	0.000723013	0.000724406
A0A5C2GJ76	IG c1212_heavy_IGHV5-51_IGHD4-23_IGHJ4	NA	NA	NA	NA	NA	NA	0.000685351	0.000889507	0.000429289	NA	NA	NA		NA	NA	0.000668049	NA
A0A5C2GJ81	IG c417_heavy_IGHV3-30_IGHD7-27_IGHJ4	NA	NA	NA	NA	NA	NA	NA	NA	NA	0.000670913	NA	NA		NA	NA	NA	0.000670913
A0A5C2GJ95	IG c628_heavy_IGHV3-30_IGHD5-24_IGHJ4	NA	NA	NA	NA	NA	NA	NA	NA	0.000717135	0.000670913	0.000766122	NA		NA	NA	0.000717135	0.000718517
A0A5C2GJA3	IG c825_heavy_IGHV3-30_IGHD3-9_IGHJ4	NA	NA	NA	NA	NA	NA	NA	NA	NA	0.000660178	NA	NA		NA	NA	NA	0.000660178
A0A5C2GJD3	IG c1198_heavy_IGHV3-30_IGHD1-7_IGHJ6	NA	NA	NA	NA	NA	NA	NA	NA	0.000717135	0.000670913	0.000766122	NA		NA	NA	0.000717135	0.000718517
A0A5C2GJL4	IG c832_light_IGLV3-25_IGLJ2	NA	NA	NA	NA	NA	NA	0.000204933	NA	NA	NA	NA	NA		NA	NA	0.000204933	NA
A0A5C2GJT4	IG c86_heavy_IGHV3-30_IGHD6-13_IGHJ6	NA	NA	NA	NA	NA	NA	NA	NA	0.000694548	0.000649781	0.000741992	NA		NA	NA	0.000694548	0.000695887
A0A5C2GJU2	IG c195_heavy_IGHV3-30_IGHD1-26_IGHJ4	NA	NA	NA	NA	NA	NA	NA	NA	NA	0.000682002	NA	NA		NA	NA	NA	0.000682002
A0A5C2GJV9	IG c430_heavy_IGHV3-30_IGHD3-16_IGHJ6	NA	NA	NA	NA	NA	NA	NA	NA	NA	0.000687685	NA	NA		NA	NA	NA	0.000687685
A0A5C2GJW2	IG c548_light_IGLV3-25_IGLJ2	NA	NA	NA	NA	NA	NA	0.0002088	NA	NA	NA	NA	NA		NA	NA	0.0002088	NA
A0A5C2GJW7	IG c526_heavy_IGHV3-30_IGHD3-10_IGHJ4	NA	NA	NA	NA	NA	NA	NA	NA	0.000723013	0.000676412	0.000772401	NA		NA	NA	0.000723013	0.000724406
A0A5C2GK30	IG c199_heavy_IGHV3-33_IGHD2-21_IGHJ3	NA	NA	NA	NA	NA	NA	NA	NA	0.000711351	0.000665502	0.000759943	NA		NA	NA	0.000711351	0.000712723
A0A5C2GK40	IG c812_light_IGLV3-25_IGLJ3	NA	NA	NA	NA	NA	NA	0.000206849	NA	NA	NA	NA	NA		NA	NA	0.000206849	NA
A0A5C2GK44	IG c128_light_IGLV3-25_IGLJ2	NA	NA	NA	NA	NA	NA	0.0002088	NA	NA	NA	NA	NA		NA	NA	0.0002088	NA
A0A5C2GK58	IG c702_heavy_IGHV3-33_IGHD6-13_IGHJ4	NA	NA	NA	NA	NA	NA	NA	NA	0.000717135	0.000670913	0.000766122	NA		NA	NA	0.000717135	0.000718517
A0A5C2GK87	IG c1138_heavy_IGHV3-33_IGHD6-6_IGHJ4	NA	NA	NA	NA	NA	NA	NA	NA	0.000728988	0.000682002	0.000778785	NA		NA	NA	0.000728988	0.000730394
A0A5C2GKB2	IG c659_light_IGLV3-25_IGLJ2 (IG c961_light_IGLV3-25_IGLJ2)	NA	NA	NA	NA	NA	NA	0.000204933	NA	NA	NA	NA	NA		NA	NA	0.000204933	NA
A0A5C2GKB6	IG c1031_light_IGLV3-10_IGLJ3 (IG c1277_light_IGLV3-10_IGLJ3) (IG c1793_light_IGLV3-10_IGLJ3)	NA	NA	NA	NA	NA	NA	0.000204933	NA	NA	NA	NA	NA		NA	NA	0.000204933	NA
A0A5C2GKW6	IG c195_heavy_IGHV3-33_IGHD3-22_IGHJ6	NA	NA	NA	NA	NA	NA	NA	NA	NA	0.000660178	NA	NA		NA	NA	NA	0.000660178
A0A5C2GKX3	IG c205_heavy_IGHV5-51_IGHD5-24_IGHJ4	NA	NA	NA	NA	NA	NA	0.000685351	0.000889507	0.000429289	NA	NA	NA		NA	NA	0.000668049	NA
A0A5C2GKZ0	IG c225_heavy_IGHV3-30_IGHD5-12_IGHJ4	NA	NA	NA	NA	NA	NA	NA	NA	NA	0.000687685	NA	NA		NA	NA	NA	0.000687685
A0A5C2GL43	IG c388_heavy_IGHV5-51_IGHD6-19_IGHJ3	NA	NA	NA	NA	NA	NA	0.000638266	0.000828396	0.000399796	NA	NA	NA		NA	NA	0.000622153	NA
A0A5C2GL81	IG c325_heavy_IGHV5-51_IGHD5-24_IGHJ4	NA	NA	NA	NA	NA	NA	0.000708583	0.00091966	0.000443841	NA	NA	NA		NA	NA	0.000690695	NA
A0A5C2GLH2	IG c1064_light_IGLV3-25_IGLJ2	NA	NA	NA	NA	NA	NA	0.000204933	NA	NA	NA	NA	NA		NA	NA	0.000204933	NA
A0A5C2GLI8	IG c196_heavy_IGHV3-33_IGHD6-25_IGHJ4	NA	NA	NA	NA	NA	NA	NA	NA	0.000728988	0.000682002	0.000778785	NA		NA	NA	0.000728988	0.000730394
A0A5C2GLK4	IG c216_heavy_IGHV3-30_IGHD3-10_IGHJ4	NA	NA	NA	NA	NA	NA	NA	NA	0.00070566	0.000660178	0.000753864	NA		NA	NA	0.00070566	0.000707021
A0A5C2GLP1	IG c422_heavy_IGHV3-30_IGHD6-13_IGHJ4	NA	NA	NA	NA	NA	NA	NA	NA	0.000711351	0.000665502	0.000759943	NA		NA	NA	0.000711351	0.000712723
A0A5C2GLQ5	IG c1226_light_IGLV3-25_IGLJ2	NA	NA	NA	NA	NA	NA	0.0002088	NA	NA	NA	NA	NA		NA	NA	0.0002088	NA
A0A5C2GLR7	IG c286_heavy_IGHV3-30_IGHD3-3_IGHJ4	NA	NA	NA	NA	NA	NA	NA	NA	0.00067334	0.000629941	0.000719336	NA		NA	NA	0.00067334	0.000674639
A0A5C2GLS9	IG c138_heavy_IGHV5-51_IGHD6-13_IGHJ3	NA	NA	NA	NA	NA	NA	0.000674297	0.00087516	0.000422365	NA	NA	NA		NA	NA	0.000657274	NA
A0A5C2GLT5	IG c1145_heavy_IGHV1-18_IGHD3-22_IGHJ6	NA	NA	NA	NA	NA	NA	0.000674297	0.00087516	0.000422365	NA	NA	NA		NA	NA	0.000657274	NA
A0A5C2GLV0	IG c180_heavy_IGHV5-51_IGHD6-19_IGHJ4	NA	NA	NA	NA	NA	NA	0.000708583	0.00091966	0.000443841	NA	NA	NA		NA	NA	0.000690695	NA
A0A5C2GLV5	IG c414_heavy_IGHV5-51_IGHD5-24_IGHJ4	NA	NA	NA	NA	NA	NA	0.000691015	0.000896859	0.000432837	NA	NA	NA		NA	NA	0.00067357	NA
A0A5C2GLW3	IG c452_heavy_IGHV3-33_IGHD6-19_IGHJ4	NA	NA	NA	NA	NA	NA	NA	NA	NA	0.000676412	NA	NA		NA	NA	NA	0.000676412
A0A5C2GLW5	IG c651_heavy_IGHV5-51_IGHD3-16_IGHJ5	NA	NA	NA	NA	NA	NA	0.000679779	0.000882275	0.000425799	NA	NA	NA		NA	NA	0.000662618	NA
A0A5C2GLW9	IG c346_heavy_IGHV3-30_IGHD2-21_IGHJ4	NA	NA	NA	NA	NA	NA	NA	NA	NA	0.000687685	NA	NA		NA	NA	NA	0.000687685
A0A5C2GLX5	IG c980_heavy_IGHV5-51_IGHD2-2_IGHJ4	NA	NA	NA	NA	NA	NA	0.000674297	0.00087516	0.000422365	NA	NA	NA		NA	NA	0.000657274	NA
A0A5C2GLY4	IG c1232_heavy_IGHV5-51_IGHD2-2_IGHJ6	NA	NA	NA	NA	NA	NA	0.000663594	0.000861269	0.000415661	NA	NA	NA		NA	NA	0.000646841	NA
A0A5C2GLZ4	IG c147_heavy_IGHV3-30_IGHD7-27_IGHJ4 (IG c376_heavy_IGHV3-30_IGHD7-27_IGHJ4)	NA	NA	NA	NA	NA	NA	NA	NA	NA	0.000670913	NA	NA		NA	NA	NA	0.000670913
A0A5C2GM22	IG c406_heavy_IGHV5-51_IGHD5-12_IGHJ5	NA	NA	NA	NA	NA	NA	0.000668903	0.000868159	0.000418986	NA	NA	NA		NA	NA	0.000652016	NA
A0A5C2GM26	IG c565_heavy_IGHV3-33_IGHD2-2_IGHJ6	NA	NA	NA	NA	NA	NA	NA	NA	0.00070006	0.000654938	0.000747881	NA		NA	NA	0.00070006	0.00070141
A0A5C2GM54	IG c595_heavy_IGHV5-51_IGHD2-2_IGHJ4	NA	NA	NA	NA	NA	NA	0.000702629	0.000911932	0.000440111	NA	NA	NA		NA	NA	0.000684891	NA
A0A5C2GMC5	IG c338_heavy_IGHV5-51_IGHD1-26_IGHJ2	NA	NA	NA	NA	NA	NA	0.00063343	0.00082212	0.000396767	NA	NA	NA		NA	NA	0.000617439	NA
A0A5C2GMD3	IG c168_light_IGLV3-25_IGLJ2	NA	NA	NA	NA	NA	NA	0.000206849	NA	NA	NA	NA	NA		NA	NA	0.000206849	NA
A0A5C2GMF3	IG c607_heavy_IGHV3-11_IGHD1-7_IGHJ4	NA	NA	NA	NA	NA	NA	0.0006148	NA	0.000377905	0.000732052	NA	0.000965932		NA	NA	0.000496352	0.000848992
A0A5C2GMF8	IG c536_heavy_IGHV5-51_IGHD3-3_IGHJ4	NA	NA	NA	NA	NA	NA	0.000658369	0.000854487	0.000412388	NA	NA	NA		NA	NA	0.000641748	NA
A0A5C2GMH5	IG c388_heavy_IGHV3-30_IGHD2-15_IGHJ4	NA	NA	NA	NA	NA	NA	NA	NA	NA	0.000693464	NA	NA		NA	NA	NA	0.000693464
A0A5C2GML9	IG c692_heavy_IGHV3-33_IGHD6-19_IGHJ4	NA	NA	NA	NA	NA	NA	NA	NA	0.000723013	0.000676412	0.000772401	NA		NA	NA	0.000723013	0.000724406
A0A5C2GMN4	IG c113_heavy_IGHV3-33_IGHD3-3_IGHJ6	NA	NA	NA	NA	NA	NA	NA	NA	NA	0.000639707	NA	NA		NA	NA	NA	0.000639707
A0A5C2GMP4	IG c458_heavy_IGHV5-51_IGHD3-22_IGHJ4	NA	NA	NA	NA	NA	NA	0.000679779	0.000882275	0.000425799	NA	NA	NA		NA	NA	0.000662618	NA
A0A5C2GMP6	IG c722_heavy_IGHV3-33_IGHD4-23_IGHJ4	NA	NA	NA	NA	NA	NA	NA	NA	NA	0.000682002	NA	NA		NA	NA	NA	0.000682002
A0A5C2GMR4	IG c735_heavy_IGHV5-51_IGHD3-22_IGHJ6	NA	NA	NA	NA	NA	NA	0.000663594	0.000861269	0.000415661	NA	NA	NA		NA	NA	0.000646841	NA
A0A5C2GMR7	IG c742_heavy_IGHV3-30_IGHD1-26_IGHJ4	NA	NA	NA	NA	NA	NA	NA	NA	NA	0.000676412	NA	NA		NA	NA	NA	0.000676412
A0A5C2GMS6	IG c752_heavy_IGHV3-33_IGHD3-22_IGHJ4	NA	NA	NA	NA	NA	NA	NA	NA	0.000717135	0.000670913	0.000766122	NA		NA	NA	0.000717135	0.000718517
A0A5C2GMV1	IG c508_heavy_IGHV3-30_IGHD3-22_IGHJ4	NA	NA	NA	NA	NA	NA	NA	NA	NA	0.000654938	NA	NA		NA	NA	NA	0.000654938
A0A5C2GMX6	IG c802_heavy_IGHV3-33_IGHD3-3_IGHJ3	NA	NA	NA	NA	NA	NA	NA	NA	0.000735063	0.000687685	0.000785275	NA		NA	NA	0.000735063	0.00073648
A0A5C2GN13	IG c253_heavy_IGHV5-51_IGHD3-10_IGHJ3	NA	NA	NA	NA	NA	NA	0.000674297	0.00087516	0.000422365	NA	NA	NA		NA	NA	0.000657274	NA
A0A5C2GN26	IG c578_heavy_IGHV3-30_IGHD5-12_IGHJ4	NA	NA	NA	NA	NA	NA	NA	NA	NA	0.000693464	NA	NA		NA	NA	NA	0.000693464
A0A5C2GN29	IG c143_heavy_IGHV3-30_IGHD4-17_IGHJ3	NA	NA	NA	NA	NA	NA	NA	NA	NA	0.000670913	NA	NA		NA	NA	NA	0.000670913
A0A5C2GN38	IG c298_heavy_IGHV3-30_IGHD4-23_IGHJ4	NA	NA	NA	NA	NA	NA	NA	NA	0.000723013	0.000676412	0.000772401	NA		NA	NA	0.000723013	0.000724406
A0A5C2GN48	IG c381_heavy_IGHV3-30_IGHD3-22_IGHJ4 (IG c985_heavy_IGHV3-30_IGHD3-22_IGHJ4)	NA	NA	NA	NA	NA	NA	NA	NA	0.000711351	0.000665502	0.000759943	NA		NA	NA	0.000711351	0.000712723
A0A5C2GN65	IG c613_heavy_IGHV3-30_IGHD1-20_IGHJ3	NA	NA	NA	NA	NA	NA	NA	NA	0.000753911	0.000705318	0.00080541	NA		NA	NA	0.000753911	0.000755364
A0A5C2GN71	IG c818_heavy_IGHV3-30_IGHD3-9_IGHJ6	NA	NA	NA	NA	NA	NA	NA	NA	NA	0.000644705	NA	NA		NA	NA	NA	0.000644705
A0A5C2GNA0	IG c796_heavy_IGHV3-33_IGHD4-17_IGHJ4	NA	NA	NA	NA	NA	NA	NA	NA	NA	0.000699341	NA	NA		NA	NA	NA	0.000699341
A0A5C2GNA3	IG c114_heavy_IGHV3-30_IGHD3-22_IGHJ4	NA	NA	NA	NA	NA	NA	NA	NA	0.00070006	0.000654938	0.000747881	NA		NA	NA	0.00070006	0.00070141
A0A5C2GNA5	IG c925_heavy_IGHV5-51_IGHD2-2_IGHJ6	NA	NA	NA	NA	NA	NA	0.000658369	0.000854487	0.000412388	NA	NA	NA		NA	NA	0.000641748	NA
A0A5C2GNA9	IG c806_heavy_IGHV5-51_IGHD1-26_IGHJ2	NA	NA	NA	NA	NA	NA	0.000674297	0.00087516	0.000422365	NA	NA	NA		NA	NA	0.000657274	NA
A0A5C2GNB8	IG c668_heavy_IGHV5-51_IGHD6-19_IGHJ6	NA	NA	NA	NA	NA	NA	0.000658369	0.000854487	0.000412388	NA	NA	NA		NA	NA	0.000641748	NA
A0A5C2GNC1	IG c31_heavy_IGHV3-33_IGHD3-3_IGHJ3	NA	NA	NA	NA	NA	NA	NA	NA	0.000717135	0.000670913	0.000766122	NA		NA	NA	0.000717135	0.000718517
A0A5C2GND8	IG c455_heavy_IGHV3-33_IGHD3-10_IGHJ4	NA	NA	NA	NA	NA	NA	NA	NA	0.00074124	0.000693464	0.000791874	NA		NA	NA	0.00074124	0.000742669
A0A5C2GNE9	IG c584_heavy_IGHV3-33_IGHD3-16_IGHJ4	NA	NA	NA	NA	NA	NA	NA	NA	0.000723013	0.000676412	0.000772401	NA		NA	NA	0.000723013	0.000724406
A0A5C2GNK7	IG c244_heavy_IGHV3-30_IGHD3-9_IGHJ4	NA	NA	NA	NA	NA	NA	NA	NA	0.000717135	0.000670913	0.000766122	NA		NA	NA	0.000717135	0.000718517
A0A5C2GNL7	IG c130_heavy_IGHV3-33_IGHD3-22_IGHJ3	NA	NA	NA	NA	NA	NA	NA	NA	0.000694548	0.000649781	0.000741992	NA		NA	NA	0.000694548	0.000695887
A0A5C2GNN1	IG c760_light_IGLV3-25_IGLJ2	NA	NA	NA	NA	NA	NA	0.000203053	NA	NA	NA	NA	NA		NA	NA	0.000203053	NA
A0A5C2GNP1	IG c966_heavy_IGHV3-33_IGHD3-16_IGHJ4	NA	NA	NA	NA	NA	NA	NA	NA	NA	0.000687685	NA	NA		NA	NA	NA	0.000687685
A0A5C2GNS4	IG c1065_heavy_IGHV5-51_IGHD2-15_IGHJ5	NA	NA	NA	NA	NA	NA	0.000685351	0.000889507	0.000429289	NA	NA	NA		NA	NA	0.000668049	NA
A0A5C2GNT1	IG c1006_heavy_IGHV3-30_IGHD2-8_IGHJ6	NA	NA	NA	NA	NA	NA	NA	NA	0.000683779	0.000639707	0.000730488	NA		NA	NA	0.000683779	0.000685098
A0A5C2GNU5	IG c220_heavy_IGHV3-30_IGHD1-26_IGHJ4	NA	NA	NA	NA	NA	NA	NA	NA	0.00074124	0.000693464	0.000791874	NA		NA	NA	0.00074124	0.000742669
A0A5C2GNV9	IG c354_heavy_IGHV5-51_IGHD6-19_IGHJ5	NA	NA	NA	NA	NA	NA	0.000691015	0.000896859	0.000432837	NA	NA	NA		NA	NA	0.00067357	NA
A0A5C2GNW3	IG c240_heavy_IGHV3-11_IGHD3-16_IGHJ5	NA	NA	NA	NA	NA	NA	NA	NA	0.000467201	NA	NA	NA		NA	NA	0.000467201	NA
A0A5C2GNY4	IG c1135_heavy_IGHV5-51_IGHD6-25_IGHJ3	NA	NA	NA	NA	NA	NA	0.000696773	0.000904332	0.000436444	NA	NA	NA		NA	NA	0.000679183	NA
A0A5C2GNY7	IG c938_heavy_IGHV5-51_IGHD3-22_IGHJ3	NA	NA	NA	NA	NA	NA	0.000679779	0.000882275	0.000425799	NA	NA	NA		NA	NA	0.000662618	NA
A0A5C2GP03	IG c404_heavy_IGHV3-33_IGHD1-26_IGHJ5	NA	NA	NA	NA	NA	NA	NA	NA	NA	0.000676412	NA	NA		NA	NA	NA	0.000676412
A0A5C2GP09	IG c563_heavy_IGHV3-33_IGHD3-10_IGHJ4	NA	NA	NA	NA	NA	NA	NA	NA	0.000694548	0.000649781	0.000741992	NA		NA	NA	0.000694548	0.000695887
A0A5C2GP12	IG c414_heavy_IGHV3-30_IGHD2-21_IGHJ4	NA	NA	NA	NA	NA	NA	NA	NA	0.000717135	0.000670913	0.000766122	NA		NA	NA	0.000717135	0.000718517
A0A5C2GP36	IG c1126_heavy_IGHV5-51_IGHD3-10_IGHJ4	NA	NA	NA	NA	NA	NA	0.000679779	0.000882275	0.000425799	NA	NA	NA		NA	NA	0.000662618	NA
A0A5C2GP53	IG c464_heavy_IGHV3-30_IGHD3-3_IGHJ4	NA	NA	NA	NA	NA	NA	NA	NA	0.000711351	0.000665502	0.000759943	NA		NA	NA	0.000711351	0.000712723
A0A5C2GP65	IG c1166_heavy_IGHV3-33_IGHD3-10_IGHJ4	NA	NA	NA	NA	NA	NA	NA	NA	0.000694548	0.000649781	0.000741992	NA		NA	NA	0.000694548	0.000695887
A0A5C2GP74	IG c643_heavy_IGHV3-30_IGHD3-22_IGHJ4	NA	NA	NA	NA	NA	NA	NA	NA	0.000717135	0.000670913	0.000766122	NA		NA	NA	0.000717135	0.000718517
A0A5C2GP95	IG c1068_heavy_IGHV3-33_IGHD6-25_IGHJ4	NA	NA	NA	NA	NA	NA	NA	NA	NA	0.000682002	NA	NA		NA	NA	NA	0.000682002
A0A5C2GPB1	IG c1225_heavy_IGHV3-30_IGHD3-3_IGHJ4	NA	NA	NA	NA	NA	NA	NA	NA	0.000694548	0.000649781	0.000741992	NA		NA	NA	0.000694548	0.000695887
A0A5C2GPG7	IG c460_heavy_IGHV5-51_IGHD3-10_IGHJ6	NA	NA	NA	NA	NA	NA	0.000679779	0.000882275	0.000425799	NA	NA	NA		NA	NA	0.000662618	NA
A0A5C2GPI3	IG c1292_heavy_IGHV3-30_IGHD1-7_IGHJ6	NA	NA	NA	NA	NA	NA	NA	NA	NA	0.000665502	NA	NA		NA	NA	NA	0.000665502
A0A5C2GPK8	IG c510_heavy_IGHV3-30_IGHD2-21_IGHJ6	NA	NA	NA	NA	NA	NA	NA	NA	NA	0.000665502	NA	NA		NA	NA	NA	0.000665502
A0A5C2GPN4	IG c540_heavy_IGHV3-33_IGHD5-24_IGHJ2	NA	NA	NA	NA	NA	NA	NA	NA	NA	0.000693464	NA	NA		NA	NA	NA	0.000693464
A0A5C2GPP7	IG c1168_heavy_IGHV3-30_IGHD4-23_IGHJ4	NA	NA	NA	NA	NA	NA	NA	NA	NA	0.000665502	NA	NA		NA	NA	NA	0.000665502
A0A5C2GPQ3	IG c560_heavy_IGHV3-30_IGHD3-16_IGHJ4	NA	NA	NA	NA	NA	NA	NA	NA	0.000723013	0.000676412	0.000772401	NA		NA	NA	0.000723013	0.000724406
A0A5C2GPW1	IG c620_heavy_IGHV3-30_IGHD3-22_IGHJ4	NA	NA	NA	NA	NA	NA	NA	NA	NA	0.000676412	NA	NA		NA	NA	NA	0.000676412
A0A5C2GPZ8	IG c660_heavy_IGHV3-30_IGHD7-27_IGHJ4	NA	NA	NA	NA	NA	NA	NA	NA	NA	0.000670913	NA	NA		NA	NA	NA	0.000670913
A0A5C2GQ08	IG c1422_heavy_IGHV3-30_IGHD1-7_IGHJ6	NA	NA	NA	NA	NA	NA	NA	NA	0.000711351	0.000665502	0.000759943	NA		NA	NA	0.000711351	0.000712723
A0A5C2GQ10	IG c670_heavy_IGHV5-51_IGHD7-27_IGHJ3	NA	NA	NA	NA	NA	NA	0.000702629	0.000911932	0.000440111	NA	NA	NA		NA	NA	0.000684891	NA
A0A5C2GQ46	IG c1338_heavy_IGHV3-30_IGHD3-16_IGHJ4	NA	NA	NA	NA	NA	NA	NA	NA	0.000723013	0.000676412	0.000772401	NA		NA	NA	0.000723013	0.000724406
A0A5C2GQ67	IG c89_heavy_IGHV3-33_IGHD3-22_IGHJ4	NA	NA	NA	NA	NA	NA	NA	NA	NA	0.000670913	NA	NA		NA	NA	NA	0.000670913
A0A5C2GQ69	IG c874_heavy_IGHV3-33_IGHD5-5_IGHJ5	NA	NA	NA	NA	NA	NA	NA	NA	0.000717135	0.000670913	0.000766122	NA		NA	NA	0.000717135	0.000718517
A0A5C2GQ74	IG c1546_heavy_IGHV3-33_IGHD5-24_IGHJ2	NA	NA	NA	NA	NA	NA	NA	NA	0.000728988	0.000682002	0.000778785	NA		NA	NA	0.000728988	0.000730394
A0A5C2GQ85	IG c690_heavy_IGHV3-33_IGHD2-21_IGHJ6	NA	NA	NA	NA	NA	NA	NA	NA	NA	0.000654938	NA	NA		NA	NA	NA	0.000654938
A0A5C2GQ92	IG c349_heavy_IGHV5-51_IGHD3-22_IGHJ5	NA	NA	NA	NA	NA	NA	0.000648161	0.000841239	0.000405994	NA	NA	NA		NA	NA	0.000631798	NA
A0A5C2GQA2	IG c556_heavy_IGHV5-51_IGHD6-19_IGHJ2	NA	NA	NA	NA	NA	NA	0.000691015	0.000896859	0.000432837	NA	NA	NA		NA	NA	0.00067357	NA
A0A5C2GQB3	IG c826_heavy_IGHV5-51_IGHD3-22_IGHJ5	NA	NA	NA	NA	NA	NA	0.000685351	0.000889507	0.000429289	NA	NA	NA		NA	NA	0.000668049	NA
A0A5C2GQC6	IG c1596_heavy_IGHV3-30_IGHD6-6_IGHJ3	NA	NA	NA	NA	NA	NA	NA	NA	0.000723013	0.000676412	0.000772401	NA		NA	NA	0.000723013	0.000724406
A0A5C2GQD7	IG c750_heavy_IGHV3-33_IGHD4-23_IGHJ3	NA	NA	NA	NA	NA	NA	NA	NA	0.000711351	0.000665502	0.000759943	NA		NA	NA	0.000711351	0.000712723
A0A5C2GQE5	IG c1123_heavy_IGHV3-30_IGHD4-17_IGHJ4	NA	NA	NA	NA	NA	NA	NA	NA	0.000711351	0.000665502	0.000759943	NA		NA	NA	0.000711351	0.000712723
A0A5C2GQH0	IG c139_heavy_IGHV3-33_IGHD4-17_IGHJ6	NA	NA	NA	NA	NA	NA	NA	NA	0.000723013	0.000676412	0.000772401	NA		NA	NA	0.000723013	0.000724406
A0A5C2GQJ0	IG c1602_heavy_IGHV3-30_IGHD3-3_IGHJ6	NA	NA	NA	NA	NA	NA	NA	NA	NA	0.000639707	NA	NA		NA	NA	NA	0.000639707
A0A5C2GQK6	IG c179_heavy_IGHV3-30_IGHD2-8_IGHJ3	NA	NA	NA	NA	NA	NA	NA	NA	0.00070006	0.000654938	0.000747881	NA		NA	NA	0.00070006	0.00070141
A0A5C2GQN0	IG c1696_heavy_IGHV3-30_IGHD1-14_IGHJ6 (IG c364_heavy_IGHV3-30_IGHD1-14_IGHJ6) (IG c74_heavy_IGHV3-30_IGHD1-14_IGHJ6)	NA	NA	NA	NA	NA	NA	NA	NA	0.000753911	0.000705318	0.00080541	NA		NA	NA	0.000753911	0.000755364
A0A5C2GQP6	IG c1538_heavy_IGHV3-11_IGHD6-19_IGHJ2	NA	NA	NA	NA	NA	NA	NA	NA	0.000441038	NA	NA	NA		NA	NA	0.000441038	NA
A0A5C2GQQ8	IG c1726_heavy_IGHV3-30_IGHD3-10_IGHJ4	NA	NA	NA	NA	NA	NA	NA	NA	NA	0.000665502	NA	NA		NA	NA	NA	0.000665502
A0A5C2GQR2	IG c239_heavy_IGHV3-33_IGHD3-10_IGHJ4	NA	NA	NA	NA	NA	NA	NA	NA	0.00070566	0.000660178	0.000753864	NA		NA	NA	0.00070566	0.000707021
A0A5C2GQV8	IG c1104_heavy_IGHV3-33_IGHD3-10_IGHJ4	NA	NA	NA	NA	NA	NA	NA	NA	NA	0.000676412	NA	NA		NA	NA	NA	0.000676412
A0A5C2GQW7	IG c930_heavy_IGHV3-11_IGHD3-3_IGHJ2	NA	NA	NA	NA	NA	NA	NA	NA	0.000444595	NA	NA	NA		NA	NA	0.000444595	NA
A0A5C2GQX7	IG c41_heavy_IGHV5-51_IGHD6-25_IGHJ3	NA	NA	NA	NA	NA	NA	0.000685351	0.000889507	0.000429289	NA	NA	NA		NA	NA	0.000668049	NA
A0A5C2GQY7	IG c51_heavy_IGHV3-33_IGHD1-26_IGHJ3	NA	NA	NA	NA	NA	NA	NA	NA	0.000717135	0.000670913	0.000766122	NA		NA	NA	0.000717135	0.000718517
A0A5C2GQZ1	IG c309_heavy_IGHV5-51_IGHD3-9_IGHJ4	NA	NA	NA	NA	NA	NA	0.000696773	0.000904332	0.000436444	NA	NA	NA		NA	NA	0.000679183	NA
A0A5C2GR01	IG c319_heavy_IGHV3-30_IGHD3-22_IGHJ3	NA	NA	NA	NA	NA	NA	NA	NA	0.000711351	0.000665502	0.000759943	NA		NA	NA	0.000711351	0.000712723
A0A5C2GR07	IG c1333_heavy_IGHV3-30_IGHD2-21_IGHJ3	NA	NA	NA	NA	NA	NA	NA	NA	NA	0.000649781	NA	NA		NA	NA	NA	0.000649781
A0A5C2GR31	IG c349_heavy_IGHV5-51_IGHD3-10_IGHJ6	NA	NA	NA	NA	NA	NA	0.000674297	0.00087516	0.000422365	NA	NA	NA		NA	NA	0.000657274	NA
A0A5C2GR48	IG c1895_heavy_IGHV5-51_IGHD3-22_IGHJ4	NA	NA	NA	NA	NA	NA	0.000679779	0.000882275	0.000425799	NA	NA	NA		NA	NA	0.000662618	NA
A0A5C2GR51	IG c369_heavy_IGHV3-33_IGHD3-22_IGHJ2	NA	NA	NA	NA	NA	NA	NA	NA	NA	0.000665502	NA	NA		NA	NA	NA	0.000665502
A0A5C2GR56	IG c1905_heavy_IGHV5-51_IGHD4-17_IGHJ4	NA	NA	NA	NA	NA	NA	0.000702629	0.000911932	0.000440111	NA	NA	NA		NA	NA	0.000684891	NA
A0A5C2GR65	IG c1020_heavy_IGHV3-30_IGHD5-12_IGHJ4	NA	NA	NA	NA	NA	NA	NA	NA	NA	0.000687685	NA	NA		NA	NA	NA	0.000687685
A0A5C2GR67	IG c131_heavy_IGHV3-33_IGHD5-12_IGHJ6	NA	NA	NA	NA	NA	NA	NA	NA	0.000717135	0.000670913	0.000766122	NA		NA	NA	0.000717135	0.000718517
A0A5C2GR76	IG c1925_heavy_IGHV5-51_IGHD3-16_IGHJ3	NA	NA	NA	NA	NA	NA	0.000679779	NA	0.000425799	NA	NA	NA		NA	NA	0.000552789	NA
A0A5C2GR78	IG c1906_heavy_IGHV5-51_IGHD1-26_IGHJ4	NA	NA	NA	NA	NA	NA	0.000696773	0.000904332	0.000436444	NA	NA	NA		NA	NA	0.000679183	NA
A0A5C2GR79	IG c1708_heavy_IGHV5-51_IGHD1-1_IGHJ4	NA	NA	NA	NA	NA	NA	0.000685351	0.000889507	0.000429289	NA	NA	NA		NA	NA	0.000668049	NA
A0A5C2GR81	IG c1224_heavy_IGHV3-33_IGHD3-22_IGHJ4	NA	NA	NA	NA	NA	NA	NA	NA	0.000728988	0.000682002	0.000778785	NA		NA	NA	0.000728988	0.000730394
A0A5C2GR97	IG c1926_heavy_IGHV5-51_IGHD1-26_IGHJ4	NA	NA	NA	NA	NA	NA	0.000696773	0.000904332	0.000436444	NA	NA	NA		NA	NA	0.000679183	NA
A0A5C2GRF1	IG c1778_heavy_IGHV3-33_IGHD5-24_IGHJ6	NA	NA	NA	NA	NA	NA	NA	NA	0.000683779	0.000639707	0.000730488	NA		NA	NA	0.000683779	0.000685098
A0A5C2GRG3	IG c221_heavy_IGHV3-30_IGHD6-19_IGHJ6	NA	NA	NA	NA	NA	NA	NA	NA	0.000689121	0.000644705	0.000736195	NA		NA	NA	0.000689121	0.00069045
A0A5C2GRJ7	IG c1150_heavy_IGHV3-33_IGHD7-27_IGHJ6	NA	NA	NA	NA	NA	NA	NA	NA	NA	0.000644705	NA	NA		NA	NA	NA	0.000644705
A0A5C2GRP7	IG c164_light_IGLV3-25_IGLJ1	NA	NA	NA	NA	NA	NA	0.000204933	NA	NA	NA	NA	NA		NA	NA	0.000204933	NA
A0A5C2GRS0	IG c579_heavy_IGHV3-33_IGHD2-15_IGHJ4	NA	NA	NA	NA	NA	NA	NA	NA	0.000717135	0.000670913	0.000766122	NA		NA	NA	0.000717135	0.000718517
A0A5C2GRS7	IG c589_heavy_IGHV3-30_IGHD5-5_IGHJ4	NA	NA	NA	NA	NA	NA	NA	NA	NA	0.000693464	NA	NA		NA	NA	NA	0.000693464
A0A5C2GRT1	IG c1918_heavy_IGHV5-51_IGHD4-17_IGHJ4	NA	NA	NA	NA	NA	NA	0.000702629	0.000911932	0.000440111	NA	NA	NA		NA	NA	0.000684891	NA
A0A5C2GRU3	IG c1938_heavy_IGHV5-51_IGHD3-16_IGHJ4	NA	NA	NA	NA	NA	NA	0.000679779	0.000882275	0.000425799	NA	NA	NA		NA	NA	0.000662618	NA
A0A5C2GRU6	IG c361_heavy_IGHV3-33_IGHD6-19_IGHJ3	NA	NA	NA	NA	NA	NA	NA	NA	0.00067334	0.000629941	0.000719336	NA		NA	NA	0.00067334	0.000674639
A0A5C2GRW1	IG c639_heavy_IGHV3-33_IGHD5-18_IGHJ4	NA	NA	NA	NA	NA	NA	NA	NA	NA	0.000682002	NA	NA		NA	NA	NA	0.000682002
A0A5C2GRY1	IG c1240_heavy_IGHV3-33_IGHD3-22_IGHJ4	NA	NA	NA	NA	NA	NA	NA	NA	NA	0.000634786	NA	NA		NA	NA	NA	0.000634786
A0A5C2GS89	IG c521_heavy_IGHV3-30_IGHD3-3_IGHJ4	NA	NA	NA	NA	NA	NA	NA	NA	0.000711351	0.000665502	0.000759943	NA		NA	NA	0.000711351	0.000712723
A0A5C2GSA7	IG c1554_heavy_IGHV3-30_IGHD6-13_IGHJ4	NA	NA	NA	NA	NA	NA	NA	NA	NA	0.000682002	NA	NA		NA	NA	NA	0.000682002
A0A5C2GSD6	IG c1843_heavy_IGHV5-51_IGHD4-17_IGHJ4	NA	NA	NA	NA	NA	NA	0.000702629	0.000911932	0.000440111	NA	NA	NA		NA	NA	0.000684891	NA
A0A5C2GSD8	IG c1119_light_IGLV3-25_IGLJ3	NA	NA	NA	NA	NA	NA	0.000204933	NA	NA	NA	NA	NA		NA	NA	0.000204933	NA
A0A5C2GSD9	IG c227_light_IGLV3-25_IGLJ3	NA	NA	NA	NA	NA	NA	0.000204933	NA	NA	NA	NA	NA		NA	NA	0.000204933	NA
A0A5C2GSG3	IG c1624_heavy_IGHV3-33_IGHD3-22_IGHJ6	NA	NA	NA	NA	NA	NA	NA	NA	NA	0.000649781	NA	NA		NA	NA	NA	0.000649781
A0A5C2GSJ7	IG c290_light_IGLV3-25_IGLJ2	NA	NA	NA	NA	NA	NA	0.0002088	NA	NA	NA	NA	NA		NA	NA	0.0002088	NA
A0A5C2GSJ8	IG c1664_heavy_IGHV5-51_IGHD5-5_IGHJ6	NA	NA	NA	NA	NA	NA	0.000702629	0.000911932	0.000440111	NA	NA	NA		NA	NA	0.000684891	NA
A0A5C2GSL1	IG c1933_heavy_IGHV5-51_IGHD1-26_IGHJ4	NA	NA	NA	NA	NA	NA	0.000696773	0.000904332	0.000436444	NA	NA	NA		NA	NA	0.000679183	NA
A0A5C2GSL8	IG c789_heavy_IGHV3-30_IGHD5-18_IGHJ4	NA	NA	NA	NA	NA	NA	NA	NA	0.00070566	0.000660178	0.000753864	NA		NA	NA	0.00070566	0.000707021
A0A5C2GSN5	IG c809_heavy_IGHV3-30_IGHD3-10_IGHJ6	NA	NA	NA	NA	NA	NA	NA	NA	NA	0.000654938	NA	NA		NA	NA	NA	0.000654938
A0A5C2GSN6	IG c1500_heavy_IGHV5-51_IGHD4-23_IGHJ4	NA	NA	NA	NA	NA	NA	0.000702629	0.000911932	0.000440111	NA	NA	NA		NA	NA	0.000684891	NA
A0A5C2GSQ1	IG c631_heavy_IGHV3-30_IGHD3-3_IGHJ4	NA	NA	NA	NA	NA	NA	NA	NA	0.00070566	0.000660178	0.000753864	NA		NA	NA	0.00070566	0.000707021
A0A5C2GSS1	IG c651_heavy_IGHV3-30_IGHD5-12_IGHJ4	NA	NA	NA	NA	NA	NA	NA	NA	NA	0.000687685	NA	NA		NA	NA	NA	0.000687685
A0A5C2GSV1	IG c1774_heavy_IGHV5-51_IGHD3-22_IGHJ3	NA	NA	NA	NA	NA	NA	0.000658369	0.000854487	0.000412388	NA	NA	NA		NA	NA	0.000641748	NA
A0A5C2GSX7	IG c1590_heavy_IGHV3-30_IGHD5-12_IGHJ4	NA	NA	NA	NA	NA	NA	NA	NA	NA	0.000682002	NA	NA		NA	NA	NA	0.000682002
A0A5C2GSZ0	IG c1814_heavy_IGHV5-51_IGHD5-12_IGHJ4	NA	NA	NA	NA	NA	NA	0.000679779	0.000882275	0.000425799	NA	NA	NA		NA	NA	0.000662618	NA
A0A5C2GT16	IG c162_light_IGLV3-25_IGLJ2	NA	NA	NA	NA	NA	NA	0.000203053	NA	NA	NA	NA	NA		NA	NA	0.000203053	NA
A0A5C2GT43	IG c999_heavy_IGHV3-30_IGHD3-22_IGHJ1	NA	NA	NA	NA	NA	NA	NA	NA	0.000717135	0.000670913	0.000766122	NA		NA	NA	0.000717135	0.000718517
A0A5C2GT78	IG c557_light_IGLV3-25_IGLJ2	NA	NA	NA	NA	NA	NA	0.000203053	NA	NA	NA	NA	NA		NA	NA	0.000203053	NA
A0A5C2GTB3	IG c751_heavy_IGHV3-30_IGHD3-3_IGHJ3	NA	NA	NA	NA	NA	NA	NA	NA	NA	0.000660178	NA	NA		NA	NA	NA	0.000660178
A0A5C2GTC3	IG c761_heavy_IGHV5-51_IGHD6-6_IGHJ6	NA	NA	NA	NA	NA	NA	0.000674297	0.00087516	0.000422365	NA	NA	NA		NA	NA	0.000657274	NA
A0A5C2GTE1	IG c781_heavy_IGHV3-33_IGHD6-19_IGHJ4	NA	NA	NA	NA	NA	NA	NA	NA	NA	0.000660178	NA	NA		NA	NA	NA	0.000660178
A0A5C2GTE7	IG c1109_heavy_IGHV5-51_IGHD4-23_IGHJ4	NA	NA	NA	NA	NA	NA	0.000668903	0.000868159	0.000418986	NA	NA	NA		NA	NA	0.000652016	NA
A0A5C2GTF0	IG c1514_light_IGLV3-25_IGLJ2 (IG c627_light_IGLV3-25_IGLJ2)	NA	NA	NA	NA	NA	NA	0.000203053	NA	NA	NA	NA	NA		NA	NA	0.000203053	NA
A0A5C2GTN8	IG c1219_heavy_IGHV5-51_IGHD3-10_IGHJ3	NA	NA	NA	NA	NA	NA	0.000679779	0.000882275	0.000425799	NA	NA	NA		NA	NA	0.000662618	NA
A0A5C2GTU7	IG c935_light_IGLV3-25_IGLJ2	NA	NA	NA	NA	NA	NA	0.000204933	NA	NA	NA	NA	NA		NA	NA	0.000204933	NA
A0A5C2GTW7	IG c941_heavy_IGHV5-51_IGHD6-13_IGHJ6	NA	NA	NA	NA	NA	NA	0.000674297	0.00087516	0.000422365	NA	NA	NA		NA	NA	0.000657274	NA
A0A5C2GTX7	IG c951_heavy_IGHV3-30_IGHD3-22_IGHJ6	NA	NA	NA	NA	NA	NA	NA	NA	0.00067334	0.000629941	0.000719336	NA		NA	NA	0.00067334	0.000674639
A0A5C2GU17	IG c1369_heavy_IGHV3-30_IGHD5-18_IGHJ3	NA	NA	NA	NA	NA	NA	NA	NA	0.000717135	0.000670913	0.000766122	NA		NA	NA	0.000717135	0.000718517
A0A5C2GU28	IG c1024_light_IGLV3-25_IGLJ2	NA	NA	NA	NA	NA	NA	0.000204933	NA	NA	NA	NA	NA		NA	NA	0.000204933	NA
A0A5C2GU65	IG c1419_heavy_IGHV3-33_IGHD2-15_IGHJ4	NA	NA	NA	NA	NA	NA	NA	NA	0.00070006	0.000654938	0.000747881	NA		NA	NA	0.00070006	0.00070141
A0A5C2GUA0	IG c169_light_IGLV3-10_IGLJ3	NA	NA	NA	NA	NA	NA	0.000204933	NA	NA	NA	NA	NA		NA	NA	0.000204933	NA
A0A5C2GUF7	IG c1131_heavy_IGHV3-33_IGHD3-16_IGHJ4	NA	NA	NA	NA	NA	NA	NA	NA	0.000723013	0.000676412	0.000772401	NA		NA	NA	0.000723013	0.000724406
A0A5C2GUG5	IG c1141_heavy_IGHV3-33_IGHD3-3_IGHJ5	NA	NA	NA	NA	NA	NA	NA	NA	NA	0.000676412	NA	NA		NA	NA	NA	0.000676412
A0A5C2GUI0	IG c977_light_IGLV3-25_IGLJ1	NA	NA	NA	NA	NA	NA	0.000204933	NA	NA	NA	NA	NA		NA	NA	0.000204933	NA
A0A5C2GUJ3	IG c1181_heavy_IGHV3-30_IGHD2-21_IGHJ3	NA	NA	NA	NA	NA	NA	NA	NA	NA	0.000693464	NA	NA		NA	NA	NA	0.000693464
A0A5C2GUQ2	IG c1241_heavy_IGHV5-51_IGHD4-23_IGHJ4	NA	NA	NA	NA	NA	NA	0.000733446	0.000951929	0.000459414	NA	NA	NA		NA	NA	0.00071493	NA
A0A5C2GUR1	IG c1265_light_IGLV3-25_IGLJ3	NA	NA	NA	NA	NA	NA	0.000201207	NA	NA	NA	NA	NA		NA	NA	0.000201207	NA
A0A5C2GUT0	IG c1569_heavy_IGHV3-30_IGHD3-16_IGHJ4	NA	NA	NA	NA	NA	NA	NA	NA	NA	0.000670913	NA	NA		NA	NA	NA	0.000670913
A0A5C2GUV2	IG c1194_light_IGLV3-10_IGLJ3 (IG c1211_light_IGLV3-10_IGLJ3) (IG c1737_light_IGLV3-10_IGLJ3)	NA	NA	NA	NA	NA	NA	0.000204933	NA	NA	NA	NA	NA		NA	NA	0.000204933	NA
A0A5C2GUW1	IG c307_heavy_IGHV3-11_IGHD2-2_IGHJ6	NA	NA	NA	NA	NA	NA	NA	NA	0.000430701	NA	NA	NA		NA	NA	0.000430701	NA
A0A5C2GUY3	IG c337_heavy_IGHV3-30_IGHD3-3_IGHJ4	NA	NA	NA	NA	NA	NA	NA	NA	0.000735063	0.000687685	0.000785275	NA		NA	NA	0.000735063	0.00073648
A0A5C2GV05	IG c1619_heavy_IGHV3-33_IGHD4-17_IGHJ4	NA	NA	NA	NA	NA	NA	NA	NA	NA	0.000654938	NA	NA		NA	NA	NA	0.000654938
A0A5C2GV54	IG c1197_light_IGLV3-25_IGLJ2	NA	NA	NA	NA	NA	NA	0.000203053	NA	NA	NA	NA	NA		NA	NA	0.000203053	NA
A0A5C2GV71	IG c437_heavy_IGHV3-30_IGHD5-12_IGHJ3	NA	NA	NA	NA	NA	NA	NA	NA	0.000711351	0.000665502	0.000759943	NA		NA	NA	0.000711351	0.000712723
A0A5C2GVA6	IG c1709_heavy_IGHV3-11_IGHD3-3_IGHJ3	NA	NA	NA	NA	NA	NA	NA	NA	0.000455618	NA	NA	NA		NA	NA	0.000455618	NA
A0A5C2GVA9	IG c1401_heavy_IGHV3-33_IGHD5-12_IGHJ4	NA	NA	NA	NA	NA	NA	NA	NA	0.000717135	0.000670913	0.000766122	NA		NA	NA	0.000717135	0.000718517
A0A5C2GVC8	IG c1421_heavy_IGHV3-30_IGHD1-26_IGHJ4	NA	NA	NA	NA	NA	NA	NA	NA	0.000723013	0.000676412	0.000772401	NA		NA	NA	0.000723013	0.000724406
A0A5C2GVM6	IG c902_light_IGLV3-25_IGLJ3	NA	NA	NA	NA	NA	NA	0.000201207	NA	NA	NA	NA	NA		NA	NA	0.000201207	NA
A0A5C2GVM7	IG c1278_heavy_IGHV5-51_IGHD2-15_IGHJ4 (IG c1819_heavy_IGHV5-51_IGHD2-15_IGHJ4)	NA	NA	NA	NA	NA	NA	0.000668903	0.000868159	0.000418986	NA	NA	NA		NA	NA	0.000652016	NA
A0A5C2GVW5	IG c1641_heavy_IGHV3-33_IGHD2-15_IGHJ5	NA	NA	NA	NA	NA	NA	NA	NA	NA	0.000660178	NA	NA		NA	NA	NA	0.000660178
A0A5C2GVY5	IG c727_heavy_IGHV3-30_IGHD5-12_IGHJ4	NA	NA	NA	NA	NA	NA	NA	NA	0.000717135	0.000670913	0.000766122	NA		NA	NA	0.000717135	0.000718517
A0A5C2GW05	IG c757_heavy_IGHV5-51_IGHD5-24_IGHJ3	NA	NA	NA	NA	NA	NA	0.000696773	0.000904332	0.000436444	NA	NA	NA		NA	NA	0.000679183	NA
A0A5C2GW12	IG c767_heavy_IGHV3-33_IGHD1-26_IGHJ4	NA	NA	NA	NA	NA	NA	NA	NA	NA	0.000682002	NA	NA		NA	NA	NA	0.000682002
A0A5C2GW26	IG c787_heavy_IGHV3-30_IGHD5-18_IGHJ1	NA	NA	NA	NA	NA	NA	NA	NA	0.000711351	0.000665502	0.000759943	NA		NA	NA	0.000711351	0.000712723
A0A5C2GW35	IG c1292_heavy_IGHV5-51_IGHD3-10_IGHJ4 (IG c1741_heavy_IGHV5-51_IGHD3-10_IGHJ4)	NA	NA	NA	NA	NA	NA	0.000714639	0.00092752	0.000447634	NA	NA	NA		NA	NA	0.000696598	NA
A0A5C2GW55	IG c1113_light_IGLV3-25_IGLJ1	NA	NA	NA	NA	NA	NA	0.000206849	NA	NA	NA	NA	NA		NA	NA	0.000206849	NA
A0A5C2GW69	IG c847_heavy_IGHV3-30_IGHD3-16_IGHJ4	NA	NA	NA	NA	NA	NA	NA	NA	NA	0.000699341	NA	NA		NA	NA	NA	0.000699341
A0A5C2GWA8	IG c1861_heavy_IGHV5-51_IGHD1-26_IGHJ4	NA	NA	NA	NA	NA	NA	0.000696773	0.000904332	0.000436444	NA	NA	NA		NA	NA	0.000679183	NA
A0A5C2GWE7	IG c1831_light_IGLV3-10_IGLJ3 (IG c1890_light_IGLV3-10_IGLJ3)	NA	NA	NA	NA	NA	NA	0.000204933	NA	NA	NA	NA	NA		NA	NA	0.000204933	NA
A0A5C2GWI0	IG c1283_light_IGLV3-25_IGLJ1	NA	NA	NA	NA	NA	NA	0.000206849	NA	NA	NA	NA	NA		NA	NA	0.000206849	NA
A0A5C2GWV1	IG c1057_heavy_IGHV3-30_IGHD2-2_IGHJ6	NA	NA	NA	NA	NA	NA	NA	NA	0.000689121	0.000644705	0.000736195	NA		NA	NA	0.000689121	0.00069045
A0A5C2GWZ1	IG c1463_light_IGLV3-25_IGLJ2	NA	NA	NA	NA	NA	NA	0.000203053	NA	NA	NA	NA	NA		NA	NA	0.000203053	NA
A0A5C2GXD8	IG c1109_light_IGLV3-25_IGLJ2	NA	NA	NA	NA	NA	NA	0.000204933	NA	NA	NA	NA	NA		NA	NA	0.000204933	NA
A0A5C2GXW0	IG c1219_light_IGLV3-25_IGLJ1	NA	NA	NA	NA	NA	NA	0.000204933	NA	NA	NA	NA	NA		NA	NA	0.000204933	NA
A0A5C2GXX4	IG c1467_heavy_IGHV3-30_IGHD1-1_IGHJ4	NA	NA	NA	NA	NA	NA	NA	NA	0.000753911	0.000705318	0.00080541	NA		NA	NA	0.000753911	0.000755364
A0A5C2GY15	IG c1507_heavy_IGHV3-30_IGHD5-24_IGHJ2	NA	NA	NA	NA	NA	NA	NA	NA	NA	0.000665502	NA	NA		NA	NA	NA	0.000665502
A0A5C2GY68	IG c1557_heavy_IGHV3-33_IGHD6-13_IGHJ4	NA	NA	NA	NA	NA	NA	NA	NA	0.000728988	0.000682002	0.000778785	NA		NA	NA	0.000728988	0.000730394
A0A5C2GYA6	IG c1597_heavy_IGHV5-51_IGHD1-20_IGHJ4	NA	NA	NA	NA	NA	NA	0.000708583	0.00091966	0.000443841	NA	NA	NA		NA	NA	0.000690695	NA
A0A5C2GYE3	IG c658_light_IGLV3-25_IGLJ2	NA	NA	NA	NA	NA	NA	0.0002088	NA	NA	NA	NA	NA		NA	NA	0.0002088	NA
A0A5C2GYE7	IG c1637_heavy_IGHV3-30_IGHD3-3_IGHJ4	NA	NA	NA	NA	NA	NA	NA	NA	NA	0.000670913	NA	NA		NA	NA	NA	0.000670913
A0A5C2GZ08	IG c888_light_IGLV3-10_IGLJ3	NA	NA	NA	NA	NA	NA	0.000204933	NA	NA	NA	NA	NA		NA	NA	0.000204933	NA
A0A5C2GZD3	IG c1038_light_IGLV3-25_IGLJ3	NA	NA	NA	NA	NA	NA	0.000204933	NA	NA	NA	NA	NA		NA	NA	0.000204933	NA
A0A5C2H087	IG c1358_light_IGLV3-25_IGLJ2	NA	NA	NA	NA	NA	NA	0.000204933	NA	NA	NA	NA	NA		NA	NA	0.000204933	NA
A0A5C2H0Z5	IG c1298_light_IGLV3-10_IGLJ3 (IG c1750_light_IGLV3-10_IGLJ3)	NA	NA	NA	NA	NA	NA	0.000204933	NA	NA	NA	NA	NA		NA	NA	0.000204933	NA
A0A5C2H1S8	IG c886_light_IGLV3-25_IGLJ3	NA	NA	NA	NA	NA	NA	0.000203053	NA	NA	NA	NA	NA		NA	NA	0.000203053	NA
A0A5E4	Uncharacterized protein	0.000825192	NA	0.000889485	0.00244016	NA	NA	NA	NA	0.00405849	0.00225912	NA	0.0031987		0.000857338	0.00244016	0.00405849	0.00272891
A0A5H1ZRQ3	Immunoglobulin kappa constant	0.00593697	0.0144962	0.0118515	0.00973123	0.0108492	0.0138891	NA	NA	NA	NA	NA	NA		0.0107616	0.0114898	NA	NA
A0A5J6KJ24	IGHG3	0.00548669	NA	NA	NA	NA	NA	NA	NA	NA	NA	NA	NA		0.00548669	NA	NA	NA
A0A678MA98	Complement factor B	0.000708859	NA	0.000590895	NA	NA	NA	NA	NA	NA	NA	NA	NA		0.000649877	NA	NA	NA
A0A679KL62	ACX82	NA	NA	NA	NA	NA	NA	0.000247826	0.000432991	0.000438046	NA	NA	NA		NA	NA	0.000372954	NA
A0A6Q8PFE4	Actin, cytoplasmic 1	NA	NA	NA	NA	NA	NA	0.000362954	0.00101906	0.000631003	NA	NA	0.00166701		NA	NA	0.000671004	0.00166701
A0A6Q8PGE6	Ras-related protein Rab-7a	NA	NA	NA	0.000865846	NA	NA	NA	NA	NA	NA	NA	NA		NA	0.000865846	NA	NA
A0A7H0TJC6	Heparin cofactor II splice isoform	NA	NA	NA	NA	NA	NA	0.000227236	9.83e-05	0.000254706	0.000124263	0.000230708	0.00019506		NA	NA	0.000193414	0.000183344
A0A7I2V2D2	Plasma protease C1 inhibitor	NA	NA	NA	NA	NA	NA	NA	NA	NA	NA	NA	NA		NA	NA	NA	NA
A0A7I2V2X6	60 kDa heat shock protein, mitochondrial (EC 5.6.1.7) (60 kDa chaperonin) (Chaperonin 60) (Heat shock protein 60)	NA	NA	NA	0.000627607	0.000291401	NA	NA	NA	NA	NA	NA	NA		NA	0.000459504	NA	NA
A0A7I2V2Y2	Vesicle-fusing ATPase (EC 3.6.4.6)	NA	NA	NA	0.000181217	NA	0.000208224	NA	NA	NA	NA	NA	NA		NA	0.00019472	NA	NA
A0A7I2V3H3	Elongation factor 1-alpha	0.00065802	0.000909754	0.000833892	NA	0.00207733	NA	NA	NA	NA	NA	NA	NA		0.000800555	0.00207733	NA	NA
A0A7I2V4P4	Annexin	NA	NA	NA	NA	NA	NA	0.000206256	NA	NA	NA	NA	0.000159878		NA	NA	0.000206256	0.000159878
A0A7I2V4V1	Peptidyl-prolyl cis-trans isomerase (PPIase) (EC 5.2.1.8)	0.00111448	0.00226079	0.00104514	NA	NA	NA	NA	NA	NA	NA	NA	NA		0.00147347	NA	NA	NA
A0A7I2V540	Transitional endoplasmic reticulum ATPase (EC 3.6.4.6) (15S Mg(2+)-ATPase p97 subunit) (Valosin-containing protein)	NA	NA	NA	0.000103231	NA	0.000118615	NA	NA	NA	NA	NA	NA		NA	0.000110923	NA	NA
A0A7I2V599	60 kDa heat shock protein, mitochondrial (EC 5.6.1.7) (60 kDa chaperonin) (Chaperonin 60) (Heat shock protein 60)	NA	NA	NA	0.000632282	0.000293572	NA	NA	NA	NA	NA	NA	NA		NA	0.000462927	NA	NA
A0A7I2V5N4	Elongation factor 1-alpha	0.000571398	0.000789994	0.000724119	NA	0.00180387	0.00306509	NA	NA	NA	NA	NA	NA		0.00069517	0.00243448	NA	NA
A0A7I2V5R3	Plasma protease C1 inhibitor	NA	NA	NA	NA	NA	NA	NA	NA	NA	NA	NA	NA		NA	NA	NA	NA
A0A7I2V659	Elongation factor 1-alpha	0.000539032	0.000745245	0.000683101	NA	0.00170169	0.00289147	NA	NA	NA	NA	NA	NA		0.000655793	0.00229658	NA	NA
A0A7I2YQK6	60 kDa heat shock protein, mitochondrial (EC 5.6.1.7) (60 kDa chaperonin) (Chaperonin 60) (Heat shock protein 60)	NA	NA	NA	0.00070443	0.000327071	NA	NA	NA	NA	NA	NA	NA		NA	0.00051575	NA	NA
A0A7I6GV05	Complement factor B (EC 3.4.21.47) (C3/C5 convertase)	0.00027036	0.000174865	0.000225368	NA	NA	NA	NA	NA	NA	0.000522715	NA	NA		0.000223531	NA	NA	0.000522715
A0A7I6GV09	Complement factor B (EC 3.4.21.47) (C3/C5 convertase)	0.00027036	0.000174865	0.000225368	NA	NA	NA	NA	NA	NA	0.000522715	NA	NA		0.000223531	NA	NA	0.000522715
A0A7P0T7U3	Peptidyl-prolyl cis-trans isomerase (PPIase) (EC 5.2.1.8)	NA	NA	0.000509827	NA	NA	NA	NA	NA	NA	NA	NA	NA		0.000509827	NA	NA	NA
A0A7P0T823	Endoplasmin	0.000246749	0.000152339	NA	0.000863108	NA	0.00124145	NA	NA	NA	NA	NA	NA		0.000199544	0.00105228	NA	NA
A0A7P0T8A3	Transitional endoplasmic reticulum ATPase (EC 3.6.4.6) (15S Mg(2+)-ATPase p97 subunit) (Valosin-containing protein)	NA	NA	NA	0.000109207	NA	0.000125482	NA	NA	NA	NA	NA	NA		NA	0.000117345	NA	NA
A0A7P0T8C0	Protein disulfide-isomerase (EC 5.3.4.1)	NA	NA	NA	0.00222749	0.00262201	0.00292444	NA	NA	NA	NA	5.27e-05	NA		NA	0.00259131	NA	5.27e-05
A0A7P0T8D1	Angiotensinogen (Serpin A8)	NA	NA	NA	NA	NA	NA	0.000366814	0.000583368	0.000428529	0.000335174	0.000312181	0.000364429		NA	NA	0.00045957	0.000337261
A0A7P0T8J3	Protein disulfide-isomerase (EC 5.3.4.1)	0.00061662	0.000664701	0.000528284	NA	NA	NA	NA	NA	NA	NA	5.2e-05	NA		0.000603202	NA	NA	5.2e-05
A0A7P0T8Q5	Transitional endoplasmic reticulum ATPase (EC 3.6.4.6) (15S Mg(2+)-ATPase p97 subunit) (Valosin-containing protein)	NA	NA	NA	0.000110076	NA	0.000126481	NA	NA	NA	NA	NA	NA		NA	0.000118279	NA	NA
A0A7P0T8X1	Protein disulfide-isomerase (EC 5.3.4.1)	0.000628206	0.00067719	0.00053821	0.00223679	0.00263295	0.00293665	NA	NA	NA	NA	5.3e-05	NA		0.000614535	0.00260213	NA	5.3e-05
A0A7P0T917	Endoplasmin	NA	0.000172256	NA	NA	NA	NA	NA	NA	NA	NA	NA	NA		0.000172256	NA	NA	NA
A0A7P0T937	Calnexin	NA	NA	NA	0.00132776	0.00134586	0.00188259	NA	NA	NA	NA	NA	NA		NA	0.00151874	NA	NA
A0A7P0T9D6	Protein disulfide-isomerase (EC 5.3.4.1)	0.000577564	NA	0.000494822	NA	NA	NA	NA	NA	NA	NA	4.87e-05	NA		0.000536193	NA	NA	4.87e-05
A0A7P0T9K9	Protein disulfide-isomerase (EC 5.3.4.1)	0.000685446	0.000738893	0.000587249	0.0024406	0.00287286	0.00320423	NA	NA	NA	NA	5.78e-05	NA		0.000670529	0.00283923	NA	5.78e-05
A0A7P0T9S6	Angiotensinogen (Serpin A8)	NA	NA	NA	NA	NA	NA	0.000477058	0.000758697	0.000557322	0.00043591	0.000406006	0.000473956		NA	NA	0.000597692	0.000438624
A0A7P0T9U6	Protein disulfide-isomerase (EC 5.3.4.1)	0.000619158	NA	0.000530458	NA	NA	NA	NA	NA	NA	NA	5.22e-05	NA		0.000574808	NA	NA	5.22e-05
A0A7P0TA35	Protein disulfide-isomerase (EC 5.3.4.1)	0.000555186	0.000598476	0.00047565	0.00197679	0.00232691	0.00259531	NA	NA	NA	NA	4.68e-05	NA		0.000543104	0.00229967	NA	4.68e-05
A0A7P0TA52	Angiotensinogen (Serpin A8)	NA	NA	NA	NA	NA	NA	0.000415722	0.000661151	0.000485667	0.000379864	0.000353805	0.000413019		NA	NA	0.000520847	0.000382229
A0A7P0TA71	Protein disulfide-isomerase (EC 5.3.4.1)	0.000540235	0.000582359	0.000462841	0.00192356	0.00226424	0.00252542	NA	NA	NA	NA	4.55e-05	NA		0.000528478	0.00223774	NA	4.55e-05
A0A7P0TA97	Protein disulfide-isomerase (EC 5.3.4.1)	0.000628206	0.00067719	0.00053821	0.00223679	0.00263295	0.00293665	NA	NA	NA	NA	5.3e-05	NA		0.000614535	0.00260213	NA	5.3e-05
A0A7P0TAE1	Endoplasmin	0.000254255	0.000156973	NA	NA	NA	NA	NA	NA	NA	NA	NA	NA		0.000205614	NA	NA	NA
A0A7P0TAE9	Calnexin	NA	NA	NA	0.00125352	0.00127062	0.00177733	NA	NA	NA	NA	NA	NA		NA	0.00143382	NA	NA
A0A7P0TAP4	Angiotensinogen (Serpin A8)	NA	NA	NA	NA	NA	NA	0.000612643	0.000974327	0.000715719	0.0005598	0.000521397	0.00060866		NA	NA	0.000767563	0.000563286
A0A7P0TAQ1	Transitional endoplasmic reticulum ATPase (EC 3.6.4.6) (15S Mg(2+)-ATPase p97 subunit) (Valosin-containing protein)	NA	NA	NA	0.00011323	NA	0.000130104	NA	NA	NA	NA	NA	NA		NA	0.000121667	NA	NA
A0A7P0TAT8	Endoplasmin	0.000246446	0.000152152	NA	NA	NA	NA	NA	NA	NA	NA	NA	NA		0.000199299	NA	NA	NA
A0A7P0TAW3	Transitional endoplasmic reticulum ATPase (EC 3.6.4.6) (15S Mg(2+)-ATPase p97 subunit) (Valosin-containing protein)	NA	NA	NA	0.00010751	NA	0.000123532	NA	NA	NA	NA	NA	NA		NA	0.000115521	NA	NA
A0A7P0TAY0	Transitional endoplasmic reticulum ATPase	NA	NA	NA	0.000350201	NA	0.000402391	NA	NA	NA	NA	NA	NA		NA	0.000376296	NA	NA
A0A7P0TAY2	Endoplasmin	0.00030349	NA	NA	NA	NA	NA	NA	NA	NA	NA	NA	NA		0.00030349	NA	NA	NA
A0A7P0TB26	Protein disulfide-isomerase (EC 5.3.4.1)	0.00056456	0.000608582	0.000483682	0.00201017	0.0023662	0.00263913	NA	NA	NA	NA	4.76e-05	NA		0.000552275	0.0023385	NA	4.76e-05
A0A7P0TB36	78 kDa glucose-regulated protein (Binding-immunoglobulin protein) (Heat shock protein 70 family protein 5) (Heat shock protein family A member 5) (Immunoglobulin heavy chain-binding protein)	0.000332735	0.000482798	0.000548016	0.00124745	0.000805148	0.000765382	NA	NA	NA	NA	NA	NA		0.000454516	0.000939325	NA	NA
A0A7P0TB45	Peptidyl-prolyl cis-trans isomerase (PPIase) (EC 5.2.1.8)	0.000464368	0.000436868	0.000290318	0.000978085	0.00109478	0.00125095	NA	NA	NA	NA	NA	NA		0.000397185	0.00110794	NA	NA
A0A7P0TB65	Calnexin	NA	NA	NA	0.00133001	0.00134815	0.00188578	NA	NA	NA	NA	NA	NA		NA	0.00152131	NA	NA
A0A7P0TBC2	Endoplasmin	0.000431413	NA	NA	NA	NA	NA	NA	NA	NA	NA	NA	NA		0.000431413	NA	NA	NA
A0A7P0TBH1	Angiotensinogen (Serpin A8)	NA	NA	NA	NA	NA	NA	0.00036914	0.000587068	0.000431247	0.0003373	0.000314161	0.00036674		NA	NA	0.000462485	0.0003394
A0A7P0Z441	Angiotensinogen (Serpin A8)	NA	NA	NA	NA	NA	NA	0.000610501	0.00097092	0.000713217	0.000557843	0.000519574	0.000606532		NA	NA	0.000764879	0.000561316
A0A7P0Z497	Peptidyl-prolyl cis-trans isomerase (PPIase) (EC 5.2.1.8)	0.000554163	0.000521345	0.000346457	0.00116722	0.00130648	0.00149285	NA	NA	NA	NA	NA	NA		0.000473988	0.00132218	NA	NA
A0A7P0Z4C6	Transitional endoplasmic reticulum ATPase (EC 3.6.4.6) (15S Mg(2+)-ATPase p97 subunit) (Valosin-containing protein)	NA	NA	NA	0.000119593	NA	0.000137416	NA	NA	NA	NA	NA	NA		NA	0.000128504	NA	NA
A0A7P0Z4J0	Protein disulfide-isomerase (EC 5.3.4.1)	NA	NA	NA	NA	NA	NA	NA	NA	NA	NA	9.4e-05	NA		NA	NA	NA	9.4e-05
A0A7P0Z4S2	Protein disulfide-isomerase (EC 5.3.4.1)	NA	NA	NA	NA	NA	NA	NA	NA	NA	NA	8.35e-05	NA		NA	NA	NA	8.35e-05
A0A7S5BX89	IGH c43_heavy_IGHV5-51_IGHD5-24_IGHJ2	NA	NA	NA	NA	NA	NA	0.000685351	0.000889507	0.000429289	NA	NA	NA		NA	NA	0.000668049	NA
A0A7S5BXD2	IGH c133_heavy_IGHV3-33_IGHD3-22_IGHJ4	NA	NA	NA	NA	NA	NA	NA	NA	0.000735063	0.000687685	0.000785275	NA		NA	NA	0.000735063	0.00073648
A0A7S5BXI0	IGH c248_heavy_IGHV5-51_IGHD1-14_IGHJ4	NA	NA	NA	NA	NA	NA	0.000685351	0.000889507	0.000429289	NA	NA	NA		NA	NA	0.000668049	NA
A0A7S5BXK4	IGH c11_heavy_IGHV3-33_IGHD4-17_IGHJ4	NA	NA	NA	NA	NA	NA	NA	NA	NA	0.000676412	NA	NA		NA	NA	NA	0.000676412
A0A7S5BXM8	IGH c22_heavy_IGHV3-30_IGHD6-25_IGHJ6	NA	NA	NA	NA	NA	NA	NA	NA	0.000747522	0.000699341	0.000798584	NA		NA	NA	0.000747522	0.000748962
A0A7S5BXP8	IGH c27_heavy_IGHV3-11_IGHD5-24_IGHJ4	NA	NA	NA	NA	NA	NA	NA	NA	0.000444595	NA	NA	NA		NA	NA	0.000444595	NA
A0A7S5BXQ2	IGH c116_heavy_IGHV5-51_IGHD6-19_IGHJ4	NA	NA	NA	NA	NA	NA	0.000691015	0.000896859	0.000432837	NA	NA	NA		NA	NA	0.00067357	NA
A0A7S5BXQ9	IGH c131_heavy_IGHV5-51_IGHD5-24_IGHJ4	NA	NA	NA	NA	NA	NA	0.000679779	0.000882275	0.000425799	NA	NA	NA		NA	NA	0.000662618	NA
A0A7S5BXS1	IGH c112_heavy_IGHV5-51_IGHD3-10_IGHJ4	NA	NA	NA	NA	NA	NA	0.000648161	0.000841239	0.000405994	NA	NA	NA		NA	NA	0.000631798	NA
A0A7S5BXT9	IGH c102_heavy_IGHV5-51_IGHD3-10_IGHJ6	NA	NA	NA	NA	NA	NA	0.000685351	0.000889507	0.000429289	NA	NA	NA		NA	NA	0.000668049	NA
A0A7S5BXU5	IGH c191_heavy_IGHV5-51_IGHD1-26_IGHJ4 (IGH c355_heavy_IGHV5-51_IGHD1-26_IGHJ4)	NA	NA	NA	NA	NA	NA	0.000702629	0.000911932	0.000440111	NA	NA	NA		NA	NA	0.000684891	NA
A0A7S5BY16	IGH c311_heavy_IGHV3-33_IGHD3-22_IGHJ4	NA	NA	NA	NA	NA	NA	NA	NA	0.000717135	0.000670913	0.000766122	NA		NA	NA	0.000717135	0.000718517
A0A7S5BY30	IGH c282_heavy_IGHV5-51_IGHD2-15_IGHJ5	NA	NA	NA	NA	NA	NA	0.000679779	0.000882275	0.000425799	NA	NA	NA		NA	NA	0.000662618	NA
A0A7S5BY44	IGH c356_heavy_IGHV3-33_IGHD4-23_IGHJ4	NA	NA	NA	NA	NA	NA	NA	NA	NA	0.000705318	NA	NA		NA	NA	NA	0.000705318
A0A7S5BY46	IGH c351_heavy_IGHV3-33_IGHD3-22_IGHJ5	NA	NA	NA	NA	NA	NA	NA	NA	NA	0.000676412	NA	NA		NA	NA	NA	0.000676412
A0A7S5BY48	IGH c523_heavy_IGHV5-51_IGHD3-10_IGHJ4	NA	NA	NA	NA	NA	NA	0.000648161	0.000841239	0.000405994	NA	NA	NA		NA	NA	0.000631798	NA
A0A7S5BY66	IGH c342_heavy_IGHV3-30_IGHD6-19_IGHJ5	NA	NA	NA	NA	NA	NA	NA	NA	0.000728988	0.000682002	0.000778785	NA		NA	NA	0.000728988	0.000730394
A0A7S5BY86	IGH c387_heavy_IGHV1-24_IGHD6-19_IGHJ4	NA	NA	NA	NA	NA	NA	0.000708583	0.00091966	0.000443841	NA	NA	NA		NA	NA	0.000690695	NA
A0A7S5BYC3	IGH c472_heavy_IGHV3-11_IGHD3-22_IGHJ4	NA	NA	NA	NA	NA	NA	NA	NA	0.000441038	NA	NA	NA		NA	NA	0.000441038	NA
A0A7S5BYC7	IGH c189_heavy_IGHV3-30_IGHD1-26_IGHJ4	NA	NA	NA	NA	NA	NA	NA	NA	0.00074124	0.000693464	0.000791874	NA		NA	NA	0.00074124	0.000742669
A0A7S5BYG8	IGH c552_heavy_IGHV5-51_IGHD3-16_IGHJ4	NA	NA	NA	NA	NA	NA	0.000714639	0.00092752	0.000447634	NA	NA	NA		NA	NA	0.000696598	NA
A0A7S5BYP3	IGH c898_heavy_IGHV3-73_IGHD4-17_IGHJ5	NA	NA	NA	NA	NA	NA	NA	NA	NA	NA	NA	0.000688365		NA	NA	NA	0.000688365
A0A7S5BYU2	IGH c771_heavy_IGHV5-51_IGHD2-15_IGHJ6	NA	NA	NA	NA	NA	NA	0.000663594	0.000861269	0.000415661	NA	NA	NA		NA	NA	0.000646841	NA
A0A7S5BYX3	IGH c837_heavy_IGHV5-51_IGHD3-10_IGHJ4	NA	NA	NA	NA	NA	NA	0.000702629	0.000911932	0.000440111	NA	NA	NA		NA	NA	0.000684891	NA
A0A7S5BZ17	IGH c906_heavy_IGHV5-51_IGHD4-17_IGHJ4	NA	NA	NA	NA	NA	NA	0.000679779	0.000882275	0.000425799	NA	NA	NA		NA	NA	0.000662618	NA
A0A7S5BZ41	IGH c1178_heavy_IGHV3-33_IGHD4-17_IGHJ6	NA	NA	NA	NA	NA	NA	NA	NA	NA	0.000665502	NA	NA		NA	NA	NA	0.000665502
A0A7S5BZ58	IGH c1046_heavy_IGHV5-51_IGHD6-19_IGHJ4	NA	NA	NA	NA	NA	NA	0.000691015	0.000896859	0.000432837	NA	NA	NA		NA	NA	0.00067357	NA
A0A7S5BZ64	IGH c594_heavy_IGHV5-51_IGHD3-10_IGHJ3	NA	NA	NA	NA	NA	NA	0.000663594	0.000861269	0.000415661	NA	NA	NA		NA	NA	0.000646841	NA
A0A7S5BZ69	IGH c987_heavy_IGHV3-30_IGHD1-26_IGHJ4	NA	NA	NA	NA	NA	NA	NA	NA	NA	0.000682002	NA	NA		NA	NA	NA	0.000682002
A0A7S5BZ86	IGH c1017_heavy_IGHV3-30_IGHD1-26_IGHJ4	NA	NA	NA	NA	NA	NA	NA	NA	0.000723013	0.000676412	0.000772401	NA		NA	NA	0.000723013	0.000724406
A0A7S5BZ97	IGH c1213_heavy_IGHV3-33_IGHD4-23_IGHJ4	NA	NA	NA	NA	NA	NA	NA	NA	NA	0.000676412	NA	NA		NA	NA	NA	0.000676412
A0A7S5BZA7	IGH c229_heavy_IGHV5-51_IGHD4-17_IGHJ6	NA	NA	NA	NA	NA	NA	0.000685351	0.000889507	0.000429289	NA	NA	NA		NA	NA	0.000668049	NA
A0A7S5BZA9	IGH c1056_heavy_IGHV5-51_IGHD5-24_IGHJ2	NA	NA	NA	NA	NA	NA	0.000679779	0.000882275	0.000425799	NA	NA	NA		NA	NA	0.000662618	NA
A0A7S5BZB9	IGH c1071_heavy_IGHV3-11_IGHD7-27_IGHJ5	NA	NA	NA	NA	NA	NA	NA	NA	0.000377905	0.000732052	NA	0.000965932		NA	NA	0.000377905	0.000848992
A0A7S5BZC4	IGH c485_heavy_IGHV3-30_IGHD1-26_IGHJ1	NA	NA	NA	NA	NA	NA	NA	NA	NA	0.000676412	NA	NA		NA	NA	NA	0.000676412
A0A7S5BZC5	IGH c1313_heavy_IGHV5-51_IGHD6-13_IGHJ6	NA	NA	NA	NA	NA	NA	0.000674297	0.00087516	0.000422365	NA	NA	NA		NA	NA	0.000657274	NA
A0A7S5BZE7	IGH c1343_heavy_IGHV3-33_IGHD3-10_IGHJ1	NA	NA	NA	NA	NA	NA	NA	NA	0.000717135	0.000670913	0.000766122	NA		NA	NA	0.000717135	0.000718517
A0A7S5BZE9	IGH c1303_heavy_IGHV3-33_IGHD5-18_IGHJ6	NA	NA	NA	NA	NA	NA	NA	NA	NA	0.000682002	NA	NA		NA	NA	NA	0.000682002
A0A7S5BZF1	IGH c1064_heavy_IGHV3-11_IGHD6-13_IGHJ5 (IGH c1122_heavy_IGHV3-11_IGHD6-13_IGHJ5)	NA	NA	NA	NA	NA	NA	NA	NA	0.000380978	0.000738004	NA	0.000973785		NA	NA	0.000380978	0.000855895
A0A7S5BZF3	IGH c1318_heavy_IGHV3-33_IGHD3-10_IGHJ2	NA	NA	NA	NA	NA	NA	NA	NA	NA	0.000665502	NA	NA		NA	NA	NA	0.000665502
A0A7S5BZK8	IGH c1087_heavy_IGHV3-30_IGHD3-9_IGHJ6	NA	NA	NA	NA	NA	NA	NA	NA	NA	0.000644705	NA	NA		NA	NA	NA	0.000644705
A0A7S5BZM9	IGH c1463_heavy_IGHV3-30_IGHD1-26_IGHJ4	NA	NA	NA	NA	NA	NA	NA	NA	0.000717135	0.000670913	0.000766122	NA		NA	NA	0.000717135	0.000718517
A0A7S5BZN2	IGH c1331_heavy_IGHV5-51_IGHD3-10_IGHJ6	NA	NA	NA	NA	NA	NA	0.000643175	0.000834768	0.000402871	NA	NA	NA		NA	NA	0.000626938	NA
A0A7S5BZP4	IGH c864_heavy_IGHV3-33_IGHD5-24_IGHJ3	NA	NA	NA	NA	NA	NA	NA	NA	0.000735063	0.000687685	0.000785275	NA		NA	NA	0.000735063	0.00073648
A0A7S5BZP6	IGH c1281_heavy_IGHV1-24_IGHD3-10_IGHJ4	NA	NA	NA	NA	NA	NA	0.00063343	0.00082212	0.000396767	NA	NA	NA		NA	NA	0.000617439	NA
A0A7S5BZT6	IGH c1553_heavy_IGHV5-51_IGHD6-19_IGHJ3	NA	NA	NA	NA	NA	NA	0.000679779	0.000882275	0.000425799	NA	NA	NA		NA	NA	0.000662618	NA
A0A7S5BZT8	IGH c1356_heavy_IGHV3-33_IGHD4-23_IGHJ5	NA	NA	NA	NA	NA	NA	NA	NA	NA	0.000676412	NA	NA		NA	NA	NA	0.000676412
A0A7S5BZU0	IGH c1436_heavy_IGHV1-24_IGHD5-5_IGHJ3	NA	NA	NA	NA	NA	NA	0.000653225	0.000847812	0.000409166	NA	NA	NA		NA	NA	0.000636734	NA
A0A7S5BZV3	IGH c755_heavy_IGHV5-51_IGHD4-17_IGHJ4	NA	NA	NA	NA	NA	NA	0.000696773	0.000904332	0.000436444	NA	NA	NA		NA	NA	0.000679183	NA
A0A7S5BZW9	IGH c1613_heavy_IGHV5-51_IGHD6-13_IGHJ1	NA	NA	NA	NA	NA	NA	0.000674297	0.00087516	0.000422365	NA	NA	NA		NA	NA	0.000657274	NA
A0A7S5BZX3	IGH c1377_heavy_IGHV3-33_IGHD5-24_IGHJ6	NA	NA	NA	NA	NA	NA	NA	NA	NA	0.000665502	NA	NA		NA	NA	NA	0.000665502
A0A7S5BZY1	IGH c559_heavy_IGHV1-24_IGHD7-27_IGHJ6	NA	NA	NA	NA	NA	NA	0.000663594	0.000861269	0.000415661	NA	NA	NA		NA	NA	0.000646841	NA
A0A7S5BZY4	IGH c1416_heavy_IGHV5-51_IGHD7-27_IGHJ3	NA	NA	NA	NA	NA	NA	0.000679779	0.000882275	0.000425799	NA	NA	NA		NA	NA	0.000662618	NA
A0A7S5BZY6	IGH c1511_heavy_IGHV5-51_IGHD3-9_IGHJ3	NA	NA	NA	NA	NA	NA	0.000702629	0.000911932	0.000440111	NA	NA	NA		NA	NA	0.000684891	NA
A0A7S5C002	IGH c1541_heavy_IGHV5-51_IGHD3-22_IGHJ4	NA	NA	NA	NA	NA	NA	0.000668903	0.000868159	0.000418986	NA	NA	NA		NA	NA	0.000652016	NA
A0A7S5C005	IGH c1446_heavy_IGHV5-51_IGHD7-27_IGHJ3	NA	NA	NA	NA	NA	NA	0.000679779	NA	0.000425799	NA	NA	NA		NA	NA	0.000552789	NA
A0A7S5C007	IGH c1312_heavy_IGHV3-33_IGHD3-10_IGHJ5	NA	NA	NA	NA	NA	NA	NA	NA	NA	0.000682002	NA	NA		NA	NA	NA	0.000682002
A0A7S5C027	IGH c1074_heavy_IGHV1-24_IGHD3-22_IGHJ3	NA	NA	NA	NA	NA	NA	0.000674297	0.00087516	0.000422365	NA	NA	NA		NA	NA	0.000657274	NA
A0A7S5C054	IGH c1631_heavy_IGHV5-51_IGHD3-9_IGHJ6	NA	NA	NA	NA	NA	NA	0.000643175	0.000834768	0.000402871	NA	NA	NA		NA	NA	0.000626938	NA
A0A7S5C059	IGH c1536_heavy_IGHV1-24_IGHD7-27_IGHJ4	NA	NA	NA	NA	NA	NA	0.000714639	0.00092752	0.000447634	NA	NA	NA		NA	NA	0.000696598	NA
A0A7S5C071	IGH c1778_heavy_IGHV3-30_IGHD6-13_IGHJ3	NA	NA	NA	NA	NA	NA	NA	NA	0.000747522	0.000699341	0.000798584	NA		NA	NA	0.000747522	0.000748962
A0A7S5C075	IGH c1002_heavy_IGHV3-33_IGHD2-21_IGHJ6 (IGH c1581_heavy_IGHV3-33_IGHD2-21_IGHJ6)	NA	NA	NA	NA	NA	NA	NA	NA	NA	0.000644705	NA	NA		NA	NA	NA	0.000644705
A0A7S5C080	IGH c1783_heavy_IGHV3-11_IGHD3-10_IGHJ4	NA	NA	NA	NA	NA	NA	NA	NA	0.000444595	NA	NA	NA		NA	NA	0.000444595	NA
A0A7S5C083	IGH c1691_heavy_IGHV5-51_IGHD4-23_IGHJ4	NA	NA	NA	NA	NA	NA	0.000658369	0.000854487	0.000412388	NA	NA	NA		NA	NA	0.000641748	NA
A0A7S5C084	IGH c1596_heavy_IGHV5-51_IGHD6-13_IGHJ4	NA	NA	NA	NA	NA	NA	0.000691015	0.000896859	0.000432837	NA	NA	NA		NA	NA	0.00067357	NA
A0A7S5C094	IGH c754_heavy_IGHV3-48_IGHD3-10_IGHJ4	NA	NA	NA	NA	NA	NA	NA	NA	0.000390502	0.000756454	NA	0.00099813		NA	NA	0.000390502	0.000877292
A0A7S5C0B7	IGH c1853_heavy_IGHV1-24_IGHD5-12_IGHJ5	NA	NA	NA	NA	NA	NA	0.000696773	0.000904332	0.000436444	NA	NA	NA		NA	NA	0.000679183	NA
A0A7S5C0C3	IGH c1751_heavy_IGHV3-33_IGHD3-9_IGHJ6	NA	NA	NA	NA	NA	NA	NA	NA	NA	0.000644705	NA	NA		NA	NA	NA	0.000644705
A0A7S5C0D5	IGH c1572_heavy_IGHV5-51_IGHD3-22_IGHJ4	NA	NA	NA	NA	NA	NA	0.000679779	0.000882275	0.000425799	NA	NA	NA		NA	NA	0.000662618	NA
A0A7S5C0E5	IGH c1898_heavy_IGHV3-33_IGHD3-9_IGHJ4	NA	NA	NA	NA	NA	NA	NA	NA	NA	0.000676412	NA	NA		NA	NA	NA	0.000676412
A0A7S5C0N5	IGH c1722_heavy_IGHV3-30_IGHD4-23_IGHJ4	NA	NA	NA	NA	NA	NA	NA	NA	0.000735063	0.000687685	0.000785275	NA		NA	NA	0.000735063	0.00073648
A0A7S5C0N7	IGH c1374_heavy_IGHV3-30_IGHD2-15_IGHJ4	NA	NA	NA	NA	NA	NA	0.000218155	NA	NA	NA	NA	NA		NA	NA	0.000218155	NA
A0A7S5C0S1	IGH c1009_heavy_IGHV3-33_IGHD2-15_IGHJ6	NA	NA	NA	NA	NA	NA	NA	NA	0.000683779	0.000639707	0.000730488	NA		NA	NA	0.000683779	0.000685098
A0A7S5C0S2	IGH c1782_heavy_IGHV3-33_IGHD3-10_IGHJ4	NA	NA	NA	NA	NA	NA	NA	NA	NA	0.000687685	NA	NA		NA	NA	NA	0.000687685
A0A7S5C0S5	IGH c1732_heavy_IGHV5-51_IGHD4-17_IGHJ4	NA	NA	NA	NA	NA	NA	0.000696773	0.000904332	0.000436444	NA	NA	NA		NA	NA	0.000679183	NA
A0A7S5C0T4	IGH c2006_heavy_IGHV1-24_IGHD2-8_IGHJ5	NA	NA	NA	NA	NA	NA	0.000696773	0.000904332	0.000436444	NA	NA	NA		NA	NA	0.000679183	NA
A0A7S5C0W3	IGH c1792_heavy_IGHV5-51_IGHD6-6_IGHJ6	NA	NA	NA	NA	NA	NA	0.00063343	0.00082212	0.000396767	NA	NA	NA		NA	NA	0.000617439	NA
A0A7S5C0Y1	IGH c2081_heavy_IGHV5-51_IGHD3-22_IGHJ4	NA	NA	NA	NA	NA	NA	0.000708583	0.00091966	0.000443841	NA	NA	NA		NA	NA	0.000690695	NA
A0A7S5C102	IGH c1325_heavy_IGHV3-30_IGHD2-15_IGHJ4	NA	NA	NA	NA	NA	NA	0.00021641	NA	NA	NA	NA	NA		NA	NA	0.00021641	NA
A0A7S5C105	IGH c1584_heavy_IGHV1-24_IGHD5-18_IGHJ3	NA	NA	NA	NA	NA	NA	0.000653225	0.000847812	0.000409166	NA	NA	NA		NA	NA	0.000636734	NA
A0A7S5C126	IGH c2091_heavy_IGHV3-30_IGHD4-23_IGHJ4	NA	NA	NA	NA	NA	NA	NA	NA	NA	0.000665502	NA	NA		NA	NA	NA	0.000665502
A0A7S5C139	IGH c2278_heavy_IGHV5-51_IGHD2-15_IGHJ4	NA	NA	NA	NA	NA	NA	0.000679779	0.000882275	0.000425799	NA	NA	NA		NA	NA	0.000662618	NA
A0A7S5C152	IGH c1977_heavy_IGHV5-51_IGHD1-26_IGHJ4	NA	NA	NA	NA	NA	NA	0.000696773	0.000904332	0.000436444	NA	NA	NA		NA	NA	0.000679183	NA
A0A7S5C156	IGH c1415_heavy_IGHV1-24_IGHD6-13_IGHJ4	NA	NA	NA	NA	NA	NA	0.000663594	0.000861269	0.000415661	NA	NA	NA		NA	NA	0.000646841	NA
A0A7S5C189	IGH c2181_heavy_IGHV5-51_IGHD3-22_IGHJ6	NA	NA	NA	NA	NA	NA	0.000628668	0.000815939	0.000393784	NA	NA	NA		NA	NA	0.000612797	NA
A0A7S5C1A0	IGH c1749_heavy_IGHV5-51_IGHD2-21_IGHJ5	NA	NA	NA	NA	NA	NA	0.000696773	0.000904332	0.000436444	NA	NA	NA		NA	NA	0.000679183	NA
A0A7S5C1B1	IGH c1764_heavy_IGHV5-51_IGHD3-10_IGHJ4	NA	NA	NA	NA	NA	NA	0.000674297	0.00087516	0.000422365	NA	NA	NA		NA	NA	0.000657274	NA
A0A7S5C1C8	IGH c2032_heavy_IGHV3-33_IGHD3-10_IGHJ4	NA	NA	NA	NA	NA	NA	NA	NA	0.000711351	0.000665502	0.000759943	NA		NA	NA	0.000711351	0.000712723
A0A7S5C1H6	IGH c1869_heavy_IGHV5-51_IGHD6-25_IGHJ6	NA	NA	NA	NA	NA	NA	0.000696773	0.000904332	0.000436444	NA	NA	NA		NA	NA	0.000679183	NA
A0A7S5C1I1	IGH c2381_heavy_IGHV3-11_IGHD4-17_IGHJ4	NA	NA	NA	NA	NA	NA	NA	NA	0.000455618	NA	NA	NA		NA	NA	0.000455618	NA
A0A7S5C1J3	IGH c1640_heavy_IGHV3-11_IGHD6-19_IGHJ4	NA	NA	NA	NA	NA	NA	NA	NA	0.000444595	NA	0.000321514	NA		NA	NA	0.000444595	0.000321514
A0A7S5C1J4	IGH c2187_heavy_IGHV5-51_IGHD6-19_IGHJ3	NA	NA	NA	NA	NA	NA	0.000679779	0.000882275	0.000425799	NA	NA	NA		NA	NA	0.000662618	NA
A0A7S5C1J8	IGH c2361_heavy_IGHV5-51_IGHD3-9_IGHJ3	NA	NA	NA	NA	NA	NA	0.000653225	0.000847812	0.000409166	NA	NA	NA		NA	NA	0.000636734	NA
A0A7S5C1L4	IGH c534_heavy_IGHV3-30_IGHD6-19_IGHJ6 (IGH c55_heavy_IGHV3-30_IGHD6-19_IGHJ6)	NA	NA	NA	NA	NA	NA	NA	NA	NA	0.000676412	NA	NA		NA	NA	NA	0.000676412
A0A7S5C1L7	IGH c2426_heavy_IGHV5-51_IGHD2-15_IGHJ3	NA	NA	NA	NA	NA	NA	0.000679779	0.000882275	0.000425799	NA	NA	NA		NA	NA	0.000662618	NA
A0A7S5C1P1	IGH c2578_heavy_IGHV5-51_IGHD5-24_IGHJ3	NA	NA	NA	NA	NA	NA	0.000685351	0.000889507	0.000429289	NA	NA	NA		NA	NA	0.000668049	NA
A0A7S5C1S1	IGH c2618_heavy_IGHV5-51_IGHD3-22_IGHJ6	NA	NA	NA	NA	NA	NA	0.000663594	0.000861269	0.000415661	NA	NA	NA		NA	NA	0.000646841	NA
A0A7S5C1S2	IGH c1504_heavy_IGHV3-11_IGHD6-13_IGHJ4	NA	NA	NA	NA	NA	NA	NA	NA	0.000448209	NA	NA	NA		NA	NA	0.000448209	NA
A0A7S5C1S3	IGH c2608_heavy_IGHV5-51_IGHD6-25_IGHJ6	NA	NA	NA	NA	NA	NA	0.000702629	0.000911932	0.000440111	NA	NA	NA		NA	NA	0.000684891	NA
A0A7S5C1S8	IGH c2516_heavy_IGHV5-51_IGHD3-3_IGHJ3	NA	NA	NA	NA	NA	NA	0.000708583	0.00091966	0.000443841	NA	NA	NA		NA	NA	0.000690695	NA
A0A7S5C1T2	IGH c1519_heavy_IGHV5-51_IGHD3-22_IGHJ4	NA	NA	NA	NA	NA	NA	0.000668903	0.000868159	0.000418986	NA	NA	NA		NA	NA	0.000652016	NA
A0A7S5C1T6	IGH c2064_heavy_IGHV5-51_IGHD3-16_IGHJ4	NA	NA	NA	NA	NA	NA	0.000679779	0.000882275	0.000425799	NA	NA	NA		NA	NA	0.000662618	NA
A0A7S5C1U3	IGH c1805_heavy_IGHV3-30_IGHD6-19_IGHJ6	NA	NA	NA	NA	NA	NA	NA	NA	0.00070566	0.000660178	0.000753864	NA		NA	NA	0.00070566	0.000707021
A0A7S5C1U8	IGH c2663_heavy_IGHV5-51_IGHD3-10_IGHJ4	NA	NA	NA	NA	NA	NA	0.000685351	0.000889507	0.000429289	NA	NA	NA		NA	NA	0.000668049	NA
A0A7S5C1V0	IGH c1820_heavy_IGHV3-30_IGHD3-10_IGHJ2	NA	NA	NA	NA	NA	NA	NA	NA	NA	0.000676412	NA	NA		NA	NA	NA	0.000676412
A0A7S5C1W1	IGH c190_heavy_IGHV3-33_IGHD3-22_IGHJ4	NA	NA	NA	NA	NA	NA	NA	NA	0.00074124	0.000693464	0.000791874	NA		NA	NA	0.00074124	0.000742669
A0A7S5C1W9	IGH c2352_heavy_IGHV3-11_IGHD3-16_IGHJ2	NA	NA	NA	NA	NA	NA	NA	NA	0.000467201	NA	NA	NA		NA	NA	0.000467201	NA
A0A7S5C1Y6	IGH c2382_heavy_IGHV5-51_IGHD2-15_IGHJ6	NA	NA	NA	NA	NA	NA	0.00063343	0.00082212	0.000396767	NA	NA	NA		NA	NA	0.000617439	NA
A0A7S5C1Z9	IGH c2586_heavy_IGHV5-51_IGHD5-24_IGHJ2	NA	NA	NA	NA	NA	NA	0.000679779	0.000882275	0.000425799	NA	NA	NA		NA	NA	0.000662618	NA
A0A7S5C222	IGH c2437_heavy_IGHV5-51_IGHD2-2_IGHJ3	NA	NA	NA	NA	NA	NA	0.000653225	0.000847812	0.000409166	NA	NA	NA		NA	NA	0.000636734	NA
A0A7S5C232	IGH c2452_heavy_IGHV5-51_IGHD3-16_IGHJ4	NA	NA	NA	NA	NA	NA	0.000702629	0.000911932	0.000440111	NA	NA	NA		NA	NA	0.000684891	NA
A0A7S5C236	IGH c2646_heavy_IGHV5-51_IGHD3-16_IGHJ4	NA	NA	NA	NA	NA	NA	0.000702629	0.000911932	0.000440111	NA	NA	NA		NA	NA	0.000684891	NA
A0A7S5C247	IGH c1970_heavy_IGHV5-51_IGHD6-19_IGHJ4	NA	NA	NA	NA	NA	NA	0.000696773	0.000904332	0.000436444	NA	NA	NA		NA	NA	0.000679183	NA
A0A7S5C260	IGH c2803_heavy_IGHV5-51_IGHD5-24_IGHJ2	NA	NA	NA	NA	NA	NA	0.000685351	0.000889507	0.000429289	NA	NA	NA		NA	NA	0.000668049	NA
A0A7S5C273	IGH c1714_heavy_IGHV3-30_IGHD5-12_IGHJ4	NA	NA	NA	NA	NA	NA	NA	NA	NA	0.000693464	NA	NA		NA	NA	NA	0.000693464
A0A7S5C293	IGH c2557_heavy_IGHV5-51_IGHD3-10_IGHJ6	NA	NA	NA	NA	NA	NA	0.000643175	0.000834768	0.000402871	NA	NA	NA		NA	NA	0.000626938	NA
A0A7S5C2A2	IGH c2572_heavy_IGHV5-51_IGHD5-24_IGHJ5	NA	NA	NA	NA	NA	NA	0.0007208	NA	NA	NA	NA	NA		NA	NA	0.0007208	NA
A0A7S5C2D9	IGH c2923_heavy_IGHV3-33_IGHD6-13_IGHJ6	NA	NA	NA	NA	NA	NA	NA	NA	0.000711351	0.000665502	0.000759943	NA		NA	NA	0.000711351	0.000712723
A0A7S5C2G9	IGH c1864_heavy_IGHV5-51_IGHD5-18_IGHJ4 (IGH c2083_heavy_IGHV5-51_IGHD5-18_IGHJ4)	NA	NA	NA	NA	NA	NA	0.0007208	0.000935516	0.000451493	NA	NA	NA		NA	NA	0.000702603	NA
A0A7S5C2I3	IGH c2906_heavy_IGHV3-33_IGHD3-3_IGHJ4	NA	NA	NA	NA	NA	NA	NA	NA	0.000717135	0.000670913	0.000766122	NA		NA	NA	0.000717135	0.000718517
A0A7S5C2K9	IGH c3053_heavy_IGHV5-51_IGHD2-15_IGHJ4	NA	NA	NA	NA	NA	NA	0.000663594	0.000861269	0.000415661	NA	NA	NA		NA	NA	0.000646841	NA
A0A7S5C2N3	IGH c610_heavy_IGHV3-33_IGHD4-23_IGHJ4	NA	NA	NA	NA	NA	NA	NA	NA	NA	0.000676412	NA	NA		NA	NA	NA	0.000676412
A0A7S5C2P5	IGH c1984_heavy_IGHV5-51_IGHD3-22_IGHJ3	NA	NA	NA	NA	NA	NA	0.000663594	0.000861269	0.000415661	NA	NA	NA		NA	NA	0.000646841	NA
A0A7S5C2P6	IGH c2514_heavy_IGHV5-51_IGHD2-15_IGHJ4	NA	NA	NA	NA	NA	NA	0.000679779	0.000882275	0.000425799	NA	NA	NA		NA	NA	0.000662618	NA
A0A7S5C2Q2	IGH c2976_heavy_IGHV5-51_IGHD4-23_IGHJ4	NA	NA	NA	NA	NA	NA	0.000658369	0.000854487	0.000412388	NA	NA	NA		NA	NA	0.000641748	NA
A0A7S5C2Q6	IGH c640_heavy_IGHV3-33_IGHD4-23_IGHJ4	NA	NA	NA	NA	NA	NA	NA	NA	NA	0.000676412	NA	NA		NA	NA	NA	0.000676412
A0A7S5C2S5	IGH c2559_heavy_IGHV5-51_IGHD2-21_IGHJ3	NA	NA	NA	NA	NA	NA	0.000674297	0.00087516	0.000422365	NA	NA	NA		NA	NA	0.000657274	NA
A0A7S5C2W3	IGH c3101_heavy_IGHV5-51_IGHD2-15_IGHJ6	NA	NA	NA	NA	NA	NA	0.000643175	0.000834768	0.000402871	NA	NA	NA		NA	NA	0.000626938	NA
A0A7S5C2W7	IGH c2832_heavy_IGHV5-51_IGHD6-6_IGHJ6	NA	NA	NA	NA	NA	NA	0.00063343	0.00082212	0.000396767	NA	NA	NA		NA	NA	0.000617439	NA
A0A7S5C2X1	IGH c2375_heavy_IGHV5-51_IGHD5-18_IGHJ4	NA	NA	NA	NA	NA	NA	0.000702629	0.000911932	0.000440111	NA	NA	NA		NA	NA	0.000684891	NA
A0A7S5C2X7	IGH c3096_heavy_IGHV1-24_IGHD6-19_IGHJ3	NA	NA	NA	NA	NA	NA	0.000674297	0.00087516	0.000422365	NA	NA	NA		NA	NA	0.000657274	NA
A0A7S5C2Y6	IGH c3111_heavy_IGHV5-51_IGHD2-2_IGHJ3	NA	NA	NA	NA	NA	NA	0.000658369	0.000854487	0.000412388	NA	NA	NA		NA	NA	0.000641748	NA
A0A7S5C2Z8	IGH c2149_heavy_IGHV5-51_IGHD2-15_IGHJ4	NA	NA	NA	NA	NA	NA	0.000685351	0.000889507	0.000429289	NA	NA	NA		NA	NA	0.000668049	NA
A0A7S5C307	IGH c790_heavy_IGHV3-30_IGHD6-13_IGHJ4	NA	NA	NA	NA	NA	NA	NA	NA	NA	0.000682002	NA	NA		NA	NA	NA	0.000682002
A0A7S5C321	IGH c3308_heavy_IGHV5-51_IGHD6-13_IGHJ5	NA	NA	NA	NA	NA	NA	0.000702629	0.000911932	0.000440111	NA	NA	NA		NA	NA	0.000684891	NA
A0A7S5C338	IGH c1918_heavy_IGHV5-51_IGHD3-22_IGHJ3 (IGH c2209_heavy_IGHV5-51_IGHD3-22_IGHJ3)	NA	NA	NA	NA	NA	NA	0.000668903	0.000868159	0.000418986	NA	NA	NA		NA	NA	0.000652016	NA
A0A7S5C353	IGH c3353_heavy_IGHV5-51_IGHD2-15_IGHJ5	NA	NA	NA	NA	NA	NA	0.000663594	0.000861269	0.000415661	NA	NA	NA		NA	NA	0.000646841	NA
A0A7S5C355	IGH c3251_heavy_IGHV5-51_IGHD7-27_IGHJ6	NA	NA	NA	NA	NA	NA	0.000668903	0.000868159	0.000418986	NA	NA	NA		NA	NA	0.000652016	NA
A0A7S5C362	IGH c3266_heavy_IGHV5-51_IGHD3-10_IGHJ3	NA	NA	NA	NA	NA	NA	0.000643175	0.000834768	0.000402871	NA	NA	NA		NA	NA	0.000626938	NA
A0A7S5C368	IGH c3246_heavy_IGHV5-51_IGHD3-10_IGHJ4	NA	NA	NA	NA	NA	NA	0.000668903	0.000868159	0.000418986	NA	NA	NA		NA	NA	0.000652016	NA
A0A7S5C369	IGH c2525_heavy_IGHV5-51_IGHD2-2_IGHJ6	NA	NA	NA	NA	NA	NA	0.000668903	0.000868159	0.000418986	NA	NA	NA		NA	NA	0.000652016	NA
A0A7S5C3C7	IGH c2344_heavy_IGHV5-51_IGHD4-23_IGHJ5	NA	NA	NA	NA	NA	NA	0.000653225	0.000847812	0.000409166	NA	NA	NA		NA	NA	0.000636734	NA
A0A7S5C3F2	IGH c3488_heavy_IGHV3-11_IGHD6-13_IGHJ5	NA	NA	NA	NA	NA	NA	NA	NA	0.000451883	NA	NA	NA		NA	NA	0.000451883	NA
A0A7S5C3F5	IGH c3132_heavy_IGHV5-51_IGHD3-22_IGHJ4	NA	NA	NA	NA	NA	NA	0.000685351	0.000889507	0.000429289	NA	NA	NA		NA	NA	0.000668049	NA
A0A7S5C3G4	IGH c3508_heavy_IGHV5-51_IGHD6-13_IGHJ6	NA	NA	NA	NA	NA	NA	0.00063343	0.00082212	0.000396767	NA	NA	NA		NA	NA	0.000617439	NA
A0A7S5C3G8	IGH c1030_heavy_IGHV1-24_IGHD3-22_IGHJ4	NA	NA	NA	NA	NA	NA	0.000696773	0.000904332	0.000436444	NA	NA	NA		NA	NA	0.000679183	NA
A0A7S5C3L0	IGH c2735_heavy_IGHV5-51_IGHD1-26_IGHJ4	NA	NA	NA	NA	NA	NA	0.000708583	0.00091966	0.000443841	NA	NA	NA		NA	NA	0.000690695	NA
A0A7S5C3L2	IGH c3262_heavy_IGHV5-51_IGHD6-13_IGHJ6	NA	NA	NA	NA	NA	NA	0.00063343	0.00082212	0.000396767	NA	NA	NA		NA	NA	0.000617439	NA
A0A7S5C3P1	IGH c3628_heavy_IGHV3-72_IGHD2-21_IGHJ6	NA	NA	NA	NA	NA	NA	NA	NA	NA	NA	NA	0.000671576		NA	NA	NA	0.000671576
A0A7S5C3R2	IGH c1180_heavy_IGHV5-51_IGHD5-12_IGHJ4	NA	NA	NA	NA	NA	NA	0.000663594	0.000861269	0.000415661	NA	NA	NA		NA	NA	0.000646841	NA
A0A7S5C3T2	IGH c3683_heavy_IGHV1-24_IGHD2-15_IGHJ5	NA	NA	NA	NA	NA	NA	0.000674297	0.00087516	0.000422365	NA	NA	NA		NA	NA	0.000657274	NA
A0A7S5C3U0	IGH c2840_heavy_IGHV3-11_IGHD2-15_IGHJ5	NA	NA	NA	NA	NA	NA	NA	NA	0.000441038	NA	NA	NA		NA	NA	0.000441038	NA
A0A7S5C3U6	IGH c3327_heavy_IGHV3-30_IGHD5-12_IGHJ2	NA	NA	NA	NA	NA	NA	NA	NA	0.000711351	0.000665502	0.000759943	NA		NA	NA	0.000711351	0.000712723
A0A7S5C3V3	IGH c3656_heavy_IGHV5-51_IGHD3-22_IGHJ5	NA	NA	NA	NA	NA	NA	0.000685351	0.000889507	0.000429289	NA	NA	NA		NA	NA	0.000668049	NA
A0A7S5C3Z0	IGH c3387_heavy_IGHV5-51_IGHD4-23_IGHJ6	NA	NA	NA	NA	NA	NA	0.000674297	0.00087516	0.000422365	NA	NA	NA		NA	NA	0.000657274	NA
A0A7S5C3Z6	IGH c3793_heavy_IGHV5-51_IGHD3-3_IGHJ6	NA	NA	NA	NA	NA	NA	0.000668903	0.000868159	0.000418986	NA	NA	NA		NA	NA	0.000652016	NA
A0A7S5C410	IGH c1142_heavy_IGHV3-30_IGHD6-19_IGHJ5 (IGH c1360_heavy_IGHV3-30_IGHD6-19_IGHJ5)	NA	NA	NA	NA	NA	NA	NA	NA	0.000747522	0.000699341	0.000798584	NA		NA	NA	0.000747522	0.000748962
A0A7S5C473	IGH c3050_heavy_IGHV3-11_IGHD2-21_IGHJ1	NA	NA	NA	NA	NA	NA	NA	NA	0.000471194	NA	NA	NA		NA	NA	0.000471194	NA
A0A7S5C482	IGH c3065_heavy_IGHV5-51_IGHD3-22_IGHJ6	NA	NA	NA	NA	NA	NA	0.000663594	0.000861269	0.000415661	NA	NA	NA		NA	NA	0.000646841	NA
A0A7S5C493	IGH c3923_heavy_IGHV5-51_IGHD2-21_IGHJ5	NA	NA	NA	NA	NA	NA	0.000679779	0.000882275	0.000425799	NA	NA	NA		NA	NA	0.000662618	NA
A0A7S5C494	IGH c3080_heavy_IGHV3-11_IGHD2-15_IGHJ4	NA	NA	NA	NA	NA	NA	NA	NA	0.000455618	NA	NA	NA		NA	NA	0.000455618	NA
A0A7S5C4B6	IGH c1599_heavy_IGHV1-24_IGHD6-19_IGHJ3 (IGH c1600_heavy_IGHV1-24_IGHD6-19_IGHJ3)	NA	NA	NA	NA	NA	NA	0.000674297	0.00087516	0.000422365	NA	NA	NA		NA	NA	0.000657274	NA
A0A7S5C4D4	IGH c3988_heavy_IGHV3-30_IGHD5-18_IGHJ2	NA	NA	NA	NA	NA	NA	NA	NA	0.000711351	0.000665502	0.000759943	NA		NA	NA	0.000711351	0.000712723
A0A7S5C4D5	IGH c3983_heavy_IGHV3-30_IGHD1-26_IGHJ1	NA	NA	NA	NA	NA	NA	NA	NA	NA	0.000670913	NA	NA		NA	NA	NA	0.000670913
A0A7S5C4E1	IGH c3637_heavy_IGHV5-51_IGHD1-26_IGHJ6	NA	NA	NA	NA	NA	NA	0.000679779	0.000882275	0.000425799	NA	NA	NA		NA	NA	0.000662618	NA
A0A7S5C4E4	IGH c2899_heavy_IGHV5-51_IGHD6-13_IGHJ6	NA	NA	NA	NA	NA	NA	0.00063343	0.00082212	0.000396767	NA	NA	NA		NA	NA	0.000617439	NA
A0A7S5C4F0	IGH c1675_heavy_IGHV3-30_IGHD3-22_IGHJ2	NA	NA	NA	NA	NA	NA	NA	NA	NA	0.000676412	NA	NA		NA	NA	NA	0.000676412
A0A7S5C4F3	IGH c2929_heavy_IGHV3-33_IGHD5-24_IGHJ6	NA	NA	NA	NA	NA	NA	NA	NA	NA	0.000676412	NA	NA		NA	NA	NA	0.000676412
A0A7S5C4G5	IGH c3697_heavy_IGHV5-51_IGHD3-22_IGHJ4	NA	NA	NA	NA	NA	NA	0.000691015	0.000896859	0.000432837	NA	NA	NA		NA	NA	0.00067357	NA
A0A7S5C4J9	IGH c3245_heavy_IGHV5-51_IGHD5-12_IGHJ6	NA	NA	NA	NA	NA	NA	0.000674297	0.00087516	0.000422365	NA	NA	NA		NA	NA	0.000657274	NA
A0A7S5C4K0	IGH c4001_heavy_IGHV5-51_IGHD4-17_IGHJ5	NA	NA	NA	NA	NA	NA	0.000691015	0.000896859	0.000432837	NA	NA	NA		NA	NA	0.00067357	NA
A0A7S5C4K3	IGH c3757_heavy_IGHV5-51_IGHD3-22_IGHJ5	NA	NA	NA	NA	NA	NA	0.000685351	0.000889507	0.000429289	NA	NA	NA		NA	NA	0.000668049	NA
A0A7S5C4K5	IGH c4058_heavy_IGHV3-30_IGHD5-18_IGHJ2	NA	NA	NA	NA	NA	NA	NA	NA	0.000711351	0.000665502	0.000759943	NA		NA	NA	0.000711351	0.000712723
A0A7S5C4K8	IGH c1825_heavy_IGHV3-30_IGHD4-17_IGHJ4	NA	NA	NA	NA	NA	NA	NA	NA	0.000735063	0.000687685	0.000785275	NA		NA	NA	0.000735063	0.00073648
A0A7S5C4L6	IGH c1840_heavy_IGHV3-30_IGHD4-17_IGHJ4	NA	NA	NA	NA	NA	NA	NA	NA	0.000735063	0.000687685	0.000785275	NA		NA	NA	0.000735063	0.00073648
A0A7S5C4L7	IGH c2237_heavy_IGHV5-51_IGHD3-10_IGHJ4 (IGH c2466_heavy_IGHV5-51_IGHD3-10_IGHJ4) (IGH c2561_heavy_IGHV5-51_IGHD3-10_IGHJ4) (IGH c3049_heavy_IGHV5-51_IGHD3-10_IGHJ4)	NA	NA	NA	NA	NA	NA	0.000679779	0.000882275	0.000425799	NA	NA	NA		NA	NA	0.000662618	NA
A0A7S5C4N3	IGH c3064_heavy_IGHV3-33_IGHD5-18_IGHJ4	NA	NA	NA	NA	NA	NA	NA	NA	NA	0.000687685	NA	NA		NA	NA	NA	0.000687685
A0A7S5C4P2	IGH c3429_heavy_IGHV5-51_IGHD4-23_IGHJ4	NA	NA	NA	NA	NA	NA	0.000658369	0.000854487	0.000412388	NA	NA	NA		NA	NA	0.000641748	NA
A0A7S5C4P4	IGH c1885_heavy_IGHV3-11_IGHD6-19_IGHJ4	NA	NA	NA	NA	NA	NA	NA	NA	0.000444595	NA	0.000321514	NA		NA	NA	0.000444595	0.000321514
A0A7S5C4P8	IGH c3320_heavy_IGHV5-51_IGHD1-26_IGHJ3	NA	NA	NA	NA	NA	NA	0.000679779	0.000882275	0.000425799	NA	NA	NA		NA	NA	0.000662618	NA
A0A7S5C4Q0	IGH c4026_heavy_IGHV3-30_IGHD3-10_IGHJ4	NA	NA	NA	NA	NA	NA	NA	NA	NA	0.000687685	NA	NA		NA	NA	NA	0.000687685
A0A7S5C4Q6	IGH c4091_heavy_IGHV5-51_IGHD2-2_IGHJ4	NA	NA	NA	NA	NA	NA	0.000658369	0.000854487	0.000412388	NA	NA	NA		NA	NA	0.000641748	NA
A0A7S5C4S1	IGH c4056_heavy_IGHV5-51_IGHD1-26_IGHJ6	NA	NA	NA	NA	NA	NA	0.00063343	0.00082212	0.000396767	NA	NA	NA		NA	NA	0.000617439	NA
A0A7S5C4Z0	IGH c3470_heavy_IGHV1-24_IGHD6-19_IGHJ3 (IGH c3620_heavy_IGHV1-24_IGHD6-19_IGHJ3)	NA	NA	NA	NA	NA	NA	0.000674297	0.00087516	0.000422365	NA	NA	NA		NA	NA	0.000657274	NA
A0A7S5C4Z5	IGH c4161_heavy_IGHV5-51_IGHD5-18_IGHJ4	NA	NA	NA	NA	NA	NA	0.000702629	0.000911932	0.000440111	NA	NA	NA		NA	NA	0.000684891	NA
A0A7S5C580	IGH c4087_heavy_IGHV5-51_IGHD6-13_IGHJ6	NA	NA	NA	NA	NA	NA	0.00063343	0.00082212	0.000396767	NA	NA	NA		NA	NA	0.000617439	NA
A0A7S5C582	IGH c3927_heavy_IGHV5-51_IGHD3-10_IGHJ5	NA	NA	NA	NA	NA	NA	0.000668903	0.000868159	0.000418986	NA	NA	NA		NA	NA	0.000652016	NA
A0A7S5C588	IGH c3590_heavy_IGHV5-51_IGHD3-22_IGHJ3	NA	NA	NA	NA	NA	NA	0.000668903	0.000868159	0.000418986	NA	NA	NA		NA	NA	0.000652016	NA
A0A7S5C593	IGH c3364_heavy_IGHV3-11_IGHD6-13_IGHJ4	NA	NA	NA	NA	NA	NA	NA	NA	0.000483594	NA	NA	NA		NA	NA	0.000483594	NA
A0A7S5C5J2	IGH c4077_heavy_IGHV3-33_IGHD3-10_IGHJ4	NA	NA	NA	NA	NA	NA	NA	NA	NA	0.000676412	NA	NA		NA	NA	NA	0.000676412
A0A7S5C5P5	IGH c2410_heavy_IGHV5-51_IGHD5-24_IGHJ4	NA	NA	NA	NA	NA	NA	0.000696773	0.000904332	0.000436444	NA	NA	NA		NA	NA	0.000679183	NA
A0A7S5C5Q4	IGH c3909_heavy_IGHV3-33_IGHD4-17_IGHJ6	NA	NA	NA	NA	NA	NA	NA	NA	NA	0.000682002	NA	NA		NA	NA	NA	0.000682002
A0A7S5C5U8	IGH c3969_heavy_IGHV5-51_IGHD6-13_IGHJ6	NA	NA	NA	NA	NA	NA	0.00063343	0.00082212	0.000396767	NA	NA	NA		NA	NA	0.000617439	NA
A0A7S5C5W8	IGH c3999_heavy_IGHV5-51_IGHD3-10_IGHJ4	NA	NA	NA	NA	NA	NA	0.000668903	0.000868159	0.000418986	NA	NA	NA		NA	NA	0.000652016	NA
A0A7S5C5Z9	IGH c3709_heavy_IGHV5-51_IGHD3-10_IGHJ4	NA	NA	NA	NA	NA	NA	0.000679779	0.000882275	0.000425799	NA	NA	NA		NA	NA	0.000662618	NA
A0A7S5C627	IGH c3769_heavy_IGHV1-24_IGHD3-22_IGHJ4	NA	NA	NA	NA	NA	NA	0.000708583	0.00091966	0.000443841	NA	NA	NA		NA	NA	0.000690695	NA
A0A7S5C632	IGH c4104_heavy_IGHV1-24_IGHD6-19_IGHJ3	NA	NA	NA	NA	NA	NA	0.000674297	0.00087516	0.000422365	NA	NA	NA		NA	NA	0.000657274	NA
A0A7S5C688	IGH c3904_heavy_IGHV5-51_IGHD3-10_IGHJ3	NA	NA	NA	NA	NA	NA	0.000679779	0.000882275	0.000425799	NA	NA	NA		NA	NA	0.000662618	NA
A0A7S5C6F4	IGH c2905_heavy_IGHV3-33_IGHD3-16_IGHJ4	NA	NA	NA	NA	NA	NA	NA	NA	0.000735063	0.000687685	0.000785275	NA		NA	NA	0.000735063	0.00073648
A0A7S5C6G9	IGH c2935_heavy_IGHV1-24_IGHD6-19_IGHJ3	NA	NA	NA	NA	NA	NA	0.000674297	0.00087516	0.000422365	NA	NA	NA		NA	NA	0.000657274	NA
A0A7S5C6H8	IGH c4099_heavy_IGHV5-51_IGHD5-24_IGHJ4	NA	NA	NA	NA	NA	NA	0.000696773	0.000904332	0.000436444	NA	NA	NA		NA	NA	0.000679183	NA
A0A7S5C6H9	IGH c2965_heavy_IGHV5-51_IGHD3-10_IGHJ3	NA	NA	NA	NA	NA	NA	0.000696773	0.000904332	0.000436444	NA	NA	NA		NA	NA	0.000679183	NA
A0A7S5C6K3	IGH c4159_heavy_IGHV3-11_IGHD4-17_IGHJ4	NA	NA	NA	NA	NA	NA	NA	NA	0.000455618	NA	NA	NA		NA	NA	0.000455618	NA
A0A7S5C6K4	IGH c3025_heavy_IGHV5-51_IGHD2-15_IGHJ4	NA	NA	NA	NA	NA	NA	0.000679779	0.000882275	0.000425799	NA	NA	NA		NA	NA	0.000662618	NA
A0A7S5C6L7	IGH c3055_heavy_IGHV5-51_IGHD4-23_IGHJ4	NA	NA	NA	NA	NA	NA	0.000658369	0.000854487	0.000412388	NA	NA	NA		NA	NA	0.000641748	NA
A0A7S5C6W3	IGH c3310_heavy_IGHV5-51_IGHD3-22_IGHJ4	NA	NA	NA	NA	NA	NA	0.000696773	0.000904332	0.000436444	NA	NA	NA		NA	NA	0.000679183	NA
A0A7S5C6X0	IGH c3340_heavy_IGHV1-24_IGHD6-19_IGHJ3	NA	NA	NA	NA	NA	NA	0.000674297	0.00087516	0.000422365	NA	NA	NA		NA	NA	0.000657274	NA
A0A7S5C6X7	IGH c3370_heavy_IGHV5-51_IGHD3-9_IGHJ4	NA	NA	NA	NA	NA	NA	0.000708583	0.00091966	0.000443841	NA	NA	NA		NA	NA	0.000690695	NA
A0A7S5C6Y2	IGH c3385_heavy_IGHV5-51_IGHD5-24_IGHJ2	NA	NA	NA	NA	NA	NA	0.000679779	0.000882275	0.000425799	NA	NA	NA		NA	NA	0.000662618	NA
A0A7S5C716	IGH c3595_heavy_IGHV5-51_IGHD3-22_IGHJ3	NA	NA	NA	NA	NA	NA	0.000685351	0.000889507	0.000429289	NA	NA	NA		NA	NA	0.000668049	NA
A0A7S5C740	IGH c3700_heavy_IGHV5-51_IGHD1-26_IGHJ5	NA	NA	NA	NA	NA	NA	0.000708583	0.00091966	0.000443841	NA	NA	NA		NA	NA	0.000690695	NA
A0A7S5C743	IGH c3745_heavy_IGHV3-30_IGHD2-2_IGHJ6	NA	NA	NA	NA	NA	NA	NA	NA	0.000694548	0.000649781	0.000741992	NA		NA	NA	0.000694548	0.000695887
A0A7S5C759	IGH c3835_heavy_IGHV5-51_IGHD1-26_IGHJ4	NA	NA	NA	NA	NA	NA	0.000685351	0.000889507	0.000429289	NA	NA	NA		NA	NA	0.000668049	NA
A0A7S5C7A4	IGH c4135_heavy_IGHV5-51_IGHD3-22_IGHJ3	NA	NA	NA	NA	NA	NA	0.000658369	0.000854487	0.000412388	NA	NA	NA		NA	NA	0.000641748	NA
A0A7S5ET86	IGH c61_heavy_IGHV3-33_IGHD3-10_IGHJ4	NA	NA	NA	NA	NA	NA	NA	NA	NA	0.000687685	NA	NA		NA	NA	NA	0.000687685
A0A7S5ETE9	IGH c406_heavy_IGHV5-51_IGHD1-7_IGHJ4	NA	NA	NA	NA	NA	NA	0.000696773	0.000904332	0.000436444	NA	NA	NA		NA	NA	0.000679183	NA
A0A7S5ETK7	IGH c661_heavy_IGHV5-51_IGHD1-26_IGHJ3	NA	NA	NA	NA	NA	NA	0.000691015	0.000896859	0.000432837	NA	NA	NA		NA	NA	0.00067357	NA
A0A7S5ETP2	IGH c826_heavy_IGHV5-51_IGHD6-19_IGHJ2	NA	NA	NA	NA	NA	NA	0.000679779	0.000882275	0.000425799	NA	NA	NA		NA	NA	0.000662618	NA
A0A7S5ETU3	IGH c1096_heavy_IGHV5-51_IGHD5-24_IGHJ4	NA	NA	NA	NA	NA	NA	0.000696773	0.000904332	0.000436444	NA	NA	NA		NA	NA	0.000679183	NA
A0A7S5ETW5	IGH c1201_heavy_IGHV3-33_IGHD6-19_IGHJ4	NA	NA	NA	NA	NA	NA	NA	NA	NA	0.000687685	NA	NA		NA	NA	NA	0.000687685
A0A7S5EUE7	IGH c795_heavy_IGHV3-73_IGHD4-17_IGHJ5	NA	NA	NA	NA	NA	NA	NA	NA	NA	NA	NA	0.000688365		NA	NA	NA	0.000688365
A0A7S5EUF7	IGH c825_heavy_IGHV1-69_IGHD2-15_IGHJ1	NA	NA	NA	NA	NA	NA	0.000663594	0.000861269	0.000415661	NA	NA	NA		NA	NA	0.000646841	NA
A0A7S5EUH2	IGH c885_heavy_IGHV3-30_IGHD3-22_IGHJ6	NA	NA	NA	NA	NA	NA	NA	NA	NA	0.000639707	NA	NA		NA	NA	NA	0.000639707
A0A7S5EUJ2	IGH c2251_heavy_IGHV5-51_IGHD3-10_IGHJ5	NA	NA	NA	NA	NA	NA	0.000668903	0.000868159	0.000418986	NA	NA	NA		NA	NA	0.000652016	NA
A0A7S5EUK7	IGH c1035_heavy_IGHV5-51_IGHD3-22_IGHJ4	NA	NA	NA	NA	NA	NA	0.000674297	0.00087516	0.000422365	NA	NA	NA		NA	NA	0.000657274	NA
A0A7S5EUL5	IGH c1065_heavy_IGHV5-51_IGHD3-9_IGHJ1	NA	NA	NA	NA	NA	NA	0.000668903	0.000868159	0.000418986	NA	NA	NA		NA	NA	0.000652016	NA
A0A7S5EUN5	IGH c2446_heavy_IGHV1-24_IGHD4-17_IGHJ5	NA	NA	NA	NA	NA	NA	0.000668903	0.000868159	0.000418986	NA	NA	NA		NA	NA	0.000652016	NA
A0A7S5EUQ4	IGH c2536_heavy_IGHV1-24_IGHD3-10_IGHJ2	NA	NA	NA	NA	NA	NA	0.000674297	0.00087516	0.000422365	NA	NA	NA		NA	NA	0.000657274	NA
A0A7S5EUR7	IGH c2581_heavy_IGHV5-51_IGHD2-8_IGHJ5	NA	NA	NA	NA	NA	NA	0.000727068	0.000943651	0.000455419	NA	NA	NA		NA	NA	0.000708713	NA
A0A7S5EUS2	IGH c122_heavy_IGHV3-33_IGHD4-23_IGHJ4	NA	NA	NA	NA	NA	NA	NA	NA	NA	0.000676412	NA	NA		NA	NA	NA	0.000676412
A0A7S5EUT4	IGH c1335_heavy_IGHV3-11_IGHD4-23_IGHJ4	NA	NA	NA	NA	NA	NA	NA	NA	0.000437537	NA	NA	NA		NA	NA	0.000437537	NA
A0A7S5EUV2	IGH c2701_heavy_IGHV3-33_IGHD2-15_IGHJ4	NA	NA	NA	NA	NA	NA	NA	NA	0.000711351	0.000665502	0.000759943	NA		NA	NA	0.000711351	0.000712723
A0A7S5EUW3	IGH c1455_heavy_IGHV3-33_IGHD4-11_IGHJ4	NA	NA	NA	NA	NA	NA	NA	NA	0.00070566	0.000660178	0.000753864	NA		NA	NA	0.00070566	0.000707021
A0A7S5EUX3	IGH c1500_heavy_IGHV3-33_IGHD4-23_IGHJ2	NA	NA	NA	NA	NA	NA	NA	NA	0.000717135	0.000670913	0.000766122	NA		NA	NA	0.000717135	0.000718517
A0A7S5EUX5	IGH c2791_heavy_IGHV5-51_IGHD4-17_IGHJ4	NA	NA	NA	NA	NA	NA	0.000702629	0.000911932	0.000440111	NA	NA	NA		NA	NA	0.000684891	NA
A0A7S5EUX9	IGH c2806_heavy_IGHV3-33_IGHD2-21_IGHJ4	NA	NA	NA	NA	NA	NA	NA	NA	NA	0.000676412	NA	NA		NA	NA	NA	0.000676412
A0A7S5EUY8	IGH c1025_heavy_IGHV3-33_IGHD3-9_IGHJ6 (IGH c1048_heavy_IGHV3-33_IGHD3-9_IGHJ6) (IGH c1560_heavy_IGHV3-33_IGHD3-9_IGHJ6)	NA	NA	NA	NA	NA	NA	NA	NA	NA	0.000644705	NA	NA		NA	NA	NA	0.000644705
A0A7S5EUZ4	IGH c1590_heavy_IGHV5-51_IGHD2-2_IGHJ6	NA	NA	NA	NA	NA	NA	0.00063343	0.00082212	0.000396767	NA	NA	NA		NA	NA	0.000617439	NA
A0A7S5EUZ8	IGH c1605_heavy_IGHV5-51_IGHD3-22_IGHJ4	NA	NA	NA	NA	NA	NA	0.000674297	0.00087516	0.000422365	NA	NA	NA		NA	NA	0.000657274	NA
A0A7S5EV10	IGH c2941_heavy_IGHV1-24_IGHD3-16_IGHJ3	NA	NA	NA	NA	NA	NA	0.000679779	0.000882275	0.000425799	NA	NA	NA		NA	NA	0.000662618	NA
A0A7S5EV30	IGH c3016_heavy_IGHV5-51_IGHD6-13_IGHJ1	NA	NA	NA	NA	NA	NA	0.000668903	0.000868159	0.000418986	NA	NA	NA		NA	NA	0.000652016	NA
A0A7S5EV53	IGH c1845_heavy_IGHV3-30_IGHD3-10_IGHJ4	NA	NA	NA	NA	NA	NA	NA	NA	NA	0.000676412	NA	NA		NA	NA	NA	0.000676412
A0A7S5EV55	IGH c587_heavy_IGHV3-30_IGHD5-12_IGHJ4	NA	NA	NA	NA	NA	NA	NA	NA	NA	0.000711399	NA	NA		NA	NA	NA	0.000711399
A0A7S5EV68	IGH c3166_heavy_IGHV3-11_IGHD4-17_IGHJ5	NA	NA	NA	NA	NA	NA	NA	NA	0.000448209	NA	NA	NA		NA	NA	0.000448209	NA
A0A7S5EV75	IGH c3196_heavy_IGHV5-51_IGHD4-23_IGHJ6	NA	NA	NA	NA	NA	NA	0.00063343	0.00082212	0.000396767	NA	NA	NA		NA	NA	0.000617439	NA
A0A7S5EV78	IGH c662_heavy_IGHV5-51_IGHD2-15_IGHJ5	NA	NA	NA	NA	NA	NA	0.000691015	0.000896859	0.000432837	NA	NA	NA		NA	NA	0.00067357	NA
A0A7S5EV89	IGH c1980_heavy_IGHV5-51_IGHD5-24_IGHJ2 (IGH c2200_heavy_IGHV5-51_IGHD5-24_IGHJ2)	NA	NA	NA	NA	NA	NA	0.000679779	0.000882275	0.000425799	NA	NA	NA		NA	NA	0.000662618	NA
A0A7S5EV98	IGH c2010_heavy_IGHV5-51_IGHD2-21_IGHJ5	NA	NA	NA	NA	NA	NA	0.000679779	0.000882275	0.000425799	NA	NA	NA		NA	NA	0.000662618	NA
A0A7S5EVB0	IGH c3316_heavy_IGHV5-51_IGHD6-19_IGHJ1	NA	NA	NA	NA	NA	NA	0.000668903	0.000868159	0.000418986	NA	NA	NA		NA	NA	0.000652016	NA
A0A7S5EVC2	IGH c812_heavy_IGHV5-51_IGHD6-13_IGHJ6	NA	NA	NA	NA	NA	NA	0.000685351	0.000889507	0.000429289	NA	NA	NA		NA	NA	0.000668049	NA
A0A7S5EVG2	IGH c3511_heavy_IGHV5-51_IGHD2-2_IGHJ4	NA	NA	NA	NA	NA	NA	0.000679779	0.000882275	0.000425799	NA	NA	NA		NA	NA	0.000662618	NA
A0A7S5EVJ6	IGH c3631_heavy_IGHV5-51_IGHD3-3_IGHJ2	NA	NA	NA	NA	NA	NA	0.000702629	0.000911932	0.000440111	NA	NA	NA		NA	NA	0.000684891	NA
A0A7S5EVL0	IGH c3676_heavy_IGHV5-51_IGHD3-16_IGHJ6	NA	NA	NA	NA	NA	NA	0.000668903	0.000868159	0.000418986	NA	NA	NA		NA	NA	0.000652016	NA
A0A7S5EVM3	IGH c2445_heavy_IGHV5-51_IGHD4-17_IGHJ6	NA	NA	NA	NA	NA	NA	0.000668903	0.000868159	0.000418986	NA	NA	NA		NA	NA	0.000652016	NA
A0A7S5EVP1	IGH c3766_heavy_IGHV5-51_IGHD3-22_IGHJ6	NA	NA	NA	NA	NA	NA	0.000628668	0.000815939	0.000393784	NA	NA	NA		NA	NA	0.000612797	NA
A0A7S5EVR7	IGH c3871_heavy_IGHV3-33_IGHD6-13_IGHJ4	NA	NA	NA	NA	NA	NA	NA	NA	0.000735063	0.000687685	0.000785275	NA		NA	NA	0.000735063	0.00073648
A0A7S5EVS5	IGH c2610_heavy_IGHV5-51_IGHD6-13_IGHJ6	NA	NA	NA	NA	NA	NA	0.000628668	0.000815939	0.000393784	NA	NA	NA		NA	NA	0.000612797	NA
A0A7S5EVU1	IGH c2655_heavy_IGHV5-51_IGHD2-15_IGHJ5	NA	NA	NA	NA	NA	NA	0.000658369	0.000854487	0.000412388	NA	NA	NA		NA	NA	0.000641748	NA
A0A7S5EVV8	IGH c1412_heavy_IGHV5-51_IGHD2-15_IGHJ4	NA	NA	NA	NA	NA	NA	0.000679779	0.000882275	0.000425799	NA	NA	NA		NA	NA	0.000662618	NA
A0A7S5EVX7	IGH c569_heavy_IGHV5-51_IGHD3-16_IGHJ2	NA	NA	NA	NA	NA	NA	0.000679779	0.000882275	0.000425799	NA	NA	NA		NA	NA	0.000662618	NA
A0A7S5EVX8	IGH c1487_heavy_IGHV5-51_IGHD6-6_IGHJ6	NA	NA	NA	NA	NA	NA	0.00063343	0.00082212	0.000396767	NA	NA	NA		NA	NA	0.000617439	NA
A0A7S5EVZ6	IGH c629_heavy_IGHV3-33_IGHD4-23_IGHJ4	NA	NA	NA	NA	NA	NA	NA	NA	NA	0.000676412	NA	NA		NA	NA	NA	0.000676412
A0A7S5EW12	IGH c1607_heavy_IGHV1-24_IGHD1-26_IGHJ4	NA	NA	NA	NA	NA	NA	0.000663594	0.000861269	0.000415661	NA	NA	NA		NA	NA	0.000646841	NA
A0A7S5EW31	IGH c719_heavy_IGHV3-30_IGHD3-10_IGHJ6	NA	NA	NA	NA	NA	NA	NA	NA	0.000683779	0.000639707	0.000730488	NA		NA	NA	0.000683779	0.000685098
A0A7S5EW67	IGH c809_heavy_IGHV3-33_IGHD3-10_IGHJ3	NA	NA	NA	NA	NA	NA	NA	NA	0.00070006	0.000654938	0.000747881	NA		NA	NA	0.00070006	0.00070141
A0A7S5EW70	IGH c1787_heavy_IGHV1-24_IGHD2-2_IGHJ5	NA	NA	NA	NA	NA	NA	0.000674297	0.00087516	0.000422365	NA	NA	NA		NA	NA	0.000657274	NA
A0A7S5EW94	IGH c3180_heavy_IGHV5-51_IGHD3-22_IGHJ4	NA	NA	NA	NA	NA	NA	0.000668903	0.000868159	0.000418986	NA	NA	NA		NA	NA	0.000652016	NA
A0A7S5EWC2	IGH c929_heavy_IGHV3-33_IGHD5-18_IGHJ4	NA	NA	NA	NA	NA	NA	NA	NA	0.00074124	0.000693464	0.000791874	NA		NA	NA	0.00074124	0.000742669
A0A7S5EWE7	IGH c2027_heavy_IGHV1-24_IGHD6-13_IGHJ5	NA	NA	NA	NA	NA	NA	0.000674297	0.00087516	0.000422365	NA	NA	NA		NA	NA	0.000657274	NA
A0A7S5EWH1	IGH c3405_heavy_IGHV5-51_IGHD3-9_IGHJ3	NA	NA	NA	NA	NA	NA	0.000653225	0.000847812	0.000409166	NA	NA	NA		NA	NA	0.000636734	NA
A0A7S5EWJ2	IGH c1139_heavy_IGHV3-30_IGHD4-17_IGHJ4	NA	NA	NA	NA	NA	NA	NA	NA	NA	0.000676412	NA	NA		NA	NA	NA	0.000676412
A0A7S5EWK5	IGH c1169_heavy_IGHV3-30_IGHD5-24_IGHJ3	NA	NA	NA	NA	NA	NA	NA	NA	0.000728988	0.000682002	0.000778785	NA		NA	NA	0.000728988	0.000730394
A0A7S5EWL8	IGH c1214_heavy_IGHV3-11_IGHD6-19_IGHJ4	NA	NA	NA	NA	NA	NA	NA	NA	0.000463275	NA	NA	NA		NA	NA	0.000463275	NA
A0A7S5EWN2	IGH c1259_heavy_IGHV5-51_IGHD2-2_IGHJ4	NA	NA	NA	NA	NA	NA	0.000663594	0.000861269	0.000415661	NA	NA	NA		NA	NA	0.000646841	NA
A0A7S5EWP7	IGH c693_heavy_IGHV5-51_IGHD3-16_IGHJ3	NA	NA	NA	NA	NA	NA	0.000648161	0.000841239	0.000405994	NA	NA	NA		NA	NA	0.000631798	NA
A0A7S5EWS0	IGH c3750_heavy_IGHV5-51_IGHD3-10_IGHJ2	NA	NA	NA	NA	NA	NA	0.000674297	0.00087516	0.000422365	NA	NA	NA		NA	NA	0.000657274	NA
A0A7S5EWT3	IGH c1454_heavy_IGHV5-51_IGHD6-25_IGHJ6	NA	NA	NA	NA	NA	NA	0.000623976	0.00080985	0.000390845	NA	NA	NA		NA	NA	0.000608224	NA
A0A7S5EWV0	IGH c3855_heavy_IGHV5-51_IGHD6-13_IGHJ6	NA	NA	NA	NA	NA	NA	0.00063343	0.00082212	0.000396767	NA	NA	NA		NA	NA	0.000617439	NA
A0A7S5EWV7	IGH c774_heavy_IGHV3-33_IGHD5-12_IGHJ6 (IGH c888_heavy_IGHV3-33_IGHD5-12_IGHJ6)	NA	NA	NA	NA	NA	NA	NA	NA	NA	0.000682002	NA	NA		NA	NA	NA	0.000682002
A0A7S5EWV9	IGH c2552_heavy_IGHV3-33_IGHD2-2_IGHJ4	NA	NA	NA	NA	NA	NA	NA	NA	0.000723013	0.000676412	0.000772401	NA		NA	NA	0.000723013	0.000724406
A0A7S5EWY3	IGH c3975_heavy_IGHV5-51_IGHD3-10_IGHJ3	NA	NA	NA	NA	NA	NA	0.000658369	0.000854487	0.000412388	NA	NA	NA		NA	NA	0.000641748	NA
A0A7S5EWY4	IGH c2642_heavy_IGHV3-11_IGHD6-13_IGHJ6	NA	NA	NA	NA	NA	NA	NA	NA	0.000444595	NA	NA	NA		NA	NA	0.000444595	NA
A0A7S5EWZ9	IGH c4035_heavy_IGHV5-51_IGHD6-19_IGHJ3	NA	NA	NA	NA	NA	NA	0.000685351	0.000889507	0.000429289	NA	NA	NA		NA	NA	0.000668049	NA
A0A7S5EX04	IGH c1709_heavy_IGHV1-24_IGHD3-10_IGHJ4	NA	NA	NA	NA	NA	NA	0.000685351	0.000889507	0.000429289	NA	NA	NA		NA	NA	0.000668049	NA
A0A7S5EX13	IGH c1739_heavy_IGHV3-33_IGHD2-2_IGHJ6	NA	NA	NA	NA	NA	NA	NA	NA	0.000683779	0.000639707	0.000730488	NA		NA	NA	0.000683779	0.000685098
A0A7S5EX15	IGH c4095_heavy_IGHV5-51_IGHD3-10_IGHJ6	NA	NA	NA	NA	NA	NA	0.000696773	0.000904332	0.000436444	NA	NA	NA		NA	NA	0.000679183	NA
A0A7S5EX16	IGH c2762_heavy_IGHV5-51_IGHD5-18_IGHJ4	NA	NA	NA	NA	NA	NA	0.000696773	0.000904332	0.000436444	NA	NA	NA		NA	NA	0.000679183	NA
A0A7S5EX46	IGH c1859_heavy_IGHV5-51_IGHD3-9_IGHJ4 (IGH c1882_heavy_IGHV5-51_IGHD3-9_IGHJ4)	NA	NA	NA	NA	NA	NA	0.000702629	0.000911932	0.000440111	NA	NA	NA		NA	NA	0.000684891	NA
A0A7S5EX56	IGH c1233_heavy_IGHV3-33_IGHD5-5_IGHJ4 (IGH c179_heavy_IGHV3-33_IGHD5-18_IGHJ4)	NA	NA	NA	NA	NA	NA	NA	NA	0.00074124	0.000693464	0.000791874	NA		NA	NA	0.00074124	0.000742669
A0A7S5EX91	IGH c1368_heavy_IGHV5-51_IGHD3-16_IGHJ5	NA	NA	NA	NA	NA	NA	0.000685351	0.000889507	0.000429289	NA	NA	NA		NA	NA	0.000668049	NA
A0A7S5EXF2	IGH c1578_heavy_IGHV5-51_IGHD3-10_IGHJ3	NA	NA	NA	NA	NA	NA	0.000679779	0.000882275	0.000425799	NA	NA	NA		NA	NA	0.000662618	NA
A0A7S5EXG8	IGH c3272_heavy_IGHV5-51_IGHD3-16_IGHJ3	NA	NA	NA	NA	NA	NA	0.000696773	0.000904332	0.000436444	NA	NA	NA		NA	NA	0.000679183	NA
A0A7S5EXJ0	IGH c1728_heavy_IGHV5-51_IGHD1-26_IGHJ3	NA	NA	NA	NA	NA	NA	0.000679779	0.000882275	0.000425799	NA	NA	NA		NA	NA	0.000662618	NA
A0A7S5EXJ1	IGH c2324_heavy_IGHV3-11_IGHD5-18_IGHJ3	NA	NA	NA	NA	NA	NA	NA	NA	0.000434092	NA	NA	NA		NA	NA	0.000434092	NA
A0A7S5EXJ2	IGH c3377_heavy_IGHV5-51_IGHD6-25_IGHJ6	NA	NA	NA	NA	NA	NA	0.000628668	0.000815939	0.000393784	NA	NA	NA		NA	NA	0.000612797	NA
A0A7S5EXK1	IGH c3422_heavy_IGHV5-51_IGHD3-16_IGHJ3	NA	NA	NA	NA	NA	NA	0.000708583	0.00091966	0.000443841	NA	NA	NA		NA	NA	0.000690695	NA
A0A7S5EXL5	IGH c3482_heavy_IGHV3-11_IGHD3-16_IGHJ6	NA	NA	NA	NA	NA	NA	NA	NA	0.000459414	NA	NA	NA		NA	NA	0.000459414	NA
A0A7S5EXL7	IGH c2429_heavy_IGHV3-30_IGHD3-10_IGHJ6	NA	NA	NA	NA	NA	NA	NA	NA	NA	0.000654938	NA	NA		NA	NA	NA	0.000654938
A0A7S5EXN4	IGH c1923_heavy_IGHV5-51_IGHD2-21_IGHJ5 (IGH c1947_heavy_IGHV5-51_IGHD2-21_IGHJ5)	NA	NA	NA	NA	NA	NA	0.000696773	0.000904332	0.000436444	NA	NA	NA		NA	NA	0.000679183	NA
A0A7S5EXQ7	IGH c2624_heavy_IGHV5-51_IGHD1-26_IGHJ4	NA	NA	NA	NA	NA	NA	0.000702629	0.000911932	0.000440111	NA	NA	NA		NA	NA	0.000684891	NA
A0A7S5EXQ9	IGH c3677_heavy_IGHV5-51_IGHD5-18_IGHJ4	NA	NA	NA	NA	NA	NA	0.0007208	0.000935516	0.000451493	NA	NA	NA		NA	NA	0.000702603	NA
A0A7S5EXR7	IGH c3707_heavy_IGHV3-30_IGHD3-10_IGHJ4	NA	NA	NA	NA	NA	NA	NA	NA	NA	0.000670913	NA	NA		NA	NA	NA	0.000670913
A0A7S5EXR8	IGH c2669_heavy_IGHV3-11_IGHD4-17_IGHJ5	NA	NA	NA	NA	NA	NA	NA	NA	0.000437537	NA	NA	NA		NA	NA	0.000437537	NA
A0A7S5EXS6	IGH c2699_heavy_IGHV3-11_IGHD5-24_IGHJ5	NA	NA	NA	NA	NA	NA	NA	NA	0.000471194	NA	NA	NA		NA	NA	0.000471194	NA
A0A7S5EXT5	IGH c2744_heavy_IGHV1-24_IGHD3-9_IGHJ4	NA	NA	NA	NA	NA	NA	0.000708583	0.00091966	0.000443841	NA	NA	NA		NA	NA	0.000690695	NA
A0A7S5EXT8	IGH c2759_heavy_IGHV5-51_IGHD3-22_IGHJ4	NA	NA	NA	NA	NA	NA	0.000674297	0.00087516	0.000422365	NA	NA	NA		NA	NA	0.000657274	NA
A0A7S5EXU9	IGH c2193_heavy_IGHV3-30_IGHD4-23_IGHJ2	NA	NA	NA	NA	NA	NA	NA	NA	0.000717135	0.000670913	0.000766122	NA		NA	NA	0.000717135	0.000718517
A0A7S5EXY5	IGH c4007_heavy_IGHV3-33_IGHD3-22_IGHJ4	NA	NA	NA	NA	NA	NA	NA	NA	0.000717135	0.000670913	0.000766122	NA		NA	NA	0.000717135	0.000718517
A0A7S5EY12	IGH c2448_heavy_IGHV3-33_IGHD1-26_IGHJ2	NA	NA	NA	NA	NA	NA	NA	NA	NA	0.000665502	NA	NA		NA	NA	NA	0.000665502
A0A7S5EY30	IGH c2523_heavy_IGHV1-24_IGHD6-19_IGHJ3	NA	NA	NA	NA	NA	NA	0.000674297	0.00087516	0.000422365	NA	NA	NA		NA	NA	0.000657274	NA
A0A7S5EY42	IGH c3254_heavy_IGHV3-33_IGHD1-26_IGHJ2	NA	NA	NA	NA	NA	NA	NA	NA	0.000711351	0.000665502	0.000759943	NA		NA	NA	0.000711351	0.000712723
A0A7S5EY52	IGH c2598_heavy_IGHV3-33_IGHD3-9_IGHJ6	NA	NA	NA	NA	NA	NA	NA	NA	0.000689121	0.000644705	0.000736195	NA		NA	NA	0.000689121	0.00069045
A0A7S5EY81	IGH c3404_heavy_IGHV5-51_IGHD5-12_IGHJ4	NA	NA	NA	NA	NA	NA	0.000648161	0.000841239	0.000405994	NA	NA	NA		NA	NA	0.000631798	NA
A0A7S5EY88	IGH c3434_heavy_IGHV3-11_IGHD6-13_IGHJ4	NA	NA	NA	NA	NA	NA	NA	NA	0.000451883	NA	NA	NA		NA	NA	0.000451883	NA
A0A7S5EY94	IGH c3464_heavy_IGHV5-51_IGHD4-17_IGHJ3	NA	NA	NA	NA	NA	NA	0.000691015	0.000896859	0.000432837	NA	NA	NA		NA	NA	0.00067357	NA
A0A7S5EYE4	IGH c3689_heavy_IGHV5-51_IGHD7-27_IGHJ2	NA	NA	NA	NA	NA	NA	0.000702629	0.000911932	0.000440111	NA	NA	NA		NA	NA	0.000684891	NA
A0A7S5EYE5	IGH c2958_heavy_IGHV3-33_IGHD3-3_IGHJ4	NA	NA	NA	NA	NA	NA	NA	NA	0.000717135	0.000670913	0.000766122	NA		NA	NA	0.000717135	0.000718517
A0A7S5EYF0	IGH c2653_heavy_IGHV1-24_IGHD6-19_IGHJ3 (IGH c2988_heavy_IGHV1-24_IGHD6-19_IGHJ3) (IGH c3351_heavy_IGHV1-24_IGHD6-19_IGHJ3)	NA	NA	NA	NA	NA	NA	0.000674297	0.00087516	0.000422365	NA	NA	NA		NA	NA	0.000657274	NA
A0A7S5EYF9	IGH c3779_heavy_IGHV5-51_IGHD3-22_IGHJ3	NA	NA	NA	NA	NA	NA	0.000685351	0.000889507	0.000429289	NA	NA	NA		NA	NA	0.000668049	NA
A0A7S5EYH4	IGH c3854_heavy_IGHV5-51_IGHD3-10_IGHJ3	NA	NA	NA	NA	NA	NA	0.000674297	0.00087516	0.000422365	NA	NA	NA		NA	NA	0.000657274	NA
A0A7S5EYH6	IGH c3138_heavy_IGHV5-51_IGHD3-22_IGHJ4	NA	NA	NA	NA	NA	NA	0.000668903	0.000868159	0.000418986	NA	NA	NA		NA	NA	0.000652016	NA
A0A7S5EYK0	IGH c4004_heavy_IGHV3-72_IGHD5-5_IGHJ4	NA	NA	NA	NA	NA	NA	NA	NA	NA	NA	NA	0.000655586		NA	NA	NA	0.000655586
A0A7S5EYL6	IGH c2913_heavy_IGHV5-51_IGHD3-10_IGHJ4 (IGH c3363_heavy_IGHV5-51_IGHD3-10_IGHJ4)	NA	NA	NA	NA	NA	NA	0.000668903	0.000868159	0.000418986	NA	NA	NA		NA	NA	0.000652016	NA
A0A7S5EYM9	IGH c4169_heavy_IGHV3-11_IGHD3-16_IGHJ6	NA	NA	NA	NA	NA	NA	NA	NA	0.000408368	NA	NA	NA		NA	NA	0.000408368	NA
A0A7S5EYN0	IGH c3438_heavy_IGHV5-51_IGHD3-22_IGHJ4	NA	NA	NA	NA	NA	NA	0.000668903	0.000868159	0.000418986	NA	NA	NA		NA	NA	0.000652016	NA
A0A7S5EYN1	IGH c4184_heavy_IGHV5-51_IGHD6-19_IGHJ2	NA	NA	NA	NA	NA	NA	0.000653225	0.000847812	0.000409166	NA	NA	NA		NA	NA	0.000636734	NA
A0A7S5EYQ3	IGH c3558_heavy_IGHV5-51_IGHD3-9_IGHJ3	NA	NA	NA	NA	NA	NA	0.000648161	0.000841239	0.000405994	NA	NA	NA		NA	NA	0.000631798	NA
A0A7S5EYQ5	IGH c3573_heavy_IGHV5-51_IGHD4-23_IGHJ6	NA	NA	NA	NA	NA	NA	0.000696773	0.000904332	0.000436444	NA	NA	NA		NA	NA	0.000679183	NA
A0A7S5EYR0	IGH c3588_heavy_IGHV3-30_IGHD6-19_IGHJ3	NA	NA	NA	NA	NA	NA	NA	NA	0.00070006	0.000654938	0.000747881	NA		NA	NA	0.00070006	0.00070141
A0A7S5EYT1	IGH c3678_heavy_IGHV5-51_IGHD2-2_IGHJ4	NA	NA	NA	NA	NA	NA	0.000702629	0.000911932	0.000440111	NA	NA	NA		NA	NA	0.000684891	NA
A0A7T0LN34	Immunglobulin heavy chain variable region	NA	NA	NA	NA	NA	NA	NA	NA	0.000694548	0.000649781	0.000741992	NA		NA	NA	0.000694548	0.000695887
A0A7T0LN74	Immunglobulin heavy chain variable region	NA	NA	NA	NA	NA	NA	NA	NA	0.000711351	0.000665502	0.000759943	NA		NA	NA	0.000711351	0.000712723
A0A7T0LN76	Immunglobulin heavy chain variable region	NA	NA	NA	NA	NA	NA	NA	NA	NA	0.000676412	NA	NA		NA	NA	NA	0.000676412
A0A7T0LNA7	Immunglobulin heavy chain variable region	NA	NA	NA	NA	NA	NA	NA	NA	0.000723013	0.000676412	0.000772401	NA		NA	NA	0.000723013	0.000724406
A0A7T0LNA8	Immunglobulin heavy chain variable region	NA	NA	NA	NA	NA	NA	NA	NA	0.000711351	0.000665502	0.000759943	NA		NA	NA	0.000711351	0.000712723
A0A7T0LNB8	Immunglobulin heavy chain variable region	NA	NA	NA	NA	NA	NA	NA	NA	NA	0.000676412	NA	NA		NA	NA	NA	0.000676412
A0A7T0LNJ0	Immunglobulin heavy chain variable region	NA	NA	NA	NA	NA	NA	NA	NA	NA	NA	NA	0.000671576		NA	NA	NA	0.000671576
A0A7T0LNK6	Immunglobulin heavy chain variable region	NA	NA	NA	NA	NA	NA	NA	NA	0.000711351	0.000665502	0.000759943	NA		NA	NA	0.000711351	0.000712723
A0A7T0LNW4	Immunglobulin heavy chain variable region	NA	NA	NA	NA	NA	NA	NA	NA	0.000728988	0.000682002	0.000778785	NA		NA	NA	0.000728988	0.000730394
A0A7T0LP12	Immunglobulin lambda chain variable region	NA	NA	NA	NA	NA	NA	0.000206849	NA	NA	NA	NA	NA		NA	NA	0.000206849	NA
A0A7T0LP77	Immunglobulin heavy chain variable region	NA	NA	NA	NA	NA	NA	NA	NA	NA	0.000676412	NA	NA		NA	NA	NA	0.000676412
A0A7T0LPC2	Immunglobulin lambda chain variable region	NA	NA	NA	NA	NA	NA	0.000204933	NA	NA	NA	NA	NA		NA	NA	0.000204933	NA
A0A7T0PYL4	Immunglobulin heavy chain variable region	NA	NA	NA	NA	NA	NA	NA	NA	NA	0.000639707	NA	NA		NA	NA	NA	0.000639707
A0A7U3M537	IGH c4194_heavy_IGHV3-30_IGHD2-21_IGHJ6	NA	NA	NA	NA	NA	NA	NA	NA	NA	0.000629941	NA	NA		NA	NA	NA	0.000629941
A0A7U3M552	IGH c4195_heavy_IGHV5-51_IGHD5-5_IGHJ4	NA	NA	NA	NA	NA	NA	0.000696773	0.000904332	0.000436444	NA	NA	NA		NA	NA	0.000679183	NA
A0A7U3M5I1	IGH c4208_heavy_IGHV3-30_IGHD3-3_IGHJ4	NA	NA	NA	NA	NA	NA	NA	NA	NA	0.000693464	NA	NA		NA	NA	NA	0.000693464
A0A7U3R8M1	IGH c4201_heavy_IGHV3-30_IGHD4-23_IGHJ4	NA	NA	NA	NA	NA	NA	NA	NA	0.000747522	0.000699341	0.000798584	NA		NA	NA	0.000747522	0.000748962
A0A804F6T5	Pyruvate kinase (EC 2.7.1.40)	0.000921517	0.0003647	0.000467792	0.000426585	0.000481098	0.00068801	4.78e-05	NA	NA	NA	7.68e-05	NA		0.00058467	0.000531898	4.78e-05	7.68e-05
A0A804F729	Pyruvate kinase (EC 2.7.1.40)	0.000862113	0.00034119	0.000437637	0.000399087	0.000450085	0.000643659	4.47e-05	NA	NA	NA	7.19e-05	NA		0.00054698	0.00049761	4.47e-05	7.19e-05
A0A804GS07	Actin, cytoplasmic 2	0.00513394	NA	NA	NA	NA	0.00857691	0.000329237	0.00092439	0.000572385	NA	0.00175276	0.00151215		0.00513394	0.00857691	0.000608671	0.00163245
A0A804HIQ1	Sacsin	NA	NA	NA	NA	NA	NA	5.36e-06	NA	NA	NA	NA	NA		NA	NA	5.36e-06	NA
A0A804HIR9	RCR-type E3 ubiquitin transferase (EC 2.3.2.33)	NA	NA	NA	NA	NA	NA	NA	7.47e-06	NA	NA	NA	NA		NA	NA	7.47e-06	NA
A0A804HJ25	RCR-type E3 ubiquitin transferase (EC 2.3.2.33)	NA	NA	NA	NA	NA	NA	NA	7.58e-06	NA	NA	NA	NA		NA	NA	7.58e-06	NA
A0A804HJS2	Sacsin	NA	NA	NA	NA	NA	NA	1.13e-05	NA	NA	NA	NA	NA		NA	NA	1.13e-05	NA
A0A804HKQ1	RCR-type E3 ubiquitin transferase (EC 2.3.2.33)	NA	NA	NA	NA	NA	NA	NA	7.39e-06	NA	NA	NA	NA		NA	NA	7.39e-06	NA
A0A804HKV3	Actin, alpha skeletal muscle	NA	NA	NA	NA	0.00360449	NA	NA	NA	NA	NA	NA	NA		NA	0.00360449	NA	NA
A0A804HL12	RCR-type E3 ubiquitin transferase (EC 2.3.2.33)	NA	NA	NA	NA	NA	NA	NA	7.36e-06	NA	NA	NA	NA		NA	NA	7.36e-06	NA
A0A8B0RHQ8	Apolipoprotein L1	NA	NA	NA	NA	NA	NA	0.00020782	NA	0.000135883	0.000290571	NA	NA		NA	NA	0.000171851	0.000290571
A0A8B0RKI9	Apolipoprotein L1	NA	NA	NA	NA	NA	NA	0.00020782	NA	0.000135883	0.000290571	NA	NA		NA	NA	0.000171851	0.000290571
A0A8D9I5Z4	mRNA	NA	NA	NA	NA	NA	NA	NA	NA	0.000900077	0.000842064	0.000961561	NA		NA	NA	0.000900077	0.000901813
A0A8D9MPG0	mRNA	NA	NA	NA	NA	NA	NA	NA	NA	0.000900077	0.000842064	0.000961561	NA		NA	NA	0.000900077	0.000901813
A0A8F0WPL7	Coagulation factor IX (EC 3.4.21.22) (Christmas factor)	NA	NA	NA	0.000310975	NA	NA	NA	NA	NA	NA	NA	NA		NA	0.000310975	NA	NA
A0A8F0WPP1	Coagulation factor IX (EC 3.4.21.22) (Christmas factor)	NA	NA	NA	0.000310975	NA	NA	NA	NA	NA	NA	NA	NA		NA	0.000310975	NA	NA
A0A8F0WQF6	Coagulation factor IX (EC 3.4.21.22) (Christmas factor)	0.00224831	0.0015352	0.00208576	0.000310975	NA	NA	NA	NA	NA	NA	NA	NA		0.00195642	0.000310975	NA	NA
A0N071	Delta globin (Delta-globin chain) (Globin A2) (Hemoglobin delta) (Hemoglobin, delta)	NA	NA	NA	NA	NA	NA	0.0121622	0.0171096	0.0131449	NA	NA	0.017448		NA	NA	0.0141389	0.017448
A0N5G3	Rheumatoid factor G9 light chain	NA	NA	NA	NA	NA	NA	0.000772311	NA	NA	0.000409201	0.000569112	0.000989881		NA	NA	0.000772311	0.000656065
A2J1N2	Rheumatoid factor RF-IP18	NA	NA	NA	NA	NA	NA	NA	NA	0.000562548	NA	NA	NA		NA	NA	0.000562548	NA
A2KBB9	Anti-(ED-B) scFV	NA	NA	NA	NA	NA	NA	NA	0.00134108	NA	0.000635676	NA	NA		NA	NA	0.00134108	0.000635676
A2KBC0	Anti-(ED-B) scFV	NA	NA	NA	NA	NA	NA	NA	0.00134108	NA	0.000635676	NA	NA		NA	NA	0.00134108	0.000635676
A2KBC1	Anti-(ED-B) scFV	NA	NA	NA	NA	NA	NA	NA	NA	NA	0.000641063	NA	NA		NA	NA	NA	0.000641063
A2KBC2	Anti-(ED-B) scFV	NA	NA	NA	NA	NA	NA	NA	0.00134108	NA	0.000635676	NA	NA		NA	NA	0.00134108	0.000635676
A2KBC3	Anti-(ED-B) scFV	NA	NA	NA	NA	NA	NA	NA	0.00134108	NA	0.000635676	NA	NA		NA	NA	0.00134108	0.000635676
A2KBC4	Anti-TN-C scFv	NA	NA	NA	NA	NA	NA	NA	0.00134108	NA	0.000635676	NA	NA		NA	NA	0.00134108	0.000635676
A2KBC5	Anti-HCS scFv	NA	NA	NA	NA	NA	NA	NA	0.00134108	NA	0.000635676	NA	NA		NA	NA	0.00134108	0.000635676
A2KBC6	Anti-FactorVIII scFv	NA	NA	NA	NA	NA	NA	NA	0.00134108	NA	0.000635676	NA	NA		NA	NA	0.00134108	0.000635676
A2KBC7	Anti-IFN-G scFv	NA	NA	NA	NA	NA	NA	NA	0.00134108	NA	0.000635676	NA	NA		NA	NA	0.00134108	0.000635676
A2KBC8	Anti-TeTox scFv	NA	NA	NA	NA	NA	NA	NA	0.00134108	NA	0.000635676	NA	NA		NA	NA	0.00134108	0.000635676
A2MYD4	V2-7 protein	NA	NA	NA	NA	NA	NA	0.00023055	NA	NA	NA	NA	NA		NA	NA	0.00023055	NA
A2N192	Immunglobulin heavy chain	NA	NA	NA	NA	NA	NA	NA	NA	0.000584156	0.000546505	0.000624059	NA		NA	NA	0.000584156	0.000585282
A2NUT2	Lambda-chain (AA -20 to 215)	0.000825192	NA	0.000889485	0.00244016	NA	NA	NA	NA	NA	NA	NA	NA		0.000857338	0.00244016	NA	NA
A2RTY6	Inter-alpha (Globulin) inhibitor H2 (Inter-alpha (Globulin) inhibitor H2, isoform CRA_b) (cDNA FLJ75038, highly similar to Homo sapiens inter-alpha (globulin) inhibitor H2 (ITIH2), mRNA)	0.000678587	0.000692015	0.000670248	0.000263206	0.000363593	0.000352836	0.00105283	0.00153515	0.00113057	0.000872328	0.00113788	0.00144513		0.000680283	0.000326545	0.00123952	0.00115178
A2RU94	Small monomeric GTPase (EC 3.6.5.2)	NA	NA	0.000220694	NA	NA	NA	NA	NA	NA	NA	NA	NA		0.000220694	NA	NA	NA
A2RUA4	Histone H2A	NA	NA	NA	NA	0.000771704	NA	NA	NA	NA	NA	NA	NA		NA	0.000771704	NA	NA
A3KPC7	Histone H2A	NA	NA	NA	NA	0.000783762	NA	NA	NA	NA	NA	NA	NA		NA	0.000783762	NA	NA
A3KPE2	Apolipoprotein C-III (Apolipoprotein C3)	0.0036474	0.00422967	0.00365977	NA	NA	NA	0.000372606	0.0006448	0.00033412	0.0047235	0.00647989	0.00659162		0.00384561	NA	0.000450509	0.00593167
A3RKG7	Coagulation factor VII	0.00122471	0.000540084	0.000842242	NA	NA	NA	NA	NA	NA	NA	NA	NA		0.000869011	NA	NA	NA
A4FTV9	Histone H2A	NA	NA	NA	NA	0.000771704	NA	NA	NA	NA	NA	NA	NA		NA	0.000771704	NA	NA
A4UCS5	Peroxiredoxin 3 isoform a	NA	NA	NA	NA	NA	0.000361237	NA	NA	NA	NA	NA	NA		NA	0.000361237	NA	NA
A4UCT1	Glyceraldehyde 3-phosphate dehydrogenase	NA	NA	NA	NA	NA	NA	0.00013333	NA	NA	NA	NA	NA		NA	NA	0.00013333	NA
A5PL27	CP protein (Ceruloplasmin (Ferroxidase)) (Ceruloplasmin (Ferroxidase), isoform CRA_a)	6.91e-05	0.000293501	9.16e-05	NA	NA	NA	0.00116379	0.00162435	0.00126307	0.000707702	0.000837173	0.000872576		0.0001514	NA	0.0013504	0.000805817
A5PL32	APOL1 protein	NA	NA	NA	NA	NA	NA	6.72e-05	NA	4.4e-05	9.4e-05	NA	NA		NA	NA	5.56e-05	9.4e-05
A6NKM8	UDP-galactose translocator	0.000245391	NA	NA	NA	NA	NA	NA	NA	NA	NA	NA	NA		0.000245391	NA	NA	NA
A6NL76	Actin, alpha skeletal muscle	NA	NA	NA	NA	0.00340938	NA	NA	NA	NA	NA	NA	NA		NA	0.00340938	NA	NA
A6NMY6	Putative annexin A2-like protein (Annexin A2 pseudogene 2) (Lipocortin II pseudogene)	0.00104545	0.00165275	0.00158262	NA	NA	NA	9.43e-05	NA	NA	NA	NA	7.31e-05		0.00142694	NA	9.43e-05	7.31e-05
A6XGL1	Transthyretin	NA	NA	NA	NA	NA	NA	0.000173748	NA	NA	0.000418591	NA	0.000606061		NA	NA	0.000173748	0.000512326
A6XMH1	Transthyretin	NA	NA	NA	NA	NA	NA	0.000231664	NA	NA	0.000558121	NA	0.000808081		NA	NA	0.000231664	0.000683101
A8JZY9	Tubulin alpha chain	0.000533766	0.00043154	0.000262638	NA	NA	NA	NA	NA	NA	NA	NA	NA		0.000409315	NA	NA	NA
A8K008	Uncharacterized protein	NA	NA	NA	NA	0.00875991	NA	NA	NA	NA	NA	NA	NA		NA	0.00875991	NA	NA
A8K2N0	cDNA FLJ77835, highly similar to Homo sapiens complement component 1, s subcomponent (C1S), transcript variant 2, mRNA	NA	NA	NA	NA	NA	NA	NA	NA	9.62e-05	NA	5.27e-05	NA		NA	NA	9.62e-05	5.27e-05
A8K2W3	cDNA FLJ78516	0.000267476	0.000222032	0.00014755	0.000159781	0.000118025	0.000149595	NA	NA	NA	NA	NA	NA		0.000212353	0.000142467	NA	NA
A8K3K1	cDNA FLJ78096, highly similar to Homo sapiens actin, alpha, cardiac muscle (ACTC), mRNA	NA	NA	NA	NA	0.00317425	NA	NA	NA	NA	NA	NA	NA		NA	0.00317425	NA	NA
A8K3Q7	Annexin	NA	NA	NA	0.000369974	0.000468493	0.00025979	NA	NA	NA	NA	NA	NA		NA	0.000366086	NA	NA
A8K3W9	cDNA FLJ77842	NA	NA	NA	NA	NA	NA	NA	NA	NA	NA	NA	0.000114094		NA	NA	NA	0.000114094
A8K401	Prohibitin	NA	NA	NA	0.000194179	NA	NA	NA	NA	NA	NA	NA	NA		NA	0.000194179	NA	NA
A8K486	Peptidyl-prolyl cis-trans isomerase (PPIase) (EC 5.2.1.8)	0.000405267	0.000822105	0.000380053	NA	NA	NA	NA	NA	NA	NA	NA	NA		0.000535808	NA	NA	NA
A8K4M1	cDNA FLJ75033, highly similar to Homo sapiens RAS and EF-hand domain containing (RASEF), mRNA	NA	NA	6.59e-05	NA	NA	NA	NA	NA	NA	NA	NA	NA		6.59e-05	NA	NA	NA
A8K5A4	cDNA FLJ76826, highly similar to Homo sapiens ceruloplasmin (ferroxidase) (CP), mRNA	6.91e-05	0.000293501	9.16e-05	NA	NA	NA	0.00116379	0.00162435	0.00126307	0.000707702	0.000837173	0.000872576		0.0001514	NA	0.0013504	0.000805817
A8K5T0	cDNA FLJ75416, highly similar to Homo sapiens complement factor H (CFH), mRNA	NA	NA	NA	NA	NA	NA	0.000283677	0.000399294	NA	8.71e-05	0.000200208	0.00022815		NA	NA	0.000341485	0.000171819
A8K674	cDNA FLJ75516, highly similar to Xenopus tropicalis ubiquitin C, mRNA	NA	NA	NA	0.000309739	0.000176498	0.000195744	NA	NA	NA	NA	NA	NA		NA	0.000227327	NA	NA
A8K8Z4	Complement component C6	NA	NA	NA	NA	NA	NA	3.95e-05	NA	NA	NA	NA	NA		NA	NA	3.95e-05	NA
A8K930	cDNA FLJ75500, highly similar to Homo sapiens EH domain binding protein 1, mRNA	NA	NA	4.2e-05	NA	NA	NA	NA	NA	NA	NA	NA	NA		4.2e-05	NA	NA	NA
A8K9C4	Elongation factor 1-alpha	0.000535531	0.000740406	0.000678666	NA	0.00169064	0.00287269	NA	NA	NA	NA	NA	NA		0.000651534	0.00228167	NA	NA
A8K9G2	Prohibitin	NA	NA	NA	0.000262769	NA	NA	NA	NA	NA	NA	NA	NA		NA	0.000262769	NA	NA
A8KAD5	Oxysterol-binding protein	NA	NA	NA	NA	NA	NA	NA	NA	2.04e-05	NA	NA	NA		NA	NA	2.04e-05	NA
A8MX94	Glutathione S-transferase (EC 2.5.1.18) (GST class-pi)	NA	NA	NA	NA	0.000535377	0.000639431	NA	NA	NA	NA	NA	NA		NA	0.000587404	NA	NA
B0AZS6	14-3-3 protein zeta/delta (cDNA, FLJ79516, highly similar to 14-3-3 protein zeta/delta)	NA	NA	NA	0.00103298	NA	NA	NA	NA	NA	NA	NA	NA		NA	0.00103298	NA	NA
B0YIW2	Apolipoprotein C-III (Apolipoprotein C3)	0.00308626	0.00357895	0.00309673	NA	NA	NA	0.000315282	0.0005456	0.000282717	0.0039968	0.00548298	0.00557752		0.00325398	NA	0.0003812	0.0050191
B0YJC4	Vimentin	NA	NA	NA	NA	NA	NA	0.000348054	0.000444329	0.000351756	0.000280818	0.000420458	0.000517472		NA	NA	0.00038138	0.000406249
B0YJC6	Vitamin K-dependent protein Z variant 1	0.00270017	0.00287181	0.00582567	NA	NA	NA	NA	NA	NA	NA	0.000215222	NA		0.00379922	NA	NA	0.000215222
B0ZBE2	Angiotensinogen (Serpin A8)	NA	NA	NA	NA	NA	NA	0.000360007	0.000572543	0.000420577	0.000328955	0.000306388	0.000357666		NA	NA	0.000451042	0.000331003
B1N7B6	Cryocrystalglobulin CC1 heavy chain variable region	NA	NA	NA	NA	NA	NA	NA	NA	NA	0.000687685	NA	NA		NA	NA	NA	0.000687685
B2R5B3	Histone H2A	NA	NA	NA	NA	0.000771704	NA	NA	NA	NA	NA	NA	NA		NA	0.000771704	NA	NA
B2R5B6	Histone H2A	NA	NA	NA	NA	0.000771704	NA	NA	NA	NA	NA	NA	NA		NA	0.000771704	NA	NA
B2R5G8	Serum amyloid A protein	NA	NA	NA	NA	NA	NA	NA	0.000392832	0.000275649	NA	NA	NA		NA	NA	0.00033424	NA
B2R7F8	Plasminogen (EC 3.4.21.7)	NA	6.55e-05	8.6e-05	NA	NA	NA	0.000367362	0.000394045	0.000404965	0.000169799	0.000393756	0.00030594		7.575e-05	NA	0.000388791	0.000289832
B2R805	cDNA, FLJ93684, highly similar to Homo sapiens mab-21-like 1 (C. elegans) (MAB21L1), mRNA	NA	NA	NA	NA	NA	NA	NA	7.11e-05	NA	NA	NA	NA		NA	NA	7.11e-05	NA
B2R8I2	cDNA, FLJ93914, highly similar to Homo sapiens histidine-rich glycoprotein (HRG), mRNA	NA	0.000168506	NA	NA	NA	NA	0.000482472	0.000808579	0.000399034	0.000204341	0.000200202	0.000377618		0.000168506	NA	0.000563362	0.00026072
B2R9E5	cDNA, FLJ94353, highly similar to Homo sapiens apolipoprotein L, 1 (APOL1), transcript variant 2, mRNA	NA	NA	NA	NA	NA	NA	7.13e-05	NA	4.66e-05	9.97e-05	NA	NA		NA	NA	5.895e-05	9.97e-05
B2R9F2	cDNA, FLJ94361, highly similar to Homo sapiens serine (or cysteine) proteinase inhibitor, clade A(alpha-1 antiproteinase, antitrypsin), member 6 (SERPINA6), mRNA	NA	NA	NA	NA	NA	NA	0.000157875	0.000291593	0.000142929	NA	NA	NA		NA	NA	0.000197466	NA
B2RAR0	cDNA, FLJ95061, highly similar to Homo sapiens bridging integrator 2 (BIN2), mRNA	9.47e-05	NA	NA	NA	NA	NA	NA	NA	NA	NA	NA	NA		9.47e-05	NA	NA	NA
B2RDW1	Ubiquitin-40S ribosomal protein S27a (Ubiquitin carboxyl extension protein 80)	NA	NA	NA	0.00120917	0.000689021	0.000764155	NA	NA	NA	NA	NA	NA		NA	0.000887449	NA	NA
B2RE56	Peptidyl-prolyl cis-trans isomerase (PPIase) (EC 5.2.1.8)	0.000405267	0.000822105	0.000380053	NA	NA	NA	NA	NA	NA	NA	NA	NA		0.000535808	NA	NA	NA
B2RMS9	Inter-alpha (Globulin) inhibitor H4 (Plasma Kallikrein-sensitive glycoprotein)	NA	8.88e-05	NA	NA	NA	NA	0.000613478	0.00100558	0.000708387	0.000283947	0.000510526	0.000550692		8.88e-05	NA	0.000775814	0.000448388
B3GQS7	60 kDa heat shock protein, mitochondrial (EC 5.6.1.7) (60 kDa chaperonin) (Chaperonin 60) (Heat shock protein 60)	NA	NA	NA	0.000596723	0.000277062	NA	NA	NA	NA	NA	NA	NA		NA	0.000436892	NA	NA
B3KM32	cDNA FLJ10124 fis, clone HEMBA1002951, highly similar to Homo sapiens EH domain binding protein 1 (EHBP1), mRNA	NA	NA	0.000241453	NA	NA	NA	NA	NA	NA	NA	NA	NA		0.000241453	NA	NA	NA
B3KN06	Coronin	NA	NA	NA	NA	NA	0.00026826	NA	NA	NA	NA	NA	NA		NA	0.00026826	NA	NA
B3KNG6	Calumenin	NA	NA	NA	0.00400017	NA	NA	NA	NA	NA	NA	NA	NA		NA	0.00400017	NA	NA
B3KNX0	cDNA FLJ30621 fis, clone CTONG2001681, highly similar to Complement C1s subcomponent	NA	NA	NA	NA	NA	NA	NA	NA	9.62e-05	NA	5.27e-05	NA		NA	NA	9.62e-05	5.27e-05
B3KP32	Oxysterol-binding protein	NA	NA	NA	NA	NA	NA	NA	NA	3.25e-05	NA	NA	NA		NA	NA	3.25e-05	NA
B3KPS3	Tubulin alpha chain	0.000578674	0.000467847	0.000284735	NA	NA	NA	NA	NA	NA	NA	NA	NA		0.000443752	NA	NA	NA
B3KQF5	Calumenin	NA	NA	NA	0.00400017	0.0033213	0.00514677	NA	NA	NA	NA	NA	NA		NA	0.00415608	NA	NA
B3KRK8	Vimentin	NA	NA	NA	NA	NA	NA	NA	0.00047053	0.000372498	NA	NA	NA		NA	NA	0.000421514	NA
B3KRQ1	Annexin	NA	NA	NA	NA	NA	NA	0.000176628	NA	NA	NA	NA	NA		NA	NA	0.000176628	NA
B3KS79	cDNA FLJ35730 fis, clone TESTI2003131, highly similar to ALPHA-1-ANTICHYMOTRYPSIN	NA	NA	NA	NA	NA	NA	0.00115275	0.00185236	0.0013844	0.000233322	0.000105171	0.000322671		NA	NA	0.00146317	0.000220388
B3KT06	Tubulin alpha chain	0.000578674	0.000467847	0.000284735	NA	NA	NA	NA	NA	NA	NA	NA	NA		0.000443752	NA	NA	NA
B3KTA8	cDNA FLJ37971 fis, clone CTONG2009958, highly similar to CERULOPLASMIN	9.45e-05	NA	0.000125382	NA	NA	NA	NA	NA	NA	NA	NA	NA		0.000109941	NA	NA	NA
B3KUB5	cDNA FLJ39527 fis, clone PUAEN2003116, highly similar to Homo sapiens stromal interaction molecule 2 (STIM2), mRNA	NA	NA	NA	NA	NA	NA	4.76e-05	0.00013138	8.01e-05	NA	NA	NA		NA	NA	8.636e-05	NA
B3KW67	cDNA FLJ42347 fis, clone UTERU2003399, highly similar to Actin, gamma-enteric smooth muscle	NA	NA	NA	NA	0.00318269	NA	NA	NA	NA	NA	NA	NA		NA	0.00318269	NA	NA
B3KWF0	cDNA FLJ42929 fis, clone BRSSN2008549, highly similar to Oxysterol-binding protein-related protein 5	NA	NA	NA	NA	NA	NA	NA	NA	4.97e-05	NA	NA	NA		NA	NA	4.97e-05	NA
B3KWQ3	cDNA FLJ43573 fis, clone RECTM2001691, highly similar to Actin, cytoplasmic 2	NA	NA	NA	NA	NA	NA	0.000476288	NA	NA	NA	NA	NA		NA	NA	0.000476288	NA
B3KY47	cDNA FLJ46841 fis, clone UTERU3000670, highly similar to Homo sapiens shroom (SHRM), mRNA	NA	NA	NA	NA	NA	NA	1.66e-05	1.26e-05	1.55e-05	1.86e-05	NA	NA		NA	NA	1.49e-05	1.86e-05
B4DDZ5	cDNA FLJ53969, highly similar to Trifunctional enzyme subunit alpha, mitochondrial	NA	NA	NA	0.000276527	NA	0.000485432	NA	NA	NA	NA	NA	NA		NA	0.000380979	NA	NA
B4DGC5	cDNA FLJ60491, highly similar to IQ motif and Sec7 domain-containing protein 1	NA	NA	NA	NA	NA	NA	NA	3.72e-05	NA	NA	NA	NA		NA	NA	3.72e-05	NA
B4DGL0	cDNA FLJ53619, highly similar to Heat shock protein HSP 90-beta	NA	0.000115641	NA	NA	0.000200723	0.000422961	NA	NA	NA	NA	NA	5.78e-05		0.000115641	0.000311842	NA	5.78e-05
B4DHT9	cDNA FLJ58812, highly similar to Endoplasmin (Heat shock protein 90kDa beta member 1)	NA	0.000264641	NA	NA	NA	NA	NA	NA	NA	NA	NA	NA		0.000264641	NA	NA	NA
B4DHZ6	Transferrin, isoform CRA_c (cDNA FLJ54029, highly similar to Serotransferrin)	NA	NA	NA	NA	0.00119994	0.00112461	NA	NA	NA	NA	NA	NA		NA	0.00116227	NA	NA
B4DI57	cDNA FLJ54111, highly similar to Serotransferrin	NA	NA	NA	0.0010307	0.000891022	0.000835084	NA	NA	NA	NA	NA	NA		NA	0.000918934	NA	NA
B4DJA4	cDNA FLJ53048, highly similar to Phosphoglycerate mutase 1	NA	NA	NA	NA	NA	0.00137972	NA	NA	NA	NA	NA	NA		NA	0.00137972	NA	NA
B4DJS0	Protein disulfide-isomerase (EC 5.3.4.1)	NA	NA	NA	NA	NA	NA	NA	NA	NA	NA	0.000104836	NA		NA	NA	NA	0.000104836
B4DKL5	cDNA FLJ51983, highly similar to Phosphoglycerate mutase 1	NA	NA	NA	NA	NA	0.000831298	NA	NA	NA	NA	NA	NA		NA	0.000831298	NA	NA
B4DL19	Annexin	0.00174948	NA	NA	NA	NA	NA	0.000257358	NA	NA	NA	NA	0.000624331		0.00174948	NA	0.000257358	0.000624331
B4DL99	Dolichyl-diphosphooligosaccharide--protein glycosyltransferase subunit 1	NA	NA	NA	NA	0.000246672	NA	NA	NA	NA	NA	NA	NA		NA	0.000246672	NA	NA
B4DLN6	Protein disulfide-isomerase (EC 5.3.4.1)	NA	NA	NA	NA	NA	NA	NA	NA	NA	NA	5.63e-05	NA		NA	NA	NA	5.63e-05
B4DMA2	cDNA FLJ54023, highly similar to Heat shock protein HSP 90-beta	NA	0.000120361	NA	NA	0.000208916	0.000440225	NA	NA	NA	NA	NA	6.02e-05		0.000120361	0.00032457	NA	6.02e-05
B4DMH3	Coronin	NA	NA	NA	NA	NA	0.000290973	NA	NA	NA	NA	NA	NA		NA	0.000290973	NA	NA
B4DMI4	Oxysterol-binding protein	NA	NA	NA	NA	NA	NA	NA	NA	3.24e-05	NA	NA	NA		NA	NA	3.24e-05	NA
B4DMJ5	cDNA FLJ53012, highly similar to Tubulin beta-7 chain	NA	NA	NA	0.00165247	NA	NA	NA	NA	NA	NA	NA	NA		NA	0.00165247	NA	NA
B4DMJ7	HCG2015269, isoform CRA_c (cDNA FLJ53061, highly similar to Phosphoglycerate mutase 1)	NA	NA	NA	NA	NA	0.00154016	NA	NA	NA	NA	NA	NA		NA	0.00154016	NA	NA
B4DMW9	cDNA FLJ51509, highly similar to Alpha-fetoprotein	NA	NA	NA	NA	NA	NA	NA	NA	NA	NA	6.03e-05	0.000197494		NA	NA	NA	0.000128897
B4DMX4	cDNA FLJ57154, highly similar to Alpha-fetoprotein	NA	NA	NA	NA	NA	NA	0.000141772	0.000162773	NA	0.000109786	6.43e-05	0.000210631		NA	NA	0.000152272	0.000128239
B4DNC0	cDNA FLJ61141, highly similar to Ras-related protein Rab-34	NA	NA	0.000178005	NA	NA	NA	NA	NA	NA	NA	NA	NA		0.000178005	NA	NA	NA
B4DNE0	cDNA FLJ52573, highly similar to Elongation factor 1-alpha 1	NA	NA	0.000793781	NA	NA	NA	NA	NA	NA	NA	NA	NA		0.000793781	NA	NA	NA
B4DNH8	Annexin	NA	NA	NA	NA	NA	NA	0.000164792	NA	NA	NA	NA	0.000127738		NA	NA	0.000164792	0.000127738
B4DNK4	Pyruvate kinase (EC 2.7.1.40)	NA	0.000451685	0.000579366	0.000528331	0.000595845	0.000852108	5.92e-05	NA	NA	NA	9.52e-05	NA		0.000515526	0.000658761	5.92e-05	9.52e-05
B4DNL5	Protein disulfide-isomerase (EC 5.3.4.1)	NA	NA	NA	NA	NA	NA	NA	NA	NA	NA	5.16e-05	NA		NA	NA	NA	5.16e-05
B4DNT5	cDNA FLJ60316, highly similar to Apolipoprotein-L1	NA	NA	NA	NA	NA	NA	0.000106536	NA	6.97e-05	0.000148957	NA	NA		NA	NA	8.8118e-05	0.000148957
B4DPC8	cDNA FLJ51023, highly similar to Vitamin K-dependent protein C	NA	NA	NA	0.00233015	0.00226566	NA	NA	NA	NA	NA	NA	NA		NA	0.0022979	NA	NA
B4DPH4	cDNA FLJ58778, highly similar to Plasminogen	NA	0.000130416	0.000171195	NA	NA	NA	NA	NA	NA	NA	NA	0.000608874		0.000150806	NA	NA	0.000608874
B4DPM2	cDNA FLJ55738, highly similar to Coagulation factor VII	0.000842179	0.000371393	0.000579174	NA	NA	NA	NA	NA	NA	NA	NA	NA		0.000597582	NA	NA	NA
B4DPN0	Beta-2-glycoprotein 1 (Apolipoprotein H) (Beta-2-glycoprotein I)	NA	0.000215245	NA	0.000275373	0.000261526	0.00026104	0.00024233	0.000361112	0.000331986	0.00025098	0.000251323	0.000437137		0.000215245	0.00026598	0.000311809	0.000313147
B4DPP8	cDNA FLJ53075, highly similar to Kininogen-1	0.000870103	0.000895315	0.00100737	0.00158177	0.00153677	0.00147454	0.0013096	0.00144591	0.00137492	0.000821908	0.00124887	0.00136346		0.000924262	0.00153103	0.00137681	0.00114475
B4DPQ3	cDNA FLJ51034, highly similar to Vitamin K-dependent protein C	0.00263855	0.00289752	0.0032884	0.00122592	0.00119199	0.00170627	NA	NA	NA	NA	0.000126186	NA		0.00294149	0.00137473	NA	0.000126186
B4DPQ4	cDNA FLJ60769, highly similar to Inter-alpha-trypsin inhibitor heavy chain H3	NA	NA	NA	NA	NA	NA	NA	NA	3.55e-05	NA	NA	NA		NA	NA	3.55e-05	NA
B4DQK4	Tubulin alpha chain	0.000625269	NA	0.000307662	NA	NA	NA	NA	NA	NA	NA	NA	NA		0.000466466	NA	NA	NA
B4DRH6	Enoyl-CoA hydratase (EC 4.2.1.17)	NA	NA	NA	0.00022099	NA	0.000387939	NA	NA	NA	NA	NA	NA		NA	0.000304465	NA	NA
B4DRT3	Pyruvate kinase (EC 2.7.1.40)	NA	0.000403953	0.000518141	0.0004725	0.000532879	0.000762061	5.29e-05	NA	NA	NA	8.51e-05	NA		0.000461047	0.000589147	5.29e-05	8.51e-05
B4DU71	cDNA FLJ58626, highly similar to Endoplasmin (Heat shock protein 90 kDa beta member 1)	NA	0.00022437	NA	NA	NA	NA	NA	NA	NA	NA	NA	NA		0.00022437	NA	NA	NA
B4DUA5	Protein disulfide-isomerase (EC 5.3.4.1)	NA	NA	NA	0.0023704	0.00279023	0.00311207	NA	NA	NA	NA	5.61e-05	NA		NA	0.00275757	NA	5.61e-05
B4DUI5	Triosephosphate isomerase (EC 5.3.1.1)	NA	NA	NA	0.000531354	NA	NA	NA	NA	NA	NA	NA	NA		NA	0.000531354	NA	NA
B4DUI8	cDNA FLJ52761, highly similar to Actin, aortic smooth muscle	NA	NA	NA	NA	0.00360449	NA	NA	NA	NA	NA	NA	NA		NA	0.00360449	NA	NA
B4DV12	Polyubiquitin-B (cDNA FLJ51326, highly similar to Homo sapiens ubiquitin B (UBB), mRNA)	NA	NA	NA	0.00123288	0.000702531	0.000779138	NA	NA	NA	NA	NA	NA		NA	0.00090485	NA	NA
B4DVQ0	cDNA FLJ58286, highly similar to Actin, cytoplasmic 2	NA	NA	NA	NA	NA	NA	0.000361864	0.001016	0.000629108	NA	0.00192645	0.001662		NA	NA	0.000668989	0.00179423
B4DW11	Clusterin	NA	NA	NA	0.00154334	0.00149831	0.00130045	NA	NA	NA	NA	NA	NA		NA	0.00144737	NA	NA
B4DW52	cDNA FLJ55253, highly similar to Actin, cytoplasmic 1	NA	NA	NA	NA	NA	NA	0.000347265	0.000975005	0.000603726	NA	NA	NA		NA	NA	0.000641999	NA
B4DX19	Paraoxonase (EC 3.1.1.2)	NA	NA	NA	NA	NA	NA	0.000519549	0.000521471	NA	0.000449417	0.000306283	0.000767867		NA	NA	0.00052051	0.000507856
B4DY90	Tubulin beta chain	NA	NA	NA	NA	0.000339759	0.00035968	NA	NA	NA	NA	NA	NA		NA	0.00034972	NA	NA
B4E0B3	Histone H2A	NA	NA	NA	NA	0.000903797	NA	NA	NA	NA	NA	NA	NA		NA	0.000903797	NA	NA
B4E112	Cofilin-1 (Cofilin, non-muscle isoform)	NA	NA	NA	0.00383998	0.00563029	0.00461222	NA	NA	NA	NA	NA	NA		NA	0.00469416	NA	NA
B4E1B1	Interferon regulatory factor 7, isoform CRA_c (cDNA FLJ61529, highly similar to Interferon regulatory factor 7)	0.000222897	NA	NA	NA	NA	NA	NA	NA	NA	NA	NA	NA		0.000222897	NA	NA	NA
B4E1B2	Serotransferrin (Beta-1 metal-binding globulin) (Siderophilin)	0.00143995	0.00165275	0.00135653	0.000868035	0.000750403	0.000703293	0.00993836	NA	0.0114366	NA	NA	0.00857715		0.00148308	0.00077391	0.0106875	0.00857715
B4E1B3	Angiotensinogen (Serpin A8)	NA	NA	NA	NA	NA	NA	0.000374685	0.000595887	0.000437725	0.000342367	0.00031888	0.000372249		NA	NA	0.000469432	0.000344499
B4E1C2	Kininogen 1, isoform CRA_b (cDNA FLJ56836, highly similar to Kininogen-1)	0.000560703	0.00057695	0.000649159	0.00101931	0.000990308	0.00095021	NA	NA	NA	0.000529646	0.000804785	0.000878628		0.000595604	0.000986609	NA	0.000737686
B4E1C4	cDNA FLJ51179, highly similar to Vitamin K-dependent protein C	0.00324021	0.00355824	0.00403825	0.00150546	0.0014638	0.00209535	NA	NA	NA	NA	0.00015496	NA		0.00361223	0.0016882	NA	0.00015496
B4E1D8	cDNA FLJ51597, highly similar to C4b-binding protein alpha chain	0.000374267	0.000385112	0.000298984	0.000267462	0.000227274	0.000296538	0.000105525	0.000131005	0.000231421	0.000200147	0.000216379	0.00026199		0.000352788	0.000263758	0.000155984	0.000226172
B4E1E1	cDNA FLJ51598, highly similar to C4b-binding protein alpha chain	0.000357588	0.00036795	0.000285661	0.000255543	0.000217146	0.000283323	0.000100823	0.000125167	0.000221108	0.000191228	0.000206736	0.000250315		0.000337066	0.000252004	0.000149033	0.000216093
B4E1L6	cDNA FLJ56936, highly similar to Vitamin K-dependent protein S	NA	NA	NA	NA	NA	NA	8.66e-05	NA	NA	NA	NA	NA		NA	NA	8.66e-05	NA
B4E1N5	cDNA FLJ53694, highly similar to Apolipoprotein-L1	NA	NA	NA	NA	NA	NA	8.71e-05	NA	5.69e-05	0.000121714	NA	NA		NA	NA	7.2e-05	0.000121714
B4E1Z4	Complement factor B (EC 3.4.21.47) (C3/C5 convertase)	0.000158457	0.000102488	0.000132088	NA	NA	NA	0.000512819	0.000605073	0.000685856	0.000306362	0.000372168	0.000492622		0.000131011	NA	0.000601249	0.000390384
B4E244	cDNA FLJ55531, highly similar to Homo sapiens shroom (SHRM), mRNA	NA	NA	NA	NA	NA	NA	2.63e-05	1.99e-05	2.45e-05	2.94e-05	NA	NA		NA	NA	2.35667e-05	2.94e-05
B4E2Y9	cDNA FLJ58668, highly similar to Calreticulin	NA	NA	0.000894494	NA	NA	NA	NA	NA	NA	NA	NA	NA		0.000894494	NA	NA	NA
B4E335	cDNA FLJ52842, highly similar to Actin, cytoplasmic 1	NA	NA	0.00579644	NA	NA	NA	0.000343307	0.000963894	0.000596846	0.00115202	0.00182766	0.00157677		0.00579644	NA	0.000634682	0.00151882
B4E3A4	cDNA FLJ57283, highly similar to Actin, cytoplasmic 2	0.00527815	NA	NA	NA	NA	0.00881783	0.000338485	0.000950356	0.000588463	NA	0.00180199	0.00155462		0.00527815	0.00881783	0.000625768	0.00167831
B4E3S0	Coronin	NA	NA	NA	NA	NA	0.000344595	NA	NA	NA	NA	NA	NA		NA	0.000344595	NA	NA
B7Z2E6	14-3-3 protein zeta/delta (cDNA FLJ50142, highly similar to 14-3-3 protein zeta/delta (Protein kinase Cinhibitor protein 1))	NA	NA	NA	0.00138832	NA	NA	NA	NA	NA	NA	NA	NA		NA	0.00138832	NA	NA
B7Z2X4	Gelsolin (Actin-depolymerizing factor) (Brevin)	NA	NA	0.000108715	0.000117727	NA	NA	NA	NA	NA	0.000230204	0.000267328	0.000468674		0.000108715	0.000117727	NA	0.000322069
B7Z4F6	60 kDa heat shock protein, mitochondrial (EC 5.6.1.7) (60 kDa chaperonin) (Chaperonin 60) (Heat shock protein 60)	NA	NA	NA	0.000617337	0.000286633	NA	NA	NA	NA	NA	NA	NA		NA	0.000451985	NA	NA
B7Z4U6	Gelsolin (Actin-depolymerizing factor) (Brevin)	NA	NA	0.000111239	NA	NA	NA	NA	NA	NA	NA	NA	NA		0.000111239	NA	NA	NA
B7Z539	cDNA FLJ56954, highly similar to Inter-alpha-trypsin inhibitor heavy chain H1	9.33e-05	7.31e-05	NA	NA	NA	NA	0.000785419	0.00142021	0.000893187	0.000341177	0.000438293	0.000352187		8.32e-05	NA	0.00103294	0.000377219
B7Z544	cDNA FLJ51742, highly similar to Inter-alpha-trypsin inhibitor heavy chain H4	NA	9.3e-05	NA	NA	NA	NA	NA	NA	NA	0.000297377	0.000534673	NA		9.3e-05	NA	NA	0.000416025
B7Z549	cDNA FLJ56821, highly similar to Inter-alpha-trypsin inhibitor heavy chain H1	8.89e-05	6.97e-05	NA	NA	NA	NA	0.000748294	0.00135308	0.000850968	0.000325051	0.000417576	0.00033554		7.93e-05	NA	0.000984114	0.000359389
B7Z551	cDNA FLJ60767, highly similar to Inter-alpha-trypsin inhibitor heavy chain H4	NA	0.00012742	NA	NA	NA	NA	NA	NA	NA	NA	NA	NA		0.00012742	NA	NA	NA
B7Z582	Annexin	NA	NA	NA	0.000455197	0.00057641	0.000319632	NA	NA	NA	NA	NA	NA		NA	0.000450413	NA	NA
B7Z597	60 kDa heat shock protein, mitochondrial (EC 5.6.1.7) (60 kDa chaperonin) (Chaperonin 60) (Heat shock protein 60)	NA	NA	NA	0.000602013	0.000279518	NA	NA	NA	NA	NA	NA	NA		NA	0.000440765	NA	NA
B7Z5E7	60 kDa heat shock protein, mitochondrial (EC 5.6.1.7) (60 kDa chaperonin) (Chaperonin 60) (Heat shock protein 60)	NA	NA	NA	0.000656742	0.000304929	NA	NA	NA	NA	NA	NA	NA		NA	0.000480835	NA	NA
B7Z5Q2	cDNA FLJ58075, highly similar to Ceruloplasmin	7.78e-05	0.000330422	0.000103115	NA	NA	NA	NA	NA	NA	NA	NA	NA		0.000170446	NA	NA	NA
B7Z5Z9	cDNA FLJ51066, highly similar to Ras-related protein Rab-6A	NA	NA	0.000338704	NA	NA	NA	NA	NA	NA	NA	NA	NA		0.000338704	NA	NA	NA
B7Z6N2	Gelsolin (Actin-depolymerizing factor) (Brevin)	NA	NA	9.99e-05	0.000108211	NA	NA	0.000256501	0.000324586	0.000359385	0.000211595	0.000245718	0.000430789		9.99e-05	0.000108211	0.000313491	0.000296034
B7Z8Q2	Alpha-2-HS-glycoprotein (Fetuin-A)	0.017389	0.0166716	0.0168317	0.00404271	0.00279682	0.00409291	0.00265798	0.00322125	0.00311935	0.00357025	0.00387545	0.00516036		0.0169641	0.00364415	0.00299953	0.00420202
B7Z8Q7	cDNA FLJ53871, highly similar to Inter-alpha-trypsin inhibitor heavy chain H4	NA	0.000147443	NA	NA	NA	NA	NA	NA	NA	NA	NA	NA		0.000147443	NA	NA	NA
B7Z8R6	Protein AMBP	NA	NA	NA	NA	NA	NA	NA	NA	NA	NA	9.4e-05	NA		NA	NA	NA	9.4e-05
B7Z992	Gelsolin (Actin-depolymerizing factor) (Brevin)	NA	NA	0.000107194	0.00011608	NA	NA	0.000275155	0.000348192	0.000385523	0.000226984	0.000263589	0.000462119		0.000107194	0.00011608	0.00033629	0.000317564
B7Z9A0	Gelsolin (Actin-depolymerizing factor) (Brevin)	NA	NA	0.000101515	0.000109931	NA	NA	0.000260578	0.000329745	0.000365097	0.000214959	0.000249624	0.000437636		0.000101515	0.000109931	0.000318473	0.00030074
B7Z9E5	cDNA, FLJ78809, highly similar to Phosphoglycerate mutase 1	NA	NA	NA	NA	NA	0.00154016	NA	NA	NA	NA	NA	NA		NA	0.00154016	NA	NA
B7Z9V0	cDNA, FLJ78964, highly similar to Coronin-1C	NA	NA	NA	NA	NA	0.000419655	NA	NA	NA	NA	NA	NA		NA	0.000419655	NA	NA
B7ZAP6	cDNA, FLJ79260, highly similar to Actin, cytoplasmic 2	NA	NA	NA	NA	NA	NA	0.000409867	NA	NA	NA	NA	NA		NA	NA	0.000409867	NA
B7ZKJ8	ITIH4 protein (Inter-alpha-trypsin inhibitor heavy chain H4)	NA	8.83e-05	NA	NA	NA	NA	0.000610197	0.0010002	0.000704599	0.000282429	0.000507796	0.000547747		8.83e-05	NA	0.000771665	0.000445991
B7ZLE5	Fibronectin	NA	NA	NA	NA	NA	NA	3.18e-05	8.83e-05	5.05e-05	NA	NA	NA		NA	NA	5.68667e-05	NA
B9A064	Immunoglobulin lambda-like polypeptide 5 (G lambda-1) (Germline immunoglobulin lambda 1)	NA	NA	NA	NA	NA	NA	0.00201103	NA	0.00218973	0.00132395	0.00203234	0.0018528		NA	NA	0.00210038	0.00173636
C0JYY2	Apolipoprotein B (Including Ag(X) antigen) (Apolipoprotein B (Including Ag(X) antigen), isoform CRA_a)	0.000161201	0.000180951	0.000137429	2.98e-05	7.07e-05	0.000120175	0.00104932	0.00138848	0.00121725	0.000587765	0.000839564	0.000926872		0.00015986	7.35583e-05	0.00121835	0.000784734
C8C504	Beta-globin	NA	NA	NA	0.00662132	0.00877448	0.00832565	NA	NA	NA	NA	NA	NA		NA	0.00790715	NA	NA
C9J5S7	Peptidyl-prolyl cis-trans isomerase (PPIase) (EC 5.2.1.8)	0.000552637	0.00112105	0.000518254	NA	NA	NA	NA	NA	NA	NA	NA	NA		0.000730648	NA	NA	NA
C9JA05	Immunoglobulin J chain	0.0010508	0.00101104	NA	NA	NA	NA	0.00147552	NA	NA	0.00161115	0.0017604	0.00135706		0.00103092	NA	0.00147552	0.0015762
C9JB90	Ras-related protein Rab-6B	NA	NA	0.000995376	NA	NA	NA	NA	NA	NA	NA	NA	NA		0.000995376	NA	NA	NA
C9JBG0	Ras-related protein Rab-34, isoform NARR	NA	NA	0.000232254	NA	NA	NA	NA	NA	NA	NA	NA	NA		0.000232254	NA	NA	NA
C9JU14	Ras-related protein Rab-6B	NA	NA	0.000587632	NA	NA	NA	NA	NA	NA	NA	NA	NA		0.000587632	NA	NA	NA
C9JUP7	Transitional endoplasmic reticulum ATPase (EC 3.6.4.6) (15S Mg(2+)-ATPase p97 subunit) (Valosin-containing protein)	NA	NA	NA	0.000109064	NA	0.000125317	NA	NA	NA	NA	NA	NA		NA	0.000117191	NA	NA
C9JW96	Prohibitin	NA	NA	NA	0.000214702	NA	NA	NA	NA	NA	NA	NA	NA		NA	0.000214702	NA	NA
C9JY26	Ras-related protein Rab-34, isoform NARR	NA	NA	0.000189044	NA	NA	NA	NA	NA	NA	NA	NA	NA		0.000189044	NA	NA	NA
C9JZ20	Prohibitin	NA	NA	NA	0.000242278	NA	NA	NA	NA	NA	NA	NA	NA		NA	0.000242278	NA	NA
D0PNI1	Epididymis luminal protein 4 (Epididymis secretory protein Li 3) (Epididymis secretory protein Li 93) (Tyrosine 3-monooxygenase/tryptophan 5-monooxygenase activation protein zeta polypeptide) (Tyrosine 3-monooxygenase/tryptophan 5-monooxygenase activation protein, zeta polypeptide, isoform CRA_a)	NA	NA	NA	0.000708328	NA	NA	NA	NA	NA	NA	NA	NA		NA	0.000708328	NA	NA
D1MGQ2	Alpha-1-globin (Alpha-2 globin chain) (Delta globin) (HCG1745306, isoform CRA_b) (Mutant hemoglobin subunit alpha 1)	0.0171411	0.0120862	0.0168303	0.00451651	NA	NA	0.0204183	NA	NA	0.0232651	NA	0.0305111		0.0153525	0.00451651	0.0204183	0.0268881
D2JYH4	Actin, alpha 2, smooth muscle, aorta (Actin, alpha 2, smooth muscle, aorta, isoform CRA_a)	NA	NA	NA	NA	0.00317425	NA	NA	NA	NA	NA	NA	NA		NA	0.00317425	NA	NA
D3DNU8	Kininogen 1, isoform CRA_a	0.000845651	0.000870154	0.000979059	0.00153732	0.00149358	0.0014331	0.00127279	0.00140527	0.00133628	0.00079881	0.00121377	0.00132514		0.000898288	0.001488	0.00133812	0.00111258
D3DRR6	Inter-alpha (Globulin) inhibitor H2, isoform CRA_a	0.00067787	0.000691284	0.00066954	0.000262928	0.00036321	0.000352463	0.00105172	0.00153353	0.00112937	0.000871407	0.00113667	0.0014436		0.000679565	0.0003262	0.00123821	0.00115056
D3JV41	C-X-C motif chemokine	0.00079606	0.00051488	0.000940078	NA	NA	NA	0.000546489	0.000962595	0.000590676	0.000742264	0.000345176	0.000852262		0.000750339	NA	0.00069992	0.000646567
D3JV42	C-X-C motif chemokine	0.00143291	0.000926783	0.00169214	NA	NA	NA	0.00098368	NA	0.00106322	NA	0.000621316	0.00153407		0.00135061	NA	0.00102345	0.00107769
D3JV43	C-X-C motif chemokine	0.00147505	0.000954042	0.00174191	NA	NA	NA	0.00101261	NA	0.00109449	NA	0.00063959	0.00157919		0.00139033	NA	0.00105355	0.00110939
D6R934	Complement C1q subcomponent subunit B	NA	NA	NA	NA	NA	NA	0.000333119	0.00043235	0.000428299	NA	0.000173275	0.000230369		NA	NA	0.000397923	0.000201822
D6RBJ7	Vitamin D-binding protein (Gc-globulin) (Group-specific component)	NA	NA	NA	0.000303544	0.000308872	0.000616594	NA	NA	NA	NA	NA	NA		NA	0.00040967	NA	NA
D6RBL5	Annexin	NA	0.00127028	0.00176871	NA	NA	NA	NA	NA	NA	NA	NA	NA		0.00151949	NA	NA	NA
D6RD17	Immunoglobulin J chain	0.000468509	0.000450781	NA	NA	NA	NA	0.000657875	0.00111813	0.000719847	0.000718346	0.00078489	0.00060506		0.000459645	NA	0.000831952	0.000702765
D6RF35	Vitamin D-binding protein (Gc-globulin) (Group-specific component)	0.000393347	0.000408875	0.000102465	0.000221919	0.000225814	0.000450787	NA	NA	0.00192838	0.00152562	NA	NA		0.000301562	0.000299507	0.00192838	0.00152562
D6RHJ6	Immunoglobulin J chain	0.000468509	0.000450781	NA	NA	NA	NA	0.000657875	0.00111813	0.000719847	0.000718346	0.00078489	0.00060506		0.000459645	NA	0.000831952	0.000702765
D9IWP9	Beta-2-glycoprotein 1 (Apolipoprotein H) (Beta-2-glycoprotein I)	NA	0.000180911	NA	0.000231449	0.00021981	0.000219402	0.000203676	0.000303511	0.000279031	0.000210946	0.000211235	0.00036741		0.000180911	0.000223554	0.000262073	0.000263197
D9YZU5	Beta-globin (Globin A1) (Hemoglobin subunit beta) (Hemoglobin, beta)	0.0146475	0.0158075	0.0161156	0.00662132	0.00877448	0.00832565	0.0243745	0.0330467	0.0291775	0.0246818	0.0288961	0.0353455		0.0155235	0.00790715	0.0288662	0.0296411
D9ZGG2	Vitronectin	0.00916302	0.00847642	0.0084253	0.00375683	0.0039427	0.00487141	0.000962072	0.00140891	0.00113028	0.00161131	0.00213063	0.00273042		0.00868825	0.00419031	0.00116709	0.00215745
E1A689	Mutant Apo B 100	0.000169328	0.000190074	NA	3.13e-05	7.42e-05	0.000126233	NA	NA	NA	NA	NA	NA		0.000179701	7.72443e-05	NA	NA
E2DRY6	Phosphopyruvate hydratase (EC 4.2.1.11) (2-phospho-D-glycerate hydro-lyase)	NA	NA	NA	0.00448696	NA	NA	NA	NA	NA	NA	NA	NA		NA	0.00448696	NA	NA
E2RVJ0	Anion exchange protein	NA	NA	NA	NA	NA	NA	NA	NA	NA	0.000310665	0.000524576	0.000760825		NA	NA	NA	0.000532022
E7EMC7	Sequestosome-1	0.000566087	0.00120139	0.000387091	NA	NA	NA	NA	NA	NA	NA	NA	NA		0.000718188	NA	NA	NA
E7END6	Vitamin K-dependent protein C	0.00275582	0.0030263	0.00343455	0.0012804	0.00124497	0.0017821	NA	NA	NA	NA	0.000131794	NA		0.00307222	0.00143583	NA	0.000131794
E7ERP7	Apolipoprotein E	NA	NA	NA	0.00113695	NA	NA	NA	NA	NA	NA	NA	NA		NA	0.00113695	NA	NA
E7ES60	Ras-related protein Rab-34, isoform NARR	NA	NA	0.00018199	NA	NA	NA	NA	NA	NA	NA	NA	NA		0.00018199	NA	NA	NA
E7ESE2	Prohibitin	NA	NA	NA	0.000261468	NA	NA	NA	NA	NA	NA	NA	NA		NA	0.000261468	NA	NA
E7ET33	Inter-alpha-trypsin inhibitor heavy chain H3	NA	NA	NA	NA	NA	NA	NA	NA	3.55e-05	NA	NA	NA		NA	NA	3.55e-05	NA
E7ETN3	Complement factor B (EC 3.4.21.47) (C3/C5 convertase)	0.000179917	0.000116367	0.000149976	NA	NA	NA	NA	NA	NA	NA	0.000422569	0.000559335		0.000148753	NA	NA	0.000490952
E7EUT5	Glyceraldehyde-3-phosphate dehydrogenase	NA	NA	NA	0.00394674	0.00223243	0.00268983	8.51e-05	NA	NA	NA	NA	NA		NA	0.00295633	8.51e-05	NA
E7EVS6	Actin, cytoplasmic 1	0.00562581	NA	0.00609146	0.00734192	NA	0.00939865	NA	NA	NA	NA	NA	NA		0.00585864	0.00837028	NA	NA
E7EX29	14-3-3 protein zeta/delta	NA	NA	NA	0.000705448	NA	NA	NA	NA	NA	NA	NA	NA		NA	0.000705448	NA	NA
E9KL23	Epididymis secretory sperm binding protein Li 44a (Serpin peptidase inhibitor clade A member 1 isoform 1)	NA	NA	0.000783442	0.00045127	0.00049715	0.000608399	NA	0.0131259	0.0119558	0.00590291	0.00764754	0.00868526		0.000783442	0.00051894	0.0125408	0.0074119
E9KL26	Epididymis tissue protein Li 173 (Serpin peptidase inhibitor clade G member 1 isoform 1)	NA	NA	NA	NA	NA	NA	NA	NA	NA	NA	NA	NA		NA	NA	NA	NA
E9KL36	Transthyretin	NA	NA	NA	NA	NA	NA	0.00021748	NA	NA	0.000523951	NA	0.000758607		NA	NA	0.00021748	0.000641279
E9KL44	Enoyl-CoA hydratase (EC 4.2.1.17)	NA	NA	NA	0.000207667	NA	0.000364551	NA	NA	NA	NA	NA	NA		NA	0.000286109	NA	NA
E9PCW0	Prohibitin	NA	NA	NA	0.000244521	NA	NA	NA	NA	NA	NA	NA	NA		NA	0.000244521	NA	NA
E9PD35	Vascular endothelial growth factor receptor 3 (EC 2.7.10.1)	NA	NA	NA	0.00010977	NA	NA	NA	NA	NA	NA	NA	NA		NA	0.00010977	NA	NA
E9PEV4	Apolipoprotein E	NA	NA	NA	0.00115274	NA	NA	NA	NA	NA	NA	NA	NA		NA	0.00115274	NA	NA
E9PFZ2	Ceruloplasmin	7.78e-05	0.000330422	0.000103115	NA	NA	NA	NA	NA	NA	NA	NA	NA		0.000170446	NA	NA	NA
E9PGN7	Plasma protease C1 inhibitor	NA	NA	NA	NA	NA	NA	NA	NA	NA	NA	NA	NA		NA	NA	NA	NA
E9PIT3	Prothrombin (EC 3.4.21.5) (Coagulation factor II)	NA	NA	NA	0.0101078	0.00913243	0.0101555	NA	NA	NA	NA	NA	NA		NA	0.00979857	NA	NA
E9PJ32	Transgelin	NA	NA	NA	0.000663317	NA	NA	NA	NA	NA	NA	NA	NA		NA	0.000663317	NA	NA
E9PK25	Cofilin-1 (Cofilin, non-muscle isoform)	NA	NA	NA	0.00210823	0.00309114	0.0025322	NA	NA	NA	NA	NA	NA		NA	0.00257719	NA	NA
E9PL09	40S ribosomal protein S3 (EC 4.2.99.18)	NA	NA	NA	NA	NA	0.000344035	NA	NA	NA	NA	NA	NA		NA	0.000344035	NA	NA
E9PLJ3	Cofilin-1 (Cofilin, non-muscle isoform)	NA	NA	NA	0.00544403	0.00798218	0.00653885	NA	NA	NA	NA	NA	NA		NA	0.00665502	NA	NA
E9PNH0	Oxysterol-binding protein-related protein 5	NA	NA	NA	NA	NA	NA	NA	NA	4.97e-05	NA	NA	NA		NA	NA	4.97e-05	NA
E9PP27	EF-hand domain-containing protein	NA	NA	NA	0.00572397	0.0043242	NA	NA	NA	NA	NA	NA	NA		NA	0.00502409	NA	NA
E9PP50	Cofilin-1 (Cofilin, non-muscle isoform)	NA	NA	NA	0.00270489	0.00396599	0.00324886	NA	NA	NA	NA	NA	NA		NA	0.00330658	NA	NA
E9PPU1	40S ribosomal protein S3	NA	NA	NA	NA	NA	0.000502988	NA	NA	NA	NA	NA	NA		NA	0.000502988	NA	NA
E9PQB7	Cofilin-1 (Cofilin, non-muscle isoform)	NA	NA	NA	0.00352523	0.00516879	0.00423417	NA	NA	NA	NA	NA	NA		NA	0.0043094	NA	NA
E9PSE3	Interferon regulatory factor 7	0.000117905	NA	NA	NA	NA	NA	NA	NA	NA	NA	NA	NA		0.000117905	NA	NA	NA
E9PSF4	40S ribosomal protein S3	NA	NA	NA	NA	NA	0.000771574	NA	NA	NA	NA	NA	NA		NA	0.000771574	NA	NA
F1T0A2	Protein mab-21-like 1	NA	NA	NA	NA	NA	NA	NA	7.11e-05	NA	NA	NA	NA		NA	NA	7.11e-05	NA
F2RM35	Coagulation factor IX (EC 3.4.21.22) (Christmas factor)	0.00224831	0.0015352	0.00208576	0.000310975	NA	NA	NA	NA	NA	NA	NA	NA		0.00195642	0.000310975	NA	NA
F2RM37	Coagulation factor IX (EC 3.4.21.22) (Christmas factor)	0.00224831	0.0015352	0.00208576	0.000310975	NA	NA	NA	NA	NA	NA	NA	NA		0.00195642	0.000310975	NA	NA
F5GXH2	L-lactate dehydrogenase A chain	0.00111448	0.000982952	0.00116127	NA	NA	NA	NA	NA	NA	NA	NA	NA		0.00108624	NA	NA	NA
F5GXK7	Polyubiquitin-C	NA	NA	NA	0.00111616	0.00063602	0.000705374	NA	NA	NA	NA	NA	NA		NA	0.000819184	NA	NA
F5GXS0	Complement C4-B	NA	0.00038554	0.000369309	0.00011109	NA	NA	NA	NA	NA	NA	NA	NA		0.000377425	0.00011109	NA	NA
F5GXS2	Actinin, alpha 4, isoform CRA_a (Alpha-actinin-4)	NA	NA	NA	0.000496942	NA	0.000235538	NA	NA	NA	NA	NA	NA		NA	0.00036624	NA	NA
F5GXY2	L-lactate dehydrogenase A chain	0.000814431	0.000718311	0.000848622	NA	NA	NA	NA	NA	NA	NA	NA	NA		0.000793788	NA	NA	NA
F5GYN7	DNA annealing helicase and endonuclease ZRANB3 (Zinc finger, RAN-binding domain containing 3, isoform CRA_g)	NA	NA	NA	NA	NA	NA	2.36e-05	NA	NA	NA	NA	NA		NA	NA	2.36e-05	NA
F5GYU2	L-lactate dehydrogenase A chain	0.0008823	0.00077817	0.000919341	NA	NA	NA	NA	NA	NA	NA	NA	NA		0.000859937	NA	NA	NA
F5GYU3	Polyubiquitin-C	NA	NA	NA	0.00140769	0.000802144	0.000889613	NA	NA	NA	NA	NA	NA		NA	0.00103315	NA	NA
F5GZ39	Polyubiquitin-C	NA	NA	NA	0.00309231	0.00176209	0.00195423	NA	NA	NA	NA	NA	NA		NA	0.00226954	NA	NA
F5GZQ4	L-lactate dehydrogenase A chain	0.0017646	0.00155634	0.00183868	NA	NA	NA	NA	NA	NA	NA	NA	NA		0.00171987	NA	NA	NA
F5H265	Polyubiquitin-C	NA	NA	NA	0.00126598	0.000721391	0.000800055	NA	NA	NA	NA	NA	NA		NA	0.000929141	NA	NA
F5H2Z3	Polyubiquitin-C	NA	NA	NA	0.00138699	0.000790348	0.000876531	NA	NA	NA	NA	NA	NA		NA	0.00101796	NA	NA
F5H388	Polyubiquitin-C	NA	NA	NA	0.00121697	0.000693467	0.000769085	NA	NA	NA	NA	NA	NA		NA	0.000893175	NA	NA
F5H5D3	Tubulin alpha chain	0.000463832	0.000374999	0.000228227	NA	NA	NA	NA	NA	NA	NA	NA	NA		0.000355686	NA	NA	NA
F5H5J4	L-lactate dehydrogenase A chain	0.00142754	0.00125906	0.00148747	NA	NA	NA	NA	NA	NA	NA	NA	NA		0.00139136	NA	NA	NA
F5H6Q2	Polyubiquitin-C	NA	NA	NA	0.00154615	0.000881044	0.000977116	NA	NA	NA	NA	NA	NA		NA	0.00113477	NA	NA
F5H6W8	L-lactate dehydrogenase A chain	0.00135161	0.00119209	0.00140835	NA	NA	NA	NA	NA	NA	NA	NA	NA		0.00131735	NA	NA	NA
F5H747	Polyubiquitin-C	NA	NA	NA	0.00117894	0.000671796	0.000745051	NA	NA	NA	NA	NA	NA		NA	0.000865263	NA	NA
F5H7T4	Complement C1s subcomponent	NA	NA	NA	NA	NA	NA	NA	NA	NA	NA	0.00023085	NA		NA	NA	NA	0.00023085
F5H8B0	Coagulation factor VII	0.000875249	0.000385976	0.000601916	NA	NA	NA	NA	NA	NA	NA	NA	NA		0.000621047	NA	NA	NA
F6KPG5	Albumin	0.089353	0.109536	NA	0.0548287	0.0562486	0.0713755	0.074394	NA	0.0838349	0.0817699	0.105304	NA		0.0994446	0.0608176	0.0791144	0.0935371
F8WAS2	Inter-alpha-trypsin inhibitor heavy chain H1	0.000282545	0.00022151	NA	NA	NA	NA	NA	NA	NA	NA	NA	NA		0.000252027	NA	NA	NA
F8WCZ6	Complement C1s subcomponent	NA	NA	NA	NA	NA	NA	NA	NA	0.000126978	NA	6.96e-05	NA		NA	NA	0.000126978	6.96e-05
F8WE65	Peptidyl-prolyl cis-trans isomerase (PPIase) (EC 5.2.1.8)	0.000557242	0.00113039	0.000522573	NA	NA	NA	NA	NA	NA	NA	NA	NA		0.000736737	NA	NA	NA
G1FM85	Anti-Influenza A hemagglutinin heavy chain variable region	NA	NA	NA	NA	NA	NA	NA	NA	0.000683779	0.000639707	0.000730488	NA		NA	NA	0.000683779	0.000685098
G1FM92	Anti-Influenza A hemagglutinin heavy chain variable region	NA	NA	NA	NA	NA	NA	NA	NA	0.000683779	0.000639707	0.000730488	NA		NA	NA	0.000683779	0.000685098
G1FM93	Anti-Influenza A hemagglutinin heavy chain variable region	NA	NA	NA	NA	NA	NA	NA	NA	0.000683779	0.000639707	0.000730488	NA		NA	NA	0.000683779	0.000685098
G3V1A4	Cofilin-1 (Cofilin, non-muscle isoform)	NA	NA	NA	0.00288643	0.00423216	0.00346691	NA	NA	NA	NA	NA	NA		NA	0.0035285	NA	NA
G3V1N2	Alpha-globin (HCG1745306, isoform CRA_a) (Hemoglobin subunit alpha)	NA	NA	NA	NA	0.00345262	0.00440709	NA	NA	NA	NA	NA	NA		NA	0.00392986	NA	NA
G3V350	Corticosteroid-binding globulin (Serpin peptidase inhibitor, clade A (Alpha-1 antiproteinase, antitrypsin), member 6, isoform CRA_a)	NA	NA	NA	NA	NA	NA	NA	0.000424803	0.000208224	NA	NA	NA		NA	NA	0.000316513	NA
G4V2I8	Anion exchange protein	NA	NA	NA	NA	NA	NA	NA	NA	NA	0.000311006	0.000525152	0.00076166		NA	NA	NA	0.000532606
G4V2I9	Anion exchange protein	NA	NA	NA	NA	NA	NA	NA	NA	NA	0.000311006	0.000525152	0.00076166		NA	NA	NA	0.000532606
G5E9F8	Vitamin K-dependent protein S	NA	NA	NA	NA	NA	NA	5.58e-05	NA	NA	NA	NA	NA		NA	NA	5.58e-05	NA
H0Y300	Haptoglobin	NA	NA	NA	0.0174804	0.0180118	0.0146358	NA	NA	NA	NA	NA	NA		NA	0.0167093	NA	NA
H0Y3Z3	Protein disulfide-isomerase (EC 5.3.4.1)	NA	NA	NA	NA	NA	NA	NA	NA	NA	NA	6.07e-05	NA		NA	NA	NA	6.07e-05
H0Y4P9	Rho GTPase-activating protein 26 (Rho-type GTPase-activating protein 26)	NA	NA	NA	NA	NA	NA	NA	NA	NA	NA	NA	0.000170317		NA	NA	NA	0.000170317
H0Y5D1	Complement C1s subcomponent	NA	NA	NA	NA	NA	NA	NA	NA	NA	NA	0.000102094	NA		NA	NA	NA	0.000102094
H0Y5N4	Transcription factor SOX-10	NA	NA	NA	NA	NA	NA	NA	NA	NA	9.22e-05	NA	NA		NA	NA	NA	9.22e-05
H0Y7L5	Apolipoprotein E	NA	NA	NA	0.000925623	NA	NA	NA	NA	NA	NA	NA	NA		NA	0.000925623	NA	NA
H0Y7V4	Dynein axonemal heavy chain 8	NA	NA	NA	NA	NA	NA	NA	NA	NA	NA	2.68e-05	NA		NA	NA	NA	2.68e-05
H0Y860	Stromal interaction molecule 2	NA	NA	NA	NA	NA	NA	5.22e-05	0.000143926	8.77e-05	NA	NA	NA		NA	NA	9.46087e-05	NA
H0YAS8	Clusterin	NA	NA	NA	0.00242525	0.00235448	0.00204357	NA	NA	NA	NA	NA	NA		NA	0.00227444	NA	NA
H0YB80	14-3-3 protein zeta/delta	NA	NA	NA	0.00133493	NA	NA	NA	NA	NA	NA	NA	NA		NA	0.00133493	NA	NA
H0YC35	Clusterin	NA	NA	NA	0.00119555	NA	NA	NA	NA	NA	NA	NA	NA		NA	0.00119555	NA	NA
H0YCD7	Oxysterol-binding protein	NA	NA	NA	NA	NA	NA	NA	NA	3.83e-05	NA	NA	NA		NA	NA	3.83e-05	NA
H0YEU2	40S ribosomal protein S3	NA	NA	NA	NA	NA	0.000464749	NA	NA	NA	NA	NA	NA		NA	0.000464749	NA	NA
H0YFD6	Enoyl-CoA hydratase (EC 4.2.1.17)	NA	NA	NA	0.000200063	NA	0.000351203	NA	NA	NA	NA	NA	NA		NA	0.000275633	NA	NA
H0YFX9	Histone H2A	NA	NA	NA	NA	0.00109045	NA	NA	NA	NA	NA	NA	NA		NA	0.00109045	NA	NA
H0YHL7	Coronin-1C	NA	NA	NA	NA	NA	0.000770639	NA	NA	NA	NA	NA	NA		NA	0.000770639	NA	NA
H0YIV0	Endoplasmin	0.000252019	0.000155593	NA	NA	NA	NA	NA	NA	NA	NA	NA	NA		0.000203806	NA	NA	NA
H0YKL9	Annexin	NA	NA	NA	NA	NA	NA	NA	NA	NA	NA	NA	0.000225283		NA	NA	NA	0.000225283
H0YKN4	Annexin A2	NA	NA	NA	NA	NA	NA	NA	NA	NA	NA	NA	0.000359147		NA	NA	NA	0.000359147
H0YKS4	Annexin	NA	NA	NA	NA	NA	NA	0.000181645	NA	NA	NA	NA	0.000140802		NA	NA	0.000181645	0.000140802
H0YKV8	Annexin A2	NA	NA	NA	NA	NA	NA	NA	NA	NA	NA	NA	0.00030594		NA	NA	NA	0.00030594
H0YKX9	Annexin	NA	NA	NA	NA	NA	NA	NA	NA	NA	NA	NA	0.000184934		NA	NA	NA	0.000184934
H0YKZ7	Annexin	NA	NA	NA	NA	NA	NA	NA	NA	NA	NA	NA	0.000208245		NA	NA	NA	0.000208245
H0YL33	Annexin	NA	NA	NA	NA	NA	NA	0.000144007	NA	NA	NA	NA	NA		NA	NA	0.000144007	NA
H0YLE2	Annexin A2	NA	NA	NA	NA	NA	NA	0.000710436	NA	NA	NA	NA	NA		NA	NA	0.000710436	NA
H0YLV6	Annexin	NA	NA	NA	NA	NA	NA	NA	NA	NA	NA	NA	0.000187736		NA	NA	NA	0.000187736
H0YM50	Annexin	NA	NA	NA	NA	NA	NA	0.00012891	NA	NA	NA	NA	NA		NA	NA	0.00012891	NA
H0YMD0	Annexin	0.00156126	0.00246821	0.00236347	0.00521851	0.00457729	0.00644179	0.000140835	NA	NA	NA	0.000463022	0.000109168		0.00213098	0.00541253	0.000140835	0.000286095
H0YMD9	Annexin A2	NA	NA	NA	NA	NA	NA	NA	NA	NA	NA	NA	0.000381249		NA	NA	NA	0.000381249
H0YMM1	Annexin	NA	NA	NA	NA	NA	NA	0.000214561	NA	NA	NA	NA	0.000166316		NA	NA	0.000214561	0.000166316
H0YMT9	Annexin	NA	NA	NA	NA	NA	NA	NA	NA	NA	NA	NA	0.000186324		NA	NA	NA	0.000186324
H0YMU9	Annexin	0.0015409	0.00243601	0.00233264	0.00515044	0.00451758	0.00635777	0.000138998	NA	NA	NA	0.000456983	0.000107744		0.00210318	0.00534193	0.000138998	0.000282364
H0YMW4	Annexin	0.000965684	0.00152666	0.00146187	0.0032278	0.00283118	0.00398443	8.71e-05	NA	NA	NA	0.000286392	6.75e-05		0.00131807	0.0033478	8.71e-05	0.000176946
H0YN28	Annexin	NA	NA	NA	NA	NA	NA	0.000229997	NA	NA	NA	NA	NA		NA	NA	0.000229997	NA
H0YN42	Annexin	0.0013844	0.0021886	0.00209573	0.00462735	0.00405877	0.00571206	0.000124881	NA	NA	NA	0.00041057	9.68e-05		0.00188958	0.00479939	0.000124881	0.000253685
H0YNA0	Annexin	NA	NA	NA	NA	NA	NA	0.000404679	NA	NA	NA	NA	NA		NA	NA	0.000404679	NA
H0YNB8	Annexin	NA	NA	NA	NA	NA	NA	0.000169151	NA	NA	NA	NA	0.000131117		NA	NA	0.000169151	0.000131117
H0YNP5	Annexin	NA	NA	NA	NA	NA	NA	0.000182683	NA	NA	NA	NA	NA		NA	NA	0.000182683	NA
H3BN55	Small monomeric GTPase (EC 3.6.5.2)	NA	NA	0.00026364	NA	NA	NA	NA	NA	NA	NA	NA	NA		0.00026364	NA	NA	NA
H3BQ34	Pyruvate kinase (EC 2.7.1.40)	NA	NA	NA	NA	NA	NA	9.63e-05	NA	NA	NA	NA	NA		NA	NA	9.63e-05	NA
H3BR70	Pyruvate kinase	NA	NA	NA	0.000659692	0.000743992	NA	NA	NA	NA	NA	0.000118831	NA		NA	0.000701842	NA	0.000118831
H3BS49	Ras-related protein Rab-27A	NA	NA	0.000358628	NA	NA	NA	NA	NA	NA	NA	NA	NA		0.000358628	NA	NA	NA
H3BTN5	Pyruvate kinase (EC 2.7.1.40)	0.00107542	NA	NA	NA	NA	0.000802914	5.58e-05	NA	NA	NA	NA	NA		0.00107542	0.000802914	5.58e-05	NA
H3BTR0	ZFP91-CNTF readthrough (NMD candidate)	NA	NA	NA	NA	NA	0.000157148	NA	NA	NA	NA	NA	NA		NA	0.000157148	NA	NA
H3BUD9	Ras-related protein Rab-27A	NA	NA	0.000513405	NA	NA	NA	NA	NA	NA	NA	NA	NA		0.000513405	NA	NA	NA
H3BVH7	Ras-related protein Rab-27A	NA	NA	0.000334065	NA	NA	NA	NA	NA	NA	NA	NA	NA		0.000334065	NA	NA	NA
H6VRF8	Keratin, type II cytoskeletal 1 (Cytokeratin-1) (Keratin-1) (Type-II keratin Kb1)	0.00139138	0.00141948	0.00175273	NA	NA	NA	4.2e-05	NA	NA	0.000986679	0.00133943	0.00122495		0.00152119	NA	4.2e-05	0.00118369
H6VRF9	Keratin, type II cytoskeletal 1 (Cytokeratin-1) (Keratin-1) (Type-II keratin Kb1)	0.00139138	0.00141948	0.00175273	NA	NA	NA	4.2e-05	NA	NA	0.000986679	0.00133943	0.00122495		0.00152119	NA	4.2e-05	0.00118369
H6VRG0	Keratin, type II cytoskeletal 1 (Cytokeratin-1) (Keratin-1) (Type-II keratin Kb1)	0.00139138	0.00141948	0.00175273	NA	NA	NA	4.2e-05	NA	NA	0.000986679	0.00133943	0.00122495		0.00152119	NA	4.2e-05	0.00118369
H6VRG1	Keratin, type II cytoskeletal 1 (Cytokeratin-1) (Keratin-1) (Type-II keratin Kb1)	0.00138922	0.00141728	0.00175001	NA	NA	NA	4.19e-05	NA	NA	0.000985149	0.00133735	0.00122305		0.00151884	NA	4.19e-05	0.00118185
H6VRG2	Keratin, type II cytoskeletal 1 (Cytokeratin-1) (Keratin-1) (Type-II keratin Kb1)	0.00136022	0.00138285	0.0015688	NA	NA	NA	4.2e-05	NA	NA	0.000909795	0.00118185	NA		0.00143729	NA	4.2e-05	0.00104582
H6VRG3	Keratin, type II cytoskeletal 1 (Cytokeratin-1) (Keratin-1) (Type-II keratin Kb1)	0.00139138	0.00141948	0.00175273	NA	NA	NA	4.2e-05	NA	NA	0.000986679	0.00133943	0.00122495		0.00152119	NA	4.2e-05	0.00118369
H7BZ94	Protein disulfide-isomerase (EC 5.3.4.1)	NA	NA	NA	0.0023091	0.00271807	0.00303159	NA	NA	NA	NA	5.47e-05	NA		NA	0.00268625	NA	5.47e-05
H7C0L5	Inter-alpha-trypsin inhibitor heavy chain H4	NA	0.000114837	NA	NA	NA	NA	NA	NA	NA	NA	NA	NA		0.000114837	NA	NA	NA
H7C0Y7	Ras-related protein Rab-34, isoform NARR	NA	NA	0.000285225	NA	NA	NA	NA	NA	NA	NA	NA	NA		0.000285225	NA	NA	NA
H7C144	Alpha-actinin-4	NA	NA	NA	0.000499684	NA	NA	NA	NA	NA	NA	NA	NA		NA	0.000499684	NA	NA
H7C3J1	Testis-specific serine/threonine-protein kinase 4	NA	0.000305807	NA	NA	NA	NA	NA	NA	0.00012251	0.000285262	0.000456399	0.000642474		0.000305807	NA	0.00012251	0.000461378
H7C3U4	E3 ubiquitin-protein ligase MYCBP2	NA	NA	NA	NA	NA	NA	NA	3.31e-05	NA	NA	NA	NA		NA	NA	3.31e-05	NA
H7C5A5	Stromal interaction molecule 2	NA	NA	NA	NA	NA	NA	6.57e-05	0.000181168	0.000110444	NA	NA	NA		NA	NA	0.000119104	NA
H7C5C6	Stromal interaction molecule 2	NA	NA	NA	NA	NA	NA	6.85e-05	0.000189059	0.000115254	NA	NA	NA		NA	NA	0.000124271	NA
H7C5H1	Complement factor B	0.000657728	0.000425409	0.000548273	NA	NA	NA	NA	NA	NA	NA	NA	NA		0.000543803	NA	NA	NA
H7C5N5	Ceruloplasmin	0.000326915	NA	0.000433542	NA	NA	NA	NA	NA	NA	NA	NA	NA		0.000380228	NA	NA	NA
H7C5R1	Ceruloplasmin	8.63e-05	NA	0.000114492	NA	NA	NA	NA	NA	NA	NA	NA	NA		0.000100396	NA	NA	NA
H9KV48	Plasma protease C1 inhibitor	NA	NA	NA	NA	NA	NA	NA	NA	NA	NA	NA	NA		NA	NA	NA	NA
I1VZV6	Hemoglobin alpha 1	NA	NA	NA	0.00451651	NA	NA	NA	NA	NA	NA	NA	NA		NA	0.00451651	NA	NA
I3L0S0	Protein disulfide-isomerase (EC 5.3.4.1)	0.000645731	0.000696082	0.000553224	NA	NA	NA	NA	NA	NA	NA	5.44e-05	NA		0.000631679	NA	NA	5.44e-05
I3L3D5	Profilin	NA	NA	NA	NA	NA	NA	NA	NA	NA	0.000183383	0.000241623	0.000325409		NA	NA	NA	0.000250138
I3L3P5	Protein disulfide-isomerase (EC 5.3.4.1)	0.000637523	0.000687234	0.000546192	0.00226996	0.002672	0.00298021	NA	NA	NA	NA	5.38e-05	NA		0.00062365	0.00264072	NA	5.38e-05
I3L4M2	Protein disulfide-isomerase (EC 5.3.4.1)	0.000560355	0.000604049	0.000480079	0.0019952	0.00234857	0.00261947	NA	NA	NA	NA	4.72e-05	NA		0.000548161	0.00232108	NA	4.72e-05
I3L4N7	Pigment epithelium-derived factor	NA	NA	NA	NA	NA	NA	NA	0.000161901	NA	NA	NA	NA		NA	NA	0.000161901	NA
I3L4N8	Actin, cytoplasmic 2	0.00535333	NA	NA	NA	NA	0.00894344	0.000343307	0.000963894	0.000596846	NA	0.00182766	0.00157677		0.00535333	0.00894344	0.000634682	0.00170221
I3L514	Protein disulfide-isomerase (EC 5.3.4.1)	NA	NA	NA	NA	NA	NA	NA	NA	NA	NA	5.48e-05	NA		NA	NA	NA	5.48e-05
J3KMX3	Alpha-fetoprotein	NA	NA	NA	NA	NA	NA	0.000102796	0.000118023	NA	7.96e-05	4.66e-05	0.000152724		NA	NA	0.00011041	9.29747e-05
J3KR73	Ras-related protein Rab-6B	NA	NA	0.000393334	NA	NA	NA	NA	NA	NA	NA	NA	NA		0.000393334	NA	NA	NA
J3KS17	Beta-2-glycoprotein 1	NA	0.000567088	NA	0.000725503	0.000689021	0.00068774	NA	NA	NA	NA	NA	NA		0.000567088	0.000700755	NA	NA
J3QKN0	Polyubiquitin-B	NA	NA	NA	0.000915683	0.000521783	0.000578681	NA	NA	NA	NA	NA	NA		NA	0.000672049	NA	NA
J3QL97	Zinc finger SWIM domain-containing protein 7	NA	NA	NA	NA	NA	NA	NA	NA	NA	NA	0.000371728	NA		NA	NA	NA	0.000371728
J3QLC6	Ras-related protein Rab-34, isoform NARR	NA	NA	0.00031265	NA	NA	NA	NA	NA	NA	NA	NA	NA		0.00031265	NA	NA	NA
J3QLC9	Haptoglobin	NA	NA	NA	0.021168	0.0218116	NA	NA	NA	NA	NA	NA	NA		NA	0.0214898	NA	NA
J3QR68	Haptoglobin	NA	NA	NA	0.0191245	0.019706	0.0160125	NA	NA	NA	NA	NA	NA		NA	0.018281	NA	NA
J3QRT4	Zinc finger SWIM domain-containing protein 7	NA	NA	NA	NA	NA	NA	NA	NA	NA	NA	0.000439315	NA		NA	NA	NA	0.000439315
J3QS39	Polyubiquitin-B	NA	NA	NA	0.00202829	0.00115578	0.00128181	NA	NA	NA	NA	NA	NA		NA	0.00148862	NA	NA
J3QSA3	Polyubiquitin-B	NA	NA	NA	0.00438676	0.00249971	0.00277228	NA	NA	NA	NA	NA	NA		NA	0.00321958	NA	NA
J3QTR3	Ubiquitin-40S ribosomal protein S27a	NA	NA	NA	0.00177954	0.00101403	0.00112461	NA	NA	NA	NA	NA	NA		NA	0.00130606	NA	NA
K7EIF2	Ras-related protein Rab-34, isoform NARR	NA	NA	0.000327339	NA	NA	NA	NA	NA	NA	NA	NA	NA		0.000327339	NA	NA	NA
K7EJ44	Profilin	NA	0.00102076	NA	0.00137846	0.00241157	NA	NA	NA	NA	NA	NA	NA		0.00102076	0.00189501	NA	NA
K7EJB9	Calreticulin	NA	NA	0.000758654	NA	NA	NA	NA	NA	NA	NA	NA	NA		0.000758654	NA	NA	NA
K7EJI9	Apolipoprotein C-I	NA	NA	NA	NA	0.00120869	0.00220224	NA	NA	NA	NA	NA	NA		NA	0.00170547	NA	NA
K7EKP1	Apolipoprotein C-I	NA	NA	NA	NA	0.00189286	0.00344879	NA	NA	NA	NA	NA	NA		NA	0.00267082	NA	NA
K7EL50	Calreticulin	0.000672228	0.000624097	0.00070045	0.00620785	0.00682459	0.00576068	NA	NA	NA	NA	NA	NA		0.000665592	0.00626437	NA	NA
K7ELM9	Apolipoprotein C-I	NA	NA	NA	NA	0.00109045	0.0019868	NA	NA	NA	NA	NA	NA		NA	0.00153863	NA	NA
K7EPF9	Apolipoprotein C-I	NA	NA	NA	NA	0.000777686	0.00141694	NA	NA	NA	NA	NA	NA		NA	0.00109732	NA	NA
K7EQQ3	Keratin, type I cytoskeletal 9	NA	NA	0.000267986	NA	NA	NA	NA	NA	NA	NA	NA	NA		0.000267986	NA	NA	NA
K7ER74	Apolipoprotein C-II (Apo-CII) (ApoC-II) (Apolipoprotein C2)	NA	NA	NA	NA	NA	NA	NA	NA	0.000433605	0.000679959	0.00179181	0.00299323		NA	NA	0.000433605	0.00182167
K7ERI9	Apolipoprotein C-I	0.00408162	0.00275737	0.00389102	NA	0.00130288	0.00237384	0.00370477	0.00385498	0.00375884	0.00132179	0.00583661	0.00155553		0.00357667	0.00183836	0.00377287	0.00290464
K7ERT7	Synaptic vesicle membrane protein VAT-1 homolog	NA	NA	NA	0.00454781	0.00220864	0.00359258	NA	NA	NA	NA	NA	NA		NA	0.00344968	NA	NA
K7ES41	Ras-related protein Rab-27B	NA	NA	0.000560614	NA	NA	NA	NA	NA	NA	NA	NA	NA		0.000560614	NA	NA	NA
K9JA46	Epididymis luminal secretory protein 52 (Epididymis secretory sperm binding protein Li 65p) (Heat shock protein 90kDa alpha (Cytosolic), class A member 1, isoform CRA_a)	NA	NA	NA	NA	0.000195787	0.00041256	NA	NA	NA	NA	NA	5.64e-05		NA	0.000304173	NA	5.64e-05
L0R5F6	Alternative protein TNS4	NA	NA	NA	NA	NA	NA	0.000760116	NA	NA	NA	NA	NA		NA	NA	0.000760116	NA
L8B196	Ubiquitin C	NA	NA	NA	0.000353904	0.000201665	0.000223655	NA	NA	NA	NA	NA	NA		NA	0.000259741	NA	NA
L8B4I8	Ubiquitin C (Ubiquitin C, isoform CRA_a)	NA	NA	NA	0.000353904	0.000201665	0.000223655	NA	NA	NA	NA	NA	NA		NA	0.000259741	NA	NA
L8B4J3	Ubiquitin C	NA	NA	NA	0.000275373	0.000156916	0.000174027	NA	NA	NA	NA	NA	NA		NA	0.000202105	NA	NA
L8B4M0	Ubiquitin C	NA	NA	NA	0.000275373	0.000156916	0.000174027	NA	NA	NA	NA	NA	NA		NA	0.000202105	NA	NA
L8B4R0	Ubiquitin C	NA	NA	NA	0.000309739	0.000176498	0.000195744	NA	NA	NA	NA	NA	NA		NA	0.000227327	NA	NA
L8B4Z6	Ubiquitin C	NA	NA	NA	0.000275373	0.000156916	0.000174027	NA	NA	NA	NA	NA	NA		NA	0.000202105	NA	NA
M0QXF7	Myeloid-derived growth factor	NA	NA	NA	0.00107789	0.00162084	0.00227063	NA	NA	NA	NA	NA	NA		NA	0.00165645	NA	NA
M0QYN0	Myeloid-derived growth factor	NA	NA	NA	0.000479062	0.000720374	0.00100917	NA	NA	NA	NA	NA	NA		NA	0.000736202	NA	NA
M0R1V7	Ubiquitin-60S ribosomal protein L40	NA	NA	NA	0.00299414	0.00170615	0.00189219	NA	NA	NA	NA	NA	NA		NA	0.00219749	NA	NA
M9RSF4	Interferon regulatory factor 7 (Interferon regulatory factor 7 transcript variant e)	9.61e-05	NA	NA	NA	NA	NA	NA	NA	NA	NA	NA	NA		9.61e-05	NA	NA	NA
O00194	Ras-related protein Rab-27B (EC 3.6.5.2) (C25KG)	NA	NA	0.000223731	NA	NA	NA	NA	NA	NA	NA	NA	NA		0.000223731	NA	NA	NA
O00264	Membrane-associated progesterone receptor component 1 (mPR) (Dap1) (IZA)	NA	NA	NA	NA	0.00132292	NA	NA	NA	NA	NA	NA	NA		NA	0.00132292	NA	NA
O14791	Apolipoprotein L1 (Apolipoprotein L) (Apo-L) (ApoL) (Apolipoprotein L-I) (ApoL-I)	NA	NA	NA	NA	NA	NA	7.41e-05	NA	4.85e-05	0.000103671	NA	NA		NA	NA	6.13e-05	0.000103671
O14791-2	Apolipoprotein L1 (Apolipoprotein L) (Apo-L) (ApoL) (Apolipoprotein L-I) (ApoL-I)	NA	NA	NA	NA	NA	NA	7.13e-05	NA	4.66e-05	9.97e-05	NA	NA		NA	NA	5.895e-05	9.97e-05
O14791-3	Apolipoprotein L1 (Apolipoprotein L) (Apo-L) (ApoL) (Apolipoprotein L-I) (ApoL-I)	NA	NA	NA	NA	NA	NA	7.77e-05	NA	5.08e-05	0.000108582	NA	NA		NA	NA	6.425e-05	0.000108582
O15144	Actin-related protein 2/3 complex subunit 2 (Arp2/3 complex 34 kDa subunit) (p34-ARC)	NA	NA	NA	0.000276658	NA	NA	NA	NA	NA	NA	NA	NA		NA	0.000276658	NA	NA
O43707	Alpha-actinin-4 (Non-muscle alpha-actinin 4)	NA	NA	NA	0.000496942	NA	0.000235538	NA	NA	NA	NA	NA	NA		NA	0.00036624	NA	NA
O43707-2	Alpha-actinin-4 (Non-muscle alpha-actinin 4)	NA	NA	NA	0.000654211	NA	0.000310079	NA	NA	NA	NA	NA	NA		NA	0.000482145	NA	NA
O43707-3	Alpha-actinin-4 (Non-muscle alpha-actinin 4)	NA	NA	NA	0.000868933	NA	0.000411852	NA	NA	NA	NA	NA	NA		NA	0.000640392	NA	NA
O43852	Calumenin (Crocalbin) (IEF SSP 9302)	NA	NA	NA	0.00400017	0.0033213	0.00514677	NA	NA	NA	NA	NA	NA		NA	0.00415608	NA	NA
O43852-2	Calumenin (Crocalbin) (IEF SSP 9302)	NA	NA	NA	0.00400017	NA	NA	NA	NA	NA	NA	NA	NA		NA	0.00400017	NA	NA
O43852-3	Calumenin (Crocalbin) (IEF SSP 9302)	NA	NA	NA	0.00390109	0.00323904	0.00501929	NA	NA	NA	NA	NA	NA		NA	0.00405314	NA	NA
O43852-4	Calumenin (Crocalbin) (IEF SSP 9302)	NA	NA	NA	0.00390109	NA	NA	NA	NA	NA	NA	NA	NA		NA	0.00390109	NA	NA
O43866	CD5 antigen-like (Apoptosis inhibitor expressed by macrophages) (hAIM) (CT-2) (IgM-associated peptide) (SP-alpha)	NA	NA	NA	NA	NA	NA	NA	5.52e-05	NA	NA	NA	NA		NA	NA	5.52e-05	NA
O60397	Putative cytochrome c oxidase subunit 7A3, mitochondrial (Cytochrome c oxidase subunit VIIa 3)	NA	NA	NA	NA	NA	NA	0.000116	NA	0.000130023	NA	NA	NA		NA	NA	0.000123011	NA
O75322	Hsp89-alpha-delta-N	NA	NA	NA	NA	NA	NA	NA	NA	NA	NA	NA	7.66e-05		NA	NA	NA	7.66e-05
O75396	Vesicle-trafficking protein SEC22b (ER-Golgi SNARE of 24 kDa) (ERS-24) (ERS24) (SEC22 vesicle-trafficking protein homolog B) (SEC22 vesicle-trafficking protein-like 1)	NA	NA	NA	NA	NA	0.000369638	NA	NA	NA	NA	NA	NA		NA	0.000369638	NA	NA
O75592	E3 ubiquitin-protein ligase MYCBP2 (EC 2.3.2.33) (Myc-binding protein 2) (Protein associated with Myc)	NA	NA	NA	NA	NA	NA	NA	7.51e-06	NA	NA	NA	NA		NA	NA	7.51e-06	NA
O75592-2	E3 ubiquitin-protein ligase MYCBP2 (EC 2.3.2.33) (Myc-binding protein 2) (Protein associated with Myc)	NA	NA	NA	NA	NA	NA	NA	7.51e-06	NA	NA	NA	NA		NA	NA	7.51e-06	NA
O95810	Caveolae-associated protein 2 (Cavin-2) (PS-p68) (Phosphatidylserine-binding protein) (Serum deprivation-response protein)	0.000267476	0.000222032	0.00014755	0.000159781	0.000118025	0.000149595	NA	NA	NA	NA	NA	NA		0.000212353	0.000142467	NA	NA
P00338	L-lactate dehydrogenase A chain (LDH-A) (EC 1.1.1.27) (Cell proliferation-inducing gene 19 protein) (LDH muscle subunit) (LDH-M) (Renal carcinoma antigen NY-REN-59)	0.000382684	0.00033752	0.00039875	0.000909064	0.00110077	0.00174743	NA	NA	NA	NA	NA	NA		0.000372985	0.00125242	NA	NA
P00338-2	L-lactate dehydrogenase A chain (LDH-A) (EC 1.1.1.27) (Cell proliferation-inducing gene 19 protein) (LDH muscle subunit) (LDH-M) (Renal carcinoma antigen NY-REN-59)	0.00046369	0.000408965	0.000483157	0.00110149	0.00133378	0.00211732	NA	NA	NA	NA	NA	NA		0.000451937	0.00151753	NA	NA
P00338-3	L-lactate dehydrogenase A chain (LDH-A) (EC 1.1.1.27) (Cell proliferation-inducing gene 19 protein) (LDH muscle subunit) (LDH-M) (Renal carcinoma antigen NY-REN-59)	0.000351942	0.000310406	0.000366718	0.000836037	0.00101235	0.00160705	NA	NA	NA	NA	NA	NA		0.000343022	0.00115181	NA	NA
P00338-4	L-lactate dehydrogenase A chain (LDH-A) (EC 1.1.1.27) (Cell proliferation-inducing gene 19 protein) (LDH muscle subunit) (LDH-M) (Renal carcinoma antigen NY-REN-59)	0.00046369	0.000408965	0.000483157	NA	NA	NA	NA	NA	NA	NA	NA	NA		0.000451937	NA	NA	NA
P00338-5	L-lactate dehydrogenase A chain (LDH-A) (EC 1.1.1.27) (Cell proliferation-inducing gene 19 protein) (LDH muscle subunit) (LDH-M) (Renal carcinoma antigen NY-REN-59)	0.000527183	0.000464965	0.000549316	0.00125232	0.00151642	0.00240725	NA	NA	NA	NA	NA	NA		0.000513821	0.00172533	NA	NA
P00387	NADH-cytochrome b5 reductase 3 (B5R) (Cytochrome b5 reductase) (EC 1.6.2.2) (Diaphorase-1) [Cleaved into: NADH-cytochrome b5 reductase 3 membrane-bound form; NADH-cytochrome b5 reductase 3 soluble form]	0.000199941	NA	NA	0.00125336	0.00119034	0.00132014	NA	NA	NA	NA	NA	NA		0.000199941	0.00125461	NA	NA
P00387-2	NADH-cytochrome b5 reductase 3 (B5R) (Cytochrome b5 reductase) (EC 1.6.2.2) (Diaphorase-1) [Cleaved into: NADH-cytochrome b5 reductase 3 membrane-bound form; NADH-cytochrome b5 reductase 3 soluble form]	0.000216483	NA	NA	0.00135706	0.00128882	0.00142935	NA	NA	NA	NA	NA	NA		0.000216483	0.00135841	NA	NA
P00387-3	NADH-cytochrome b5 reductase 3 (B5R) (Cytochrome b5 reductase) (EC 1.6.2.2) (Diaphorase-1) [Cleaved into: NADH-cytochrome b5 reductase 3 membrane-bound form; NADH-cytochrome b5 reductase 3 soluble form]	0.000180186	NA	NA	0.00112953	0.00107273	0.0011897	NA	NA	NA	NA	NA	NA		0.000180186	0.00113065	NA	NA
P00450	Ceruloplasmin (EC 1.16.3.1) (Ferroxidase)	6.91e-05	0.000293501	9.16e-05	NA	NA	NA	0.00116379	0.00162435	0.00126307	0.000707702	0.000837173	0.000872576		0.0001514	NA	0.0013504	0.000805817
P00558	Phosphoglycerate kinase 1 (EC 2.7.2.3) (Cell migration-inducing gene 10 protein) (Primer recognition protein 2) (PRP 2)	NA	NA	NA	NA	NA	0.000133406	NA	NA	NA	NA	NA	NA		NA	0.000133406	NA	NA
P00558-2	Phosphoglycerate kinase 1 (EC 2.7.2.3) (Cell migration-inducing gene 10 protein) (Primer recognition protein 2) (PRP 2)	NA	NA	NA	NA	NA	0.000143009	NA	NA	NA	NA	NA	NA		NA	0.000143009	NA	NA
P00734	Prothrombin (EC 3.4.21.5) (Coagulation factor II) [Cleaved into: Activation peptide fragment 1; Activation peptide fragment 2; Thrombin light chain; Thrombin heavy chain]	0.037982	0.0360405	0.0398679	0.009474	0.00855982	0.00951877	0.000371648	0.000502882	0.000363395	0.00511673	0.0069923	0.00866544		0.0379635	0.00918419	0.000412642	0.00692482
P00738	Haptoglobin (Zonulin) [Cleaved into: Haptoglobin alpha chain; Haptoglobin beta chain]	0.0125338	0.0131609	0.0123736	0.0190303	0.0196089	0.0159336	0.0117751	0.0172481	0.0146379	0.0105084	0.0119532	0.0179348		0.0126894	0.0181909	0.0145537	0.0134655
P00740	Coagulation factor IX (EC 3.4.21.22) (Christmas factor) (Plasma thromboplastin component) (PTC) [Cleaved into: Coagulation factor IXa light chain; Coagulation factor IXa heavy chain]	0.00224831	0.0015352	0.00208576	0.000310975	NA	NA	NA	NA	NA	NA	NA	NA		0.00195642	0.000310975	NA	NA
P00740-2	Coagulation factor IX (EC 3.4.21.22) (Christmas factor) (Plasma thromboplastin component) (PTC) [Cleaved into: Coagulation factor IXa light chain; Coagulation factor IXa heavy chain]	NA	NA	NA	0.000338911	NA	NA	NA	NA	NA	NA	NA	NA		NA	0.000338911	NA	NA
P00742	Coagulation factor X (EC 3.4.21.6) (Stuart factor) (Stuart-Prower factor) [Cleaved into: Factor X light chain; Factor X heavy chain; Activated factor Xa heavy chain]	0.00909857	0.00762594	0.00880949	0.00326239	0.00466953	0.00439702	NA	NA	NA	0.000636954	0.000987783	0.000981767		0.00851133	0.00410965	NA	0.000868835
P00747	Plasminogen (EC 3.4.21.7) [Cleaved into: Plasmin heavy chain A; Activation peptide; Angiostatin; Plasmin heavy chain A, short form; Plasmin light chain B]	NA	6.55e-05	8.6e-05	NA	NA	NA	0.000367362	0.000394045	0.000404965	0.000169799	0.000393756	0.00030594		7.575e-05	NA	0.000388791	0.000289832
P00751	Complement factor B (EC 3.4.21.47) (C3/C5 convertase) (Glycine-rich beta glycoprotein) (GBG) (PBF2) (Properdin factor B) [Cleaved into: Complement factor B Ba fragment; Complement factor B Bb fragment]	0.000262575	0.000169829	0.000218879	NA	NA	NA	0.000849776	0.00100265	0.00113651	0.000507663	0.000616708	0.000816308		0.000217094	NA	0.000996311	0.000646893
P01008	Antithrombin-III (ATIII) (Serpin C1)	NA	NA	NA	NA	NA	NA	NA	NA	7.72e-05	NA	NA	NA		NA	NA	7.72e-05	NA
P01009	Alpha-1-antitrypsin (Alpha-1 protease inhibitor) (Alpha-1-antiproteinase) (Serpin A1) [Cleaved into: Short peptide from AAT (SPAAT)]	NA	NA	0.000783442	0.00045127	0.00049715	0.000608399	NA	0.0131259	0.0119558	0.00590291	0.00764754	0.00868526		0.000783442	0.00051894	0.0125408	0.0074119
P01009-2	Alpha-1-antitrypsin (Alpha-1 protease inhibitor) (Alpha-1-antiproteinase) (Serpin A1) [Cleaved into: Short peptide from AAT (SPAAT)]	NA	NA	0.000912197	0.000525434	0.000578855	0.000708387	NA	NA	NA	NA	NA	NA		0.000912197	0.000604225	NA	NA
P01009-3	Alpha-1-antitrypsin (Alpha-1 protease inhibitor) (Alpha-1-antiproteinase) (Serpin A1) [Cleaved into: Short peptide from AAT (SPAAT)]	NA	NA	0.00107019	0.00061644	0.000679114	0.000831081	NA	NA	NA	NA	NA	NA		0.00107019	0.000708878	NA	NA
P01011	Alpha-1-antichymotrypsin (ACT) (Cell growth-inhibiting gene 24/25 protein) (Serpin A3) [Cleaved into: Alpha-1-antichymotrypsin His-Pro-less]	NA	NA	NA	NA	NA	NA	0.00122088	0.00196184	0.00146622	0.000247112	0.000111386	0.000341742		NA	NA	0.00154965	0.000233413
P01019	Angiotensinogen (Serpin A8) [Cleaved into: Angiotensin-1 (Angiotensin 1-10) (Angiotensin I) (Ang I); Angiotensin-2 (Angiotensin 1-8) (Angiotensin II) (Ang II); Angiotensin-3 (Angiotensin 2-8) (Angiotensin III) (Ang III) (Des-Asp[1]-angiotensin II); Angiotensin-4 (Angiotensin 3-8) (Angiotensin IV) (Ang IV); Angiotensin 1-9; Angiotensin 1-7; Angiotensin 1-5; Angiotensin 1-4]	NA	NA	NA	NA	NA	NA	0.000366814	0.000583368	0.000428529	0.000335174	0.000312181	0.000364429		NA	NA	0.00045957	0.000337261
P01023	Alpha-2-macroglobulin (Alpha-2-M) (C3 and PZP-like alpha-2-macroglobulin domain-containing protein 5)	0.00242253	0.00165248	0.00185772	0.00191958	0.00220225	0.00223212	0.00394573	0.0051341	0.00407863	0.00233645	0.0030416	0.0035894		0.00197758	0.00211798	0.00438615	0.00298915
P01024	Complement C3 (C3 and PZP-like alpha-2-macroglobulin domain-containing protein 1) [Cleaved into: Complement C3 beta chain; C3-beta-c (C3bc); Complement C3 alpha chain; C3a anaphylatoxin; Acylation stimulating protein (ASP) (C3adesArg); Complement C3b alpha' chain; Complement C3c alpha' chain fragment 1; Complement C3dg fragment; Complement C3g fragment; Complement C3d fragment; Complement C3f fra…	0.00230805	0.00246122	0.00229182	0.00178762	0.00132285	0.0018972	0.00328879	0.00480012	0.00343442	0.00212219	0.00282015	0.00296043		0.0023537	0.00166923	0.00384111	0.00263425
P01031	Complement C5 (C3 and PZP-like alpha-2-macroglobulin domain-containing protein 4) [Cleaved into: Complement C5 beta chain; Complement C5 alpha chain; C5a anaphylatoxin; Complement C5 alpha' chain]	NA	NA	NA	NA	NA	NA	2.49e-05	5.52e-05	2.47e-05	NA	1.51e-05	NA		NA	NA	3.49333e-05	1.51e-05
P01042	Kininogen-1 (Alpha-2-thiol proteinase inhibitor) (Fitzgerald factor) (High molecular weight kininogen) (HMWK) (Williams-Fitzgerald-Flaujeac factor) [Cleaved into: Kininogen-1 heavy chain; T-kinin (Ile-Ser-Bradykinin); Bradykinin (Kallidin I); Lysyl-bradykinin (Kallidin II); Kininogen-1 light chain; Low molecular weight growth-promoting factor]	0.000560703	0.00057695	0.000649159	0.00101931	0.000990308	0.00095021	NA	NA	NA	0.000529646	0.000804785	0.000878628		0.000595604	0.000986609	NA	0.000737686
P01042-2	Kininogen-1 (Alpha-2-thiol proteinase inhibitor) (Fitzgerald factor) (High molecular weight kininogen) (HMWK) (Williams-Fitzgerald-Flaujeac factor) [Cleaved into: Kininogen-1 heavy chain; T-kinin (Ile-Ser-Bradykinin); Bradykinin (Kallidin I); Lysyl-bradykinin (Kallidin II); Kininogen-1 light chain; Low molecular weight growth-promoting factor]	0.000845651	0.000870154	0.000979059	0.00153732	0.00149358	0.0014331	0.00127279	0.00140527	0.00133628	0.00079881	0.00121377	0.00132514		0.000898288	0.001488	0.00133812	0.00111258
P01042-3	Kininogen-1 (Alpha-2-thiol proteinase inhibitor) (Fitzgerald factor) (High molecular weight kininogen) (HMWK) (Williams-Fitzgerald-Flaujeac factor) [Cleaved into: Kininogen-1 heavy chain; T-kinin (Ile-Ser-Bradykinin); Bradykinin (Kallidin I); Lysyl-bradykinin (Kallidin II); Kininogen-1 light chain; Low molecular weight growth-promoting factor]	0.000923511	0.000950271	0.0010692	0.00167886	0.00163109	0.00156505	NA	NA	NA	0.000872358	NA	0.00144715		0.000980995	0.001625	NA	0.00115975
P01591	Immunoglobulin J chain (Joining chain of multimeric IgA and IgM)	0.000462616	0.00044511	NA	NA	NA	NA	0.0006496	0.00110407	0.000710792	0.000709311	0.000775017	0.000597449		0.000453863	NA	0.000821487	0.000693926
P01717	Immunoglobulin lambda variable 3-25 (Ig lambda chain V-IV region Hil)	NA	NA	NA	NA	NA	NA	0.000197614	NA	NA	NA	NA	NA		NA	NA	0.000197614	NA
P01768	Immunoglobulin heavy variable 3-30 (Ig heavy chain V-III region BUR) (Ig heavy chain V-III region CAM) (Ig heavy chain V-III region GA) (Ig heavy chain V-III region NIE)	NA	NA	NA	NA	NA	NA	NA	NA	0.000753911	0.000705318	0.00080541	NA		NA	NA	0.000753911	0.000755364
P01772	Immunoglobulin heavy variable 3-33 (Ig heavy chain V-III region HIL) (Ig heavy chain V-III region KOL)	NA	NA	NA	NA	NA	NA	NA	NA	0.000753911	0.000705318	0.00080541	NA		NA	NA	0.000753911	0.000755364
P01834	Immunoglobulin kappa constant (Ig kappa chain C region) (Ig kappa chain C region AG) (Ig kappa chain C region CUM) (Ig kappa chain C region EU) (Ig kappa chain C region OU) (Ig kappa chain C region ROY) (Ig kappa chain C region TI)	0.00593697	0.0144962	0.0118515	0.00973123	0.0108492	0.0138891	NA	NA	NA	NA	NA	NA		0.0107616	0.0114898	NA	NA
P01857	Immunoglobulin heavy constant gamma 1 (Ig gamma-1 chain C region) (Ig gamma-1 chain C region EU) (Ig gamma-1 chain C region KOL) (Ig gamma-1 chain C region NIE)	NA	NA	NA	NA	0.0125293	NA	NA	NA	NA	NA	NA	NA		NA	0.0125293	NA	NA
P01859	Immunoglobulin heavy constant gamma 2 (Ig gamma-2 chain C region) (Ig gamma-2 chain C region DOT) (Ig gamma-2 chain C region TIL) (Ig gamma-2 chain C region ZIE)	0.00461519	0.00356396	0.00427462	NA	NA	NA	NA	NA	NA	NA	NA	NA		0.00415126	NA	NA	NA
P01860	Immunoglobulin heavy constant gamma 3 (HDC) (Heavy chain disease protein) (Ig gamma-3 chain C region)	0.0051083	NA	NA	NA	NA	NA	NA	NA	NA	NA	NA	NA		0.0051083	NA	NA	NA
P01861	Immunoglobulin heavy constant gamma 4 (Ig gamma-4 chain C region)	NA	NA	NA	NA	NA	NA	0.00818229	NA	NA	NA	NA	NA		NA	NA	0.00818229	NA
P01871	Immunoglobulin heavy constant mu (Ig mu chain C region) (Ig mu chain C region BOT) (Ig mu chain C region GAL) (Ig mu chain C region OU)	0.00132852	0.00148419	0.00147659	0.00109931	0.00109148	0.00110524	0.00449496	0.00538301	0.0046915	0.00253214	0.0031763	0.0040299		0.00142977	0.00109868	0.00485649	0.00324611
P01871-2	Immunoglobulin heavy constant mu (Ig mu chain C region) (Ig mu chain C region BOT) (Ig mu chain C region GAL) (Ig mu chain C region OU)	0.00126966	0.00141844	0.00141117	0.0010506	0.00104313	0.00105627	NA	0.00514453	0.00448365	0.00241996	0.00303558	0.00385136		0.00136642	0.00105	0.00481409	0.0031023
P01876	Immunoglobulin heavy constant alpha 1 (Ig alpha-1 chain C region) (Ig alpha-1 chain C region BUR) (Ig alpha-1 chain C region TRO)	0.00308772	0.00335819	NA	NA	0.000852591	NA	NA	NA	NA	0.00374818	NA	0.00637664		0.00322295	0.000852591	NA	0.00506241
P02042	Hemoglobin subunit delta (Delta-globin) (Hemoglobin delta chain)	NA	NA	NA	NA	NA	NA	0.0121622	0.0171096	0.0131449	NA	NA	0.017448		NA	NA	0.0141389	0.017448
P02647	Apolipoprotein A-I (Apo-AI) (ApoA-I) (Apolipoprotein A1) [Cleaved into: Proapolipoprotein A-I (ProapoA-I); Truncated apolipoprotein A-I (Apolipoprotein A-I(1-242))]	0.0278245	0.0272134	0.0302714	0.00528449	0.00662906	0.00824486	0.0269038	0.0335912	0.031746	0.0234071	0.0310716	0.0364756		0.0284364	0.00671947	0.030747	0.0303181
P02649	Apolipoprotein E (Apo-E)	0.00364932	0.00353491	0.00301125	0.000785466	NA	NA	0.00140415	0.00173181	0.00168694	0.00183093	0.00211515	0.00247551		0.00339849	0.000785466	0.00160763	0.00214053
P02652	Apolipoprotein A-II (Apo-AII) (ApoA-II) (Apolipoprotein A2) [Cleaved into: Proapolipoprotein A-II (ProapoA-II); Truncated apolipoprotein A-II (Apolipoprotein A-II(1-76))]	0.0246747	0.0218215	0.0250138	NA	NA	NA	0.0135256	0.0216401	0.0195159	0.0197228	0.0212749	0.0303156		0.0238367	NA	0.0182272	0.0237711
P02654	Apolipoprotein C-I (Apo-CI) (ApoC-I) (Apolipoprotein C1) [Cleaved into: Truncated apolipoprotein C-I]	0.00378656	0.00255804	0.00360974	NA	0.00120869	0.00220224	0.00343695	0.00357631	0.00348712	0.00122623	0.00541468	0.00144308		0.00331811	0.00170547	0.00350013	0.00269467
P02655	Apolipoprotein C-II (Apo-CII) (ApoC-II) (Apolipoprotein C2) [Cleaved into: Proapolipoprotein C-II (ProapoC-II)]	NA	NA	NA	NA	NA	NA	NA	NA	0.000764174	0.00119834	0.00315784	0.0052752		NA	NA	0.000764174	0.00321046
P02656	Apolipoprotein C-III (Apo-CIII) (ApoC-III) (Apolipoprotein C3)	0.0036474	0.00422967	0.00365977	NA	NA	NA	0.000372606	0.0006448	0.00033412	0.0047235	0.00647989	0.00659162		0.00384561	NA	0.000450509	0.00593167
P02730	Band 3 anion transport protein (Anion exchange protein 1) (AE 1) (Anion exchanger 1) (Solute carrier family 4 member 1) (CD antigen CD233)	NA	NA	NA	NA	NA	NA	NA	NA	NA	0.000311006	0.000525152	0.00076166		NA	NA	NA	0.000532606
P02730-2	Band 3 anion transport protein (Anion exchange protein 1) (AE 1) (Anion exchanger 1) (Solute carrier family 4 member 1) (CD antigen CD233)	NA	NA	NA	NA	NA	NA	NA	NA	NA	0.000334901	0.000565501	0.00082018		NA	NA	NA	0.000573527
P02743	Serum amyloid P-component (SAP) (9.5S alpha-1-glycoprotein) [Cleaved into: Serum amyloid P-component(1-203)]	NA	NA	NA	NA	NA	NA	0.000121306	0.000300569	0.00013597	0.000209698	NA	0.000481547		NA	NA	0.000185948	0.000345623
P02745	Complement C1q subcomponent subunit A	NA	NA	NA	NA	NA	NA	6.02e-05	NA	7.88e-05	NA	NA	NA		NA	NA	6.95e-05	NA
P02746	Complement C1q subcomponent subunit B	NA	NA	NA	NA	NA	NA	0.000330485	0.000428932	0.000424913	NA	0.000171906	0.000228548		NA	NA	0.000394777	0.000200227
P02747	Complement C1q subcomponent subunit C	NA	0.000385157	NA	NA	NA	NA	0.00049184	0.000586242	0.000562548	0.000404191	0.00050297	NA		0.000385157	NA	0.000546877	0.00045358
P02748	Complement component C9 [Cleaved into: Complement component C9a; Complement component C9b]	0.000717736	0.000622478	0.00069801	NA	NA	NA	NA	0.000291198	0.000271211	NA	0.000317698	0.000347261		0.000679408	NA	0.000281205	0.00033248
P02749	Beta-2-glycoprotein 1 (APC inhibitor) (Activated protein C-binding protein) (Anticardiolipin cofactor) (Apolipoprotein H) (Apo-H) (Beta-2-glycoprotein I) (B2GPI) (Beta(2)GPI)	NA	0.000170948	NA	0.000218702	0.000207705	0.000207319	0.000192459	0.000286796	0.000263664	0.000199329	0.000199602	0.000347176		0.000170948	0.000211242	0.00024764	0.000248702
P02751	Fibronectin (FN) (Cold-insoluble globulin) (CIG) [Cleaved into: Anastellin; Ugl-Y1; Ugl-Y2; Ugl-Y3]	NA	NA	NA	NA	NA	NA	2.88e-05	7.99e-05	4.56e-05	NA	NA	NA		NA	NA	5.14333e-05	NA
P02751-1	Fibronectin (FN) (Cold-insoluble globulin) (CIG) [Cleaved into: Anastellin; Ugl-Y1; Ugl-Y2; Ugl-Y3]	NA	NA	NA	NA	NA	NA	2.99e-05	8.29e-05	4.74e-05	NA	NA	NA		NA	NA	5.34e-05	NA
P02751-10	Fibronectin (FN) (Cold-insoluble globulin) (CIG) [Cleaved into: Anastellin; Ugl-Y1; Ugl-Y2; Ugl-Y3]	NA	NA	NA	NA	NA	NA	3.28e-05	9.09e-05	5.19e-05	NA	NA	NA		NA	NA	5.85333e-05	NA
P02751-11	Fibronectin (FN) (Cold-insoluble globulin) (CIG) [Cleaved into: Anastellin; Ugl-Y1; Ugl-Y2; Ugl-Y3]	NA	NA	NA	NA	NA	NA	2.99e-05	8.29e-05	4.74e-05	NA	NA	NA		NA	NA	5.34e-05	NA
P02751-13	Fibronectin (FN) (Cold-insoluble globulin) (CIG) [Cleaved into: Anastellin; Ugl-Y1; Ugl-Y2; Ugl-Y3]	NA	NA	NA	NA	NA	NA	3.15e-05	8.73e-05	4.99e-05	NA	NA	NA		NA	NA	5.62333e-05	NA
P02751-14	Fibronectin (FN) (Cold-insoluble globulin) (CIG) [Cleaved into: Anastellin; Ugl-Y1; Ugl-Y2; Ugl-Y3]	NA	NA	NA	NA	NA	NA	3.15e-05	8.74e-05	4.99e-05	NA	NA	NA		NA	NA	5.62667e-05	NA
P02751-17	Fibronectin (FN) (Cold-insoluble globulin) (CIG) [Cleaved into: Anastellin; Ugl-Y1; Ugl-Y2; Ugl-Y3]	NA	NA	NA	NA	NA	NA	3.06e-05	8.49e-05	4.85e-05	NA	NA	NA		NA	NA	5.46667e-05	NA
P02751-3	Fibronectin (FN) (Cold-insoluble globulin) (CIG) [Cleaved into: Anastellin; Ugl-Y1; Ugl-Y2; Ugl-Y3]	NA	NA	NA	NA	NA	NA	3.03e-05	8.4e-05	4.8e-05	NA	NA	NA		NA	NA	5.41e-05	NA
P02751-4	Fibronectin (FN) (Cold-insoluble globulin) (CIG) [Cleaved into: Anastellin; Ugl-Y1; Ugl-Y2; Ugl-Y3]	NA	NA	NA	NA	NA	NA	3.51e-05	9.74e-05	5.56e-05	NA	NA	NA		NA	NA	6.27e-05	NA
P02751-5	Fibronectin (FN) (Cold-insoluble globulin) (CIG) [Cleaved into: Anastellin; Ugl-Y1; Ugl-Y2; Ugl-Y3]	NA	NA	NA	NA	NA	NA	3.23e-05	8.95e-05	5.11e-05	NA	NA	NA		NA	NA	5.76333e-05	NA
P02751-6	Fibronectin (FN) (Cold-insoluble globulin) (CIG) [Cleaved into: Anastellin; Ugl-Y1; Ugl-Y2; Ugl-Y3]	NA	NA	NA	NA	NA	NA	3.27e-05	9.06e-05	5.17e-05	NA	NA	NA		NA	NA	5.83333e-05	NA
P02751-7	Fibronectin (FN) (Cold-insoluble globulin) (CIG) [Cleaved into: Anastellin; Ugl-Y1; Ugl-Y2; Ugl-Y3]	NA	NA	NA	NA	NA	NA	2.92e-05	8.09e-05	4.62e-05	NA	NA	NA		NA	NA	5.21e-05	NA
P02751-8	Fibronectin (FN) (Cold-insoluble globulin) (CIG) [Cleaved into: Anastellin; Ugl-Y1; Ugl-Y2; Ugl-Y3]	NA	NA	NA	NA	NA	NA	3.11e-05	8.62e-05	4.92e-05	NA	NA	NA		NA	NA	5.55e-05	NA
P02751-9	Fibronectin (FN) (Cold-insoluble globulin) (CIG) [Cleaved into: Anastellin; Ugl-Y1; Ugl-Y2; Ugl-Y3]	NA	NA	NA	NA	NA	NA	3.18e-05	8.83e-05	5.05e-05	NA	NA	NA		NA	NA	5.68667e-05	NA
P02760	Protein AMBP (Protein HC) [Cleaved into: Alpha-1-microglobulin (EC 1.6.2.-) (Alpha-1 microglycoprotein) (Complex-forming glycoprotein heterogeneous in charge); Inter-alpha-trypsin inhibitor light chain (ITI-LC) (Bikunin) (EDC1) (HI-30) (Uronic-acid-rich protein); Trypstatin]	NA	NA	NA	NA	NA	NA	0.000216577	0.000163215	0.000203604	NA	7.21e-05	0.000152536		NA	NA	0.000194465	0.000112318
P02763	Alpha-1-acid glycoprotein 1 (AGP 1) (Orosomucoid-1) (OMD 1)	0.000266145	0.000234735	NA	NA	NA	NA	0.000991021	0.000968644	0.00100111	0.000314761	0.0003426	NA		0.00025044	NA	0.000986926	0.00032868
P02765	Alpha-2-HS-glycoprotein (Alpha-2-Z-globulin) (Ba-alpha-2-glycoprotein) (Fetuin-A) [Cleaved into: Alpha-2-HS-glycoprotein chain A; Alpha-2-HS-glycoprotein chain B]	0.0205162	0.0196698	0.0198587	0.00476974	0.00329979	0.00482896	0.00313598	0.00380054	0.00368032	0.00421231	0.0045724	0.00608838		0.0200149	0.0042995	0.00353895	0.0049577
P02766	Transthyretin (ATTR) (Prealbumin) (TBPA)	NA	NA	NA	NA	NA	NA	0.00021748	NA	NA	0.000523951	NA	0.000758607		NA	NA	0.00021748	0.000641279
P02768	Albumin	0.0926504	0.106033	0.106334	0.0588875	0.0646689	0.0811816	0.0790498	0.11657	0.0901131	0.0856524	0.106546	0.148606		0.101672	0.068246	0.0952443	0.113601
P02771	Alpha-fetoprotein (Alpha-1-fetoprotein) (Alpha-fetoglobulin)	NA	NA	NA	NA	NA	NA	0.00010499	0.000120543	NA	8.13e-05	4.76e-05	0.000155984		NA	NA	0.000112767	9.49613e-05
P02774	Vitamin D-binding protein (DBP) (VDB) (Gc protein-derived macrophage activating factor) (Gc-MAF) (GcMAF) (Gc-globulin) (Group-specific component) (Gc) (Vitamin D-binding protein-macrophage activating factor) (DBP-maf)	0.000395007	0.0004106	0.000102898	0.000222855	0.000226766	0.000452689	0.00186256	0.00249146	0.00193652	0.00153206	0.00178923	0.00216966		0.000302835	0.00030077	0.00209685	0.00183032
P02774-2	Vitamin D-binding protein (DBP) (VDB) (Gc protein-derived macrophage activating factor) (Gc-MAF) (GcMAF) (Gc-globulin) (Group-specific component) (Gc) (Vitamin D-binding protein-macrophage activating factor) (DBP-maf)	NA	0.000552911	0.000138561	0.000300094	0.000305362	NA	NA	NA	NA	NA	NA	NA		0.000345736	0.000302728	NA	NA
P02774-3	Vitamin D-binding protein (DBP) (VDB) (Gc protein-derived macrophage activating factor) (Gc-MAF) (GcMAF) (Gc-globulin) (Group-specific component) (Gc) (Vitamin D-binding protein-macrophage activating factor) (DBP-maf)	0.000379784	0.000394776	9.89e-05	0.000214266	0.000218027	0.000435243	0.00179078	0.00239544	0.00186189	0.00147301	0.00172028	0.00208604		0.000291153	0.000289179	0.00201603	0.00175978
P02775	Platelet basic protein (PBP) (C-X-C motif chemokine 7) (Leukocyte-derived growth factor) (LDGF) (Macrophage-derived growth factor) (MDGF) (Small-inducible cytokine B7) [Cleaved into: Connective tissue-activating peptide III (CTAP-III) (LA-PF4) (Low-affinity platelet factor IV); TC-2; Connective tissue-activating peptide III(1-81) (CTAP-III(1-81)); Beta-thromboglobulin (Beta-TG); Neutrophil-activa…	0.000783622	0.000506835	0.000925389	NA	NA	NA	0.00053795	0.000947554	0.000581446	0.000730666	0.000339782	0.000838945		0.000738615	NA	0.000688983	0.000636464
P02776	Platelet factor 4 (PF-4) (C-X-C motif chemokine 4) (Iroplact) (Oncostatin-A) [Cleaved into: Platelet factor 4, short form (Endothelial cell growth inhibitor)]	0.0094676	0.0106276	0.0108999	NA	NA	NA	0.00065741	0.00104285	0.000409379	0.00351332	0.00290665	0.00470269		0.0103317	NA	0.000703214	0.00370756
P02787	Serotransferrin (Transferrin) (Beta-1 metal-binding globulin) (Siderophilin)	NA	NA	NA	0.000843163	0.000728902	0.000683141	0.0100024	0.0130277	0.0114564	0.00498917	0.0064127	0.0095385		NA	0.000751735	0.0114955	0.00698012
P02790	Hemopexin (Beta-1B-glycoprotein)	0.00224344	0.00135315	0.0014629	NA	NA	NA	0.00429562	0.00690857	0.0055607	0.00312584	0.00375771	0.00415701		0.0016865	NA	0.0055883	0.00368019
P04003	C4b-binding protein alpha chain (C4bp) (Proline-rich protein) (PRP)	0.000336025	0.000345762	0.000268435	0.000240133	0.000204052	0.000266238	9.47e-05	0.000117619	0.000207775	0.000179697	0.00019427	0.00023522		0.000316741	0.000236808	0.000140031	0.000203062
P04004	Vitronectin (VN) (S-protein) (Serum-spreading factor) (V75) [Cleaved into: Vitronectin V65 subunit; Vitronectin V10 subunit; Somatomedin-B]	0.00916302	0.00847642	0.0084253	0.00375683	0.0039427	0.00487141	0.000962072	0.00140891	0.00113028	0.00161131	0.00213063	0.00273042		0.00868825	0.00419031	0.00116709	0.00215745
P04070	Vitamin K-dependent protein C (EC 3.4.21.69) (Anticoagulant protein C) (Autoprothrombin IIA) (Blood coagulation factor XIV) [Cleaved into: Vitamin K-dependent protein C light chain; Vitamin K-dependent protein C heavy chain; Activation peptide]	0.00295906	0.0032495	0.00368786	0.00137484	0.00133679	0.00191354	NA	NA	NA	NA	0.000141515	NA		0.00329881	0.00154172	NA	0.000141515
P04070-2	Vitamin K-dependent protein C (EC 3.4.21.69) (Anticoagulant protein C) (Autoprothrombin IIA) (Blood coagulation factor XIV) [Cleaved into: Vitamin K-dependent protein C light chain; Vitamin K-dependent protein C heavy chain; Activation peptide]	0.00264366	0.00290314	0.00329477	0.00122829	0.0011943	0.00170958	NA	NA	NA	NA	0.000126431	NA		0.00294719	0.00137739	NA	0.000126431
P04083	Annexin A1 (Annexin I) (Annexin-1) (Calpactin II) (Calpactin-2) (Chromobindin-9) (Lipocortin I) (Phospholipase A2 inhibitory protein) (p35) [Cleaved into: Annexin Ac2-26]	0.000869684	0.000988634	0.000724956	0.0031184	0.00273378	0.00312376	0.000127935	NA	NA	NA	0.000418999	0.000310361		0.000861091	0.00299198	0.000127935	0.00036468
P04114	Apolipoprotein B-100 (Apo B-100) [Cleaved into: Apolipoprotein B-48 (Apo B-48)]	0.000161201	0.000180951	0.000137429	2.98e-05	7.07e-05	0.000120175	NA	NA	NA	0.000587765	0.000839564	0.000926872		0.00015986	7.35583e-05	NA	0.000784734
P04196	Histidine-rich glycoprotein (Histidine-proline-rich glycoprotein) (HPRG)	NA	0.000168506	NA	NA	NA	NA	0.000482472	0.000808579	0.000399034	0.000204341	0.000200202	0.000377618		0.000168506	NA	0.000563362	0.00026072
P04217	Alpha-1B-glycoprotein (Alpha-1-B glycoprotein)	NA	NA	NA	NA	NA	NA	0.000804829	0.00102523	0.000751769	0.00028341	0.000607718	0.00138507		NA	NA	0.00086061	0.000758734
P04259	Keratin, type II cytoskeletal 6B (Cytokeratin-6B) (CK-6B) (Keratin-6B) (K6B) (Type-II keratin Kb10)	NA	NA	NA	NA	NA	NA	4.8e-05	NA	NA	NA	NA	NA		NA	NA	4.8e-05	NA
P04264	Keratin, type II cytoskeletal 1 (67 kDa cytokeratin) (Cytokeratin-1) (CK-1) (Hair alpha protein) (Keratin-1) (K1) (Type-II keratin Kb1)	0.00139138	0.00141948	0.00175273	NA	NA	NA	4.2e-05	NA	NA	0.000986679	0.00133943	0.00122495		0.00152119	NA	4.2e-05	0.00118369
P04406	Glyceraldehyde-3-phosphate dehydrogenase (GAPDH) (EC 1.2.1.12) (Peptidyl-cysteine S-nitrosylase GAPDH) (EC 2.6.99.-)	NA	NA	NA	0.00306314	0.00173263	0.00208763	6.61e-05	NA	NA	NA	NA	NA		NA	0.00229446	6.61e-05	NA
P04406-2	Glyceraldehyde-3-phosphate dehydrogenase (GAPDH) (EC 1.2.1.12) (Peptidyl-cysteine S-nitrosylase GAPDH) (EC 2.6.99.-)	NA	NA	NA	0.00350222	0.001981	0.00238688	7.55e-05	NA	NA	NA	NA	NA		NA	0.00262336	7.55e-05	NA
P04843	Dolichyl-diphosphooligosaccharide--protein glycosyltransferase subunit 1 (Dolichyl-diphosphooligosaccharide--protein glycosyltransferase 67 kDa subunit) (Ribophorin I) (RPN-I) (Ribophorin-1)	NA	NA	NA	NA	0.000236106	NA	NA	NA	NA	NA	NA	NA		NA	0.000236106	NA	NA
P04908	Histone H2A type 1-B/E (Histone H2A.2) (Histone H2A/a) (Histone H2A/m)	NA	NA	NA	NA	0.000771704	NA	NA	NA	NA	NA	NA	NA		NA	0.000771704	NA	NA
P05155	Plasma protease C1 inhibitor (C1 Inh) (C1Inh) (C1 esterase inhibitor) (C1-inhibiting factor) (Serpin G1)	NA	NA	NA	NA	NA	NA	NA	NA	NA	NA	NA	NA		NA	NA	NA	NA
P05155-2	Plasma protease C1 inhibitor (C1 Inh) (C1Inh) (C1 esterase inhibitor) (C1-inhibiting factor) (Serpin G1)	NA	NA	NA	NA	NA	NA	NA	NA	NA	NA	NA	NA		NA	NA	NA	NA
P05155-3	Plasma protease C1 inhibitor (C1 Inh) (C1Inh) (C1 esterase inhibitor) (C1-inhibiting factor) (Serpin G1)	NA	NA	NA	NA	NA	NA	NA	NA	NA	NA	NA	NA		NA	NA	NA	NA
P05546	Heparin cofactor 2 (Heparin cofactor II) (HC-II) (Protease inhibitor leuserpin-2) (HLS2) (Serpin D1)	NA	NA	NA	NA	NA	NA	0.000221772	9.59e-05	0.000248581	0.000121275	0.00022516	0.00019037		NA	NA	0.000188751	0.000178935
P06396	Gelsolin (AGEL) (Actin-depolymerizing factor) (ADF) (Brevin)	NA	NA	9.8e-05	0.000106135	NA	NA	0.000251581	0.00031836	0.000352492	0.000207537	0.000241005	0.000422526		9.8e-05	0.000106135	0.000307478	0.000290356
P06396-2	Gelsolin (AGEL) (Actin-depolymerizing factor) (ADF) (Brevin)	NA	NA	0.000104848	0.00011354	NA	NA	0.000269133	0.000340571	0.000377084	0.000222016	0.000257819	0.000452005		0.000104848	0.00011354	0.000328929	0.000310613
P06396-3	Gelsolin (AGEL) (Actin-depolymerizing factor) (ADF) (Brevin)	NA	NA	0.000103294	0.000111857	NA	NA	0.000265143	0.000335522	0.000371494	0.000218725	0.000253997	0.000445304		0.000103294	0.000111857	0.000324053	0.000306009
P06396-4	Gelsolin (AGEL) (Actin-depolymerizing factor) (ADF) (Brevin)	NA	NA	0.000103713	0.000112311	NA	NA	0.000266219	0.000336884	0.000373002	0.000219613	0.000255028	0.000447111		0.000103713	0.000112311	0.000325368	0.000307251
P06703	Protein S100-A6 (Calcyclin) (Growth factor-inducible protein 2A9) (MLN 4) (Prolactin receptor-associated protein) (PRA) (S100 calcium-binding protein A6)	0.000594392	0.00104848	0.000619345	NA	NA	NA	0.000655787	0.000319176	0.000459414	NA	NA	NA		0.000754073	NA	0.000478126	NA
P06727	Apolipoprotein A-IV (Apo-AIV) (ApoA-IV) (Apolipoprotein A4)	NA	NA	0.000158355	NA	NA	NA	NA	0.00033852	9.75e-05	0.000270906	0.000896934	0.000813523		0.000158355	NA	0.00021801	0.000660454
P06733	Alpha-enolase (EC 4.2.1.11) (2-phospho-D-glycerate hydro-lyase) (C-myc promoter-binding protein) (Enolase 1) (MBP-1) (MPB-1) (Non-neural enolase) (NNE) (Phosphopyruvate hydratase) (Plasminogen-binding protein)	NA	NA	NA	0.00349445	0.00345082	0.00463282	NA	NA	NA	NA	NA	NA		NA	0.00385936	NA	NA
P06733-2	Alpha-enolase (EC 4.2.1.11) (2-phospho-D-glycerate hydro-lyase) (C-myc promoter-binding protein) (Enolase 1) (MBP-1) (MPB-1) (Non-neural enolase) (NNE) (Phosphopyruvate hydratase) (Plasminogen-binding protein)	NA	NA	NA	0.00444748	NA	NA	NA	NA	NA	NA	NA	NA		NA	0.00444748	NA	NA
P07225	Vitamin K-dependent protein S	0.00312583	0.00368171	0.00434962	NA	NA	NA	5.46e-05	NA	NA	0.000268564	0.000434278	0.000714841		0.00371905	NA	5.46e-05	0.000472561
P07237	Protein disulfide-isomerase (PDI) (EC 5.3.4.1) (Cellular thyroid hormone-binding protein) (Prolyl 4-hydroxylase subunit beta) (p55)	0.000592344	0.000638532	0.000507485	0.0021091	0.00248265	0.00276901	NA	NA	NA	NA	4.99e-05	NA		0.000579454	0.00245359	NA	4.99e-05
P07355	Annexin A2 (Annexin II) (Annexin-2) (Calpactin I heavy chain) (Calpactin-1 heavy chain) (Chromobindin-8) (Lipocortin II) (Placental anticoagulant protein IV) (PAP-IV) (Protein I) (p36)	0.00104545	0.00165275	0.00158262	0.0034944	0.00306503	0.00431353	9.43e-05	NA	NA	NA	0.000310047	7.31e-05		0.00142694	0.00362432	9.43e-05	0.000191574
P07355-2	Annexin A2 (Annexin II) (Annexin-2) (Calpactin I heavy chain) (Calpactin-1 heavy chain) (Chromobindin-8) (Lipocortin II) (Placental anticoagulant protein IV) (PAP-IV) (Protein I) (p36)	0.000992734	0.00156942	0.00150282	0.00331821	0.00291049	0.00409604	8.96e-05	NA	NA	NA	0.000294415	6.94e-05		0.00135499	0.00344158	8.96e-05	0.000181908
P07360	Complement component C8 gamma chain	NA	NA	NA	NA	NA	NA	NA	0.00018961	NA	NA	NA	NA		NA	NA	0.00018961	NA
P07437	Tubulin beta chain (Tubulin beta-5 chain)	NA	NA	NA	0.000900669	0.000355063	0.000375882	NA	NA	NA	NA	NA	NA		NA	0.000543871	NA	NA
P07737	Profilin-1 (Epididymis tissue protein Li 184a) (Profilin I)	0.00100304	0.000758277	NA	0.001024	0.00179145	0.00272476	NA	NA	NA	0.00021613	0.00028477	0.000383518		0.000880657	0.00184674	NA	0.000294806
P07900	Heat shock protein HSP 90-alpha (EC 3.6.4.10) (Heat shock 86 kDa) (HSP 86) (HSP86) (Lipopolysaccharide-associated protein 2) (LAP-2) (LPS-associated protein 2) (Renal carcinoma antigen NY-REN-38)	NA	NA	NA	NA	0.000195787	0.00041256	NA	NA	NA	NA	NA	5.64e-05		NA	0.000304173	NA	5.64e-05
P07900-2	Heat shock protein HSP 90-alpha (EC 3.6.4.10) (Heat shock 86 kDa) (HSP 86) (HSP86) (Lipopolysaccharide-associated protein 2) (LAP-2) (LPS-associated protein 2) (Renal carcinoma antigen NY-REN-38)	NA	NA	NA	NA	0.000167818	0.000353623	NA	NA	NA	NA	NA	4.84e-05		NA	0.00026072	NA	4.84e-05
P08133	Annexin A6 (67 kDa calelectrin) (Annexin VI) (Annexin-6) (Calphobindin-II) (CPB-II) (Chromobindin-20) (Lipocortin VI) (Protein III) (p68) (p70)	NA	NA	NA	0.000369974	0.000468493	0.00025979	NA	NA	NA	NA	NA	NA		NA	0.000366086	NA	NA
P08133-2	Annexin A6 (67 kDa calelectrin) (Annexin VI) (Annexin-6) (Calphobindin-II) (CPB-II) (Chromobindin-20) (Lipocortin VI) (Protein III) (p68) (p70)	NA	NA	NA	0.000388444	0.000491882	0.000272759	NA	NA	NA	NA	NA	NA		NA	0.000384362	NA	NA
P08185	Corticosteroid-binding globulin (CBG) (Serpin A6) (Transcortin)	NA	NA	NA	NA	NA	NA	0.000157875	0.000291593	0.000142929	NA	NA	NA		NA	NA	0.000197466	NA
P08238	Heat shock protein HSP 90-beta (HSP 90) (Heat shock 84 kDa) (HSP 84) (HSP84)	NA	0.000114044	NA	0.000354334	0.000197951	0.000417119	NA	NA	NA	NA	NA	5.7e-05		0.000114044	0.000323135	NA	5.7e-05
P08519	Apolipoprotein(a) (Apo(a)) (Lp(a)) (EC 3.4.21.-)	NA	NA	NA	NA	NA	NA	NA	1.1e-05	2.84e-05	8.09e-06	4.62e-05	4.66e-05		NA	NA	1.97e-05	3.363e-05
P08603	Complement factor H (H factor 1)	NA	NA	NA	NA	NA	NA	0.000283677	0.000399294	0.000338123	8.71e-05	0.000200208	0.00022815		NA	NA	0.000340365	0.000171819
P08670	Vimentin	0.00248248	0.00331588	0.0029904	0.00482506	0.00496687	0.00516739	0.000321913	0.000410956	0.000325336	0.000259727	0.000388878	0.000478606		0.00292959	0.00498644	0.000352735	0.000375737
P08709	Coagulation factor VII (EC 3.4.21.21) (Proconvertin) (Serum prothrombin conversion accelerator) (SPCA) (Eptacog alfa) [Cleaved into: Factor VII light chain; Factor VII heavy chain]	0.000717479	0.000316401	0.000493416	NA	NA	NA	NA	NA	NA	NA	NA	NA		0.000509099	NA	NA	NA
P08709-2	Coagulation factor VII (EC 3.4.21.21) (Proconvertin) (Serum prothrombin conversion accelerator) (SPCA) (Eptacog alfa) [Cleaved into: Factor VII light chain; Factor VII heavy chain]	0.00075303	0.000332078	0.000517865	NA	NA	NA	NA	NA	NA	NA	NA	NA		0.000534324	NA	NA	NA
P08758	Annexin A5 (Anchorin CII) (Annexin V) (Annexin-5) (Calphobindin I) (CPB-I) (Endonexin II) (Lipocortin V) (Placental anticoagulant protein 4) (PP4) (Placental anticoagulant protein I) (PAP-I) (Thromboplastin inhibitor) (Vascular anticoagulant-alpha) (VAC-alpha)	NA	0.0010321	0.00143707	0.00363114	0.00481454	0.00526503	NA	NA	NA	NA	NA	NA		0.00123459	0.00457024	NA	NA
P09211	Glutathione S-transferase P (EC 2.5.1.18) (GST class-pi) (GSTP1-1)	NA	NA	NA	NA	0.000443598	0.000529814	NA	NA	NA	NA	NA	NA		NA	0.000486706	NA	NA
P09382	Galectin-1 (Gal-1) (14 kDa laminin-binding protein) (HLBP14) (14 kDa lectin) (Beta-galactoside-binding lectin L-14-I) (Galaptin) (HBL) (HPL) (Lactose-binding lectin 1) (Lectin galactoside-binding soluble 1) (Putative MAPK-activating protein PM12) (S-Lac lectin 1)	NA	NA	NA	0.0041359	0.00419333	0.00376757	NA	NA	NA	NA	NA	NA		NA	0.00403227	NA	NA
P09871	Complement C1s subcomponent (EC 3.4.21.42) (C1 esterase) (Complement component 1 subcomponent s) [Cleaved into: Complement C1s subcomponent heavy chain; Complement C1s subcomponent light chain]	NA	NA	NA	NA	NA	NA	NA	NA	9.62e-05	NA	5.27e-05	NA		NA	NA	9.62e-05	5.27e-05
P0C0L4	Complement C4-A (Acidic complement C4) (C3 and PZP-like alpha-2-macroglobulin domain-containing protein 2) [Cleaved into: Complement C4 beta chain; Complement C4-A alpha chain; C4a anaphylatoxin; C4b-A; C4d-A; Complement C4 gamma chain]	0.000475445	0.00037537	0.000359568	0.00010816	NA	NA	NA	NA	NA	NA	NA	0.000627581		0.000403461	0.00010816	NA	0.000627581
P0C0L4-2	Complement C4-A (Acidic complement C4) (C3 and PZP-like alpha-2-macroglobulin domain-containing protein 2) [Cleaved into: Complement C4 beta chain; Complement C4-A alpha chain; C4a anaphylatoxin; C4b-A; C4d-A; Complement C4 gamma chain]	NA	0.00038554	0.000369309	0.00011109	NA	NA	NA	NA	NA	NA	NA	NA		0.000377425	0.00011109	NA	NA
P0C0L5	Complement C4-B (Basic complement C4) (C3 and PZP-like alpha-2-macroglobulin domain-containing protein 3) [Cleaved into: Complement C4 beta chain; Complement C4-B alpha chain; C4a anaphylatoxin; C4b-B; C4d-B; Complement C4 gamma chain]	0.000475445	0.00037537	0.000359568	0.00010816	NA	NA	0.000597879	0.000902258	0.000676477	0.000455828	0.00067333	NA		0.000403461	0.00010816	0.000725538	0.000564579
P0C0S8	Histone H2A type 1 (H2A.1) (Histone H2A/ptl)	NA	NA	NA	NA	0.000771704	NA	NA	NA	NA	NA	NA	NA		NA	0.000771704	NA	NA
P0CG47	Polyubiquitin-B [Cleaved into: Ubiquitin]	NA	NA	NA	0.000823715	0.000469377	0.00052056	NA	NA	NA	NA	NA	NA		NA	0.000604551	NA	NA
P0CG48	Polyubiquitin-C [Cleaved into: Ubiquitin]	NA	NA	NA	0.000275373	0.000156916	0.000174027	NA	NA	NA	NA	NA	NA		NA	0.000202105	NA	NA
P0DOX5	Immunoglobulin gamma-1 heavy chain (Immunoglobulin gamma-1 heavy chain NIE)	0.00761026	NA	NA	NA	0.00920864	NA	NA	NA	NA	NA	NA	0.0128689		0.00761026	0.00920864	NA	0.0128689
P0DOX6	Immunoglobulin mu heavy chain (Immunoglobulin mu heavy chain OU)	NA	NA	NA	0.000864558	0.000858406	0.000869226	NA	NA	NA	NA	NA	NA		NA	0.000864063	NA	NA
P0DOX7	Immunoglobulin kappa light chain (Immunoglobulin kappa light chain EU)	0.00296849	0.00724812	0.00592574	0.00486562	0.00542459	0.00694453	NA	NA	NA	NA	NA	NA		0.00538078	0.00574491	NA	NA
P0DOX8	Immunoglobulin lambda-1 light chain (Immunoglobulin lambda-1 light chain MCG)	NA	NA	NA	NA	NA	NA	0.00199241	NA	0.00216946	0.0013117	0.00201352	0.00183564		NA	NA	0.00208093	0.00172029
P0DOY2	Immunoglobulin lambda constant 2 (Ig lambda chain C region Kern) (Ig lambda chain C region NIG-64) (Ig lambda chain C region SH) (Ig lambda chain C region X) (Ig lambda-2 chain C region)	0.00182944	NA	0.00197197	0.00540979	NA	NA	NA	NA	NA	NA	NA	NA		0.0019007	0.00540979	NA	NA
P0DOY3	Immunoglobulin lambda constant 3 (Ig lambda chain C region DOT) (Ig lambda chain C region NEWM) (Ig lambda-3 chain C regions)	0.00182944	0.00356088	0.00197197	0.00540979	NA	NA	NA	NA	NA	NA	NA	NA		0.0024541	0.00540979	NA	NA
P0DP02	Immunoglobulin heavy variable 3-30-3	NA	NA	NA	NA	NA	NA	NA	NA	0.000753911	0.000705318	0.00080541	NA		NA	NA	0.000753911	0.000755364
P0DP03	Immunoglobulin heavy variable 3-30-5	NA	NA	NA	NA	NA	NA	NA	NA	0.000753911	0.000705318	0.00080541	NA		NA	NA	0.000753911	0.000755364
P10720	Platelet factor 4 variant (C-X-C motif chemokine 4 variant) (CXCL4L1) (PF4alt) (PF4var1) [Cleaved into: Platelet factor 4 variant(4-74); Platelet factor 4 variant(5-74); Platelet factor 4 variant(6-74)]	NA	NA	NA	NA	NA	NA	0.000638446	0.00101277	0.00039757	NA	NA	NA		NA	NA	0.000682929	NA
P10809	60 kDa heat shock protein, mitochondrial (EC 5.6.1.7) (60 kDa chaperonin) (Chaperonin 60) (CPN60) (Heat shock protein 60) (HSP-60) (Hsp60) (HuCHA60) (Mitochondrial matrix protein P1) (P60 lymphocyte protein)	NA	NA	NA	0.000592557	0.000275128	NA	NA	NA	NA	NA	NA	NA		NA	0.000433842	NA	NA
P10909	Clusterin (Aging-associated gene 4 protein) (Apolipoprotein J) (Apo-J) (Complement cytolysis inhibitor) (CLI) (Complement-associated protein SP-40,40) (Ku70-binding protein 1) (NA1/NA2) (Sulfated glycoprotein 2) (SGP-2) (Testosterone-repressed prostate message 2) (TRPM-2) [Cleaved into: Clusterin beta chain (ApoJalpha) (Complement cytolysis inhibitor a chain); Clusterin alpha chain (ApoJbeta) (Co…	0.00290411	0.00261391	0.00280878	0.000756204	0.000734138	NA	0.00106255	0.00142172	0.00133834	0.00124365	0.00120273	0.00181213		0.0027756	0.000745171	0.0012742	0.00141951
P10909-2	Clusterin (Aging-associated gene 4 protein) (Apolipoprotein J) (Apo-J) (Complement cytolysis inhibitor) (CLI) (Complement-associated protein SP-40,40) (Ku70-binding protein 1) (NA1/NA2) (Sulfated glycoprotein 2) (SGP-2) (Testosterone-repressed prostate message 2) (TRPM-2) [Cleaved into: Clusterin beta chain (ApoJalpha) (Complement cytolysis inhibitor a chain); Clusterin alpha chain (ApoJbeta) (Co…	0.00260269	0.00234261	0.00251725	0.000677715	0.00065794	NA	0.000952265	0.00127416	0.00119943	0.00111457	0.0010779	0.00162405		0.00248751	0.000667828	0.00114195	0.00127217
P10909-3	Clusterin (Aging-associated gene 4 protein) (Apolipoprotein J) (Apo-J) (Complement cytolysis inhibitor) (CLI) (Complement-associated protein SP-40,40) (Ku70-binding protein 1) (NA1/NA2) (Sulfated glycoprotein 2) (SGP-2) (Testosterone-repressed prostate message 2) (TRPM-2) [Cleaved into: Clusterin beta chain (ApoJalpha) (Complement cytolysis inhibitor a chain); Clusterin alpha chain (ApoJbeta) (Co…	NA	NA	NA	0.00123918	0.00120302	NA	NA	NA	NA	NA	NA	NA		NA	0.0012211	NA	NA
P10909-4	Clusterin (Aging-associated gene 4 protein) (Apolipoprotein J) (Apo-J) (Complement cytolysis inhibitor) (CLI) (Complement-associated protein SP-40,40) (Ku70-binding protein 1) (NA1/NA2) (Sulfated glycoprotein 2) (SGP-2) (Testosterone-repressed prostate message 2) (TRPM-2) [Cleaved into: Clusterin beta chain (ApoJalpha) (Complement cytolysis inhibitor a chain); Clusterin alpha chain (ApoJbeta) (Co…	0.00313449	0.00282126	0.00303159	0.000816191	0.000792374	NA	0.00114684	0.0015345	0.00144451	0.00134231	0.00129814	0.00195588		0.00299578	0.000804282	0.00137528	0.00153211
P10909-5	Clusterin (Aging-associated gene 4 protein) (Apolipoprotein J) (Apo-J) (Complement cytolysis inhibitor) (CLI) (Complement-associated protein SP-40,40) (Ku70-binding protein 1) (NA1/NA2) (Sulfated glycoprotein 2) (SGP-2) (Testosterone-repressed prostate message 2) (TRPM-2) [Cleaved into: Clusterin beta chain (ApoJalpha) (Complement cytolysis inhibitor a chain); Clusterin alpha chain (ApoJbeta) (Co…	0.00283467	0.0025514	0.00274161	0.00073812	0.000716582	NA	0.00103714	0.00138772	0.00130634	0.00121391	0.00117397	0.0017688		0.00270923	0.000727351	0.00124373	0.00138556
P10909-6	Clusterin (Aging-associated gene 4 protein) (Apolipoprotein J) (Apo-J) (Complement cytolysis inhibitor) (CLI) (Complement-associated protein SP-40,40) (Ku70-binding protein 1) (NA1/NA2) (Sulfated glycoprotein 2) (SGP-2) (Testosterone-repressed prostate message 2) (TRPM-2) [Cleaved into: Clusterin beta chain (ApoJalpha) (Complement cytolysis inhibitor a chain); Clusterin alpha chain (ApoJbeta) (Co…	0.0030395	0.00273577	0.00293972	0.000791458	0.000768363	NA	0.00111209	0.001488	0.00140073	0.00130163	0.0012588	0.00189661		0.002905	0.000779911	0.00133361	0.00148568
P11021	Endoplasmic reticulum chaperone BiP (EC 3.6.4.10) (78 kDa glucose-regulated protein) (GRP-78) (Binding-immunoglobulin protein) (BiP) (Heat shock protein 70 family protein 5) (HSP70 family protein 5) (Heat shock protein family A member 5) (Immunoglobulin heavy chain-binding protein)	0.000316963	0.000459913	0.00052204	0.00118832	0.000766984	0.000729102	NA	NA	NA	NA	NA	NA		0.000432972	0.000894801	NA	NA
P13645	Keratin, type I cytoskeletal 10 (Cytokeratin-10) (CK-10) (Keratin-10) (K10)	9.16e-05	NA	0.000107378	NA	NA	NA	NA	NA	NA	9.89e-05	6.21e-05	9.9e-05		9.9489e-05	NA	NA	8.66667e-05
P13671	Complement component C6	NA	NA	NA	NA	NA	NA	3.95e-05	NA	NA	NA	NA	NA		NA	NA	3.95e-05	NA
P14618	Pyruvate kinase PKM (EC 2.7.1.40) (Cytosolic thyroid hormone-binding protein) (CTHBP) (Opa-interacting protein 3) (OIP-3) (Pyruvate kinase 2/3) (Pyruvate kinase muscle isozyme) (Threonine-protein kinase PKM2) (EC 2.7.11.1) (Thyroid hormone-binding protein 1) (THBP1) (Tumor M2-PK) (Tyrosine-protein kinase PKM2) (EC 2.7.10.2) (p58)	0.000982257	0.000388738	0.000498625	0.000454703	0.000512808	0.000733359	5.09e-05	NA	NA	NA	8.19e-05	NA		0.000623207	0.000566957	5.09e-05	8.19e-05
P14618-2	Pyruvate kinase PKM (EC 2.7.1.40) (Cytosolic thyroid hormone-binding protein) (CTHBP) (Opa-interacting protein 3) (OIP-3) (Pyruvate kinase 2/3) (Pyruvate kinase muscle isozyme) (Threonine-protein kinase PKM2) (EC 2.7.11.1) (Thyroid hormone-binding protein 1) (THBP1) (Tumor M2-PK) (Tyrosine-protein kinase PKM2) (EC 2.7.10.2) (p58)	0.000982257	0.000388738	0.000498625	0.000454703	0.000512808	0.000733359	5.09e-05	NA	NA	NA	8.19e-05	NA		0.000623207	0.000566957	5.09e-05	8.19e-05
P14618-3	Pyruvate kinase PKM (EC 2.7.1.40) (Cytosolic thyroid hormone-binding protein) (CTHBP) (Opa-interacting protein 3) (OIP-3) (Pyruvate kinase 2/3) (Pyruvate kinase muscle isozyme) (Threonine-protein kinase PKM2) (EC 2.7.11.1) (Thyroid hormone-binding protein 1) (THBP1) (Tumor M2-PK) (Tyrosine-protein kinase PKM2) (EC 2.7.10.2) (p58)	NA	NA	NA	0.000467921	0.000527715	NA	5.24e-05	NA	NA	NA	8.43e-05	NA		NA	0.000497818	5.24e-05	8.43e-05
P14625	Endoplasmin (94 kDa glucose-regulated protein) (GRP-94) (Heat shock protein 90 kDa beta member 1) (Tumor rejection antigen 1) (gp96 homolog)	0.000249822	0.000154237	NA	0.000873856	NA	0.00125691	NA	NA	NA	NA	NA	NA		0.00020203	0.00106538	NA	NA
P16104	Histone H2AX (H2a/x) (Histone H2A.X)	NA	NA	NA	NA	0.000701549	NA	NA	NA	NA	NA	NA	NA		NA	0.000701549	NA	NA
P18669	Phosphoglycerate mutase 1 (EC 5.4.2.11) (EC 5.4.2.4) (BPG-dependent PGAM 1) (Phosphoglycerate mutase isozyme B) (PGAM-B)	NA	NA	NA	NA	NA	0.000782206	NA	NA	NA	NA	NA	NA		NA	0.000782206	NA	NA
P19652	Alpha-1-acid glycoprotein 2 (AGP 2) (Orosomucoid-2) (OMD 2)	0.000266145	0.000234735	NA	NA	NA	NA	NA	NA	NA	NA	NA	NA		0.00025044	NA	NA	NA
P19823	Inter-alpha-trypsin inhibitor heavy chain H2 (ITI heavy chain H2) (ITI-HC2) (Inter-alpha-inhibitor heavy chain 2) (Inter-alpha-trypsin inhibitor complex component II) (Serum-derived hyaluronan-associated protein) (SHAP)	0.000678587	0.000692015	0.000670248	0.000263206	0.000363593	0.000352836	0.00105283	0.00153515	0.00113057	0.000872328	0.00113788	0.00144513		0.000680283	0.000326545	0.00123952	0.00115178
P19827	Inter-alpha-trypsin inhibitor heavy chain H1 (ITI heavy chain H1) (ITI-HC1) (Inter-alpha-inhibitor heavy chain 1) (Inter-alpha-trypsin inhibitor complex component III) (Serum-derived hyaluronan-associated protein) (SHAP)	6.61e-05	5.18e-05	NA	NA	NA	NA	0.000556087	0.00100553	0.000632388	0.000241558	0.000310317	0.000249353		5.895e-05	NA	0.000731334	0.000267076
P20340	Ras-related protein Rab-6A (Rab-6)	NA	NA	0.000234488	NA	NA	NA	NA	NA	NA	NA	NA	NA		0.000234488	NA	NA	NA
P20340-2	Ras-related protein Rab-6A (Rab-6)	NA	NA	0.000234488	NA	NA	NA	NA	NA	NA	NA	NA	NA		0.000234488	NA	NA	NA
P20340-4	Ras-related protein Rab-6A (Rab-6)	NA	NA	0.000278705	NA	NA	NA	NA	NA	NA	NA	NA	NA		0.000278705	NA	NA	NA
P20671	Histone H2A type 1-D (Histone H2A.3) (Histone H2A/g)	NA	NA	NA	NA	0.000771704	NA	NA	NA	NA	NA	NA	NA		NA	0.000771704	NA	NA
P22792	Carboxypeptidase N subunit 2 (Carboxypeptidase N 83 kDa chain) (Carboxypeptidase N large subunit) (Carboxypeptidase N polypeptide 2) (Carboxypeptidase N regulatory subunit)	NA	NA	NA	NA	NA	NA	4.51e-05	NA	NA	NA	NA	NA		NA	NA	4.51e-05	NA
P22891	Vitamin K-dependent protein Z	0.00284193	0.00302258	0.00613152	NA	NA	NA	NA	NA	NA	NA	0.000226522	NA		0.00399868	NA	NA	0.000226522
P22891-2	Vitamin K-dependent protein Z	0.00269378	0.002865	0.00581187	NA	NA	NA	NA	NA	NA	NA	0.000214712	NA		0.00379022	NA	NA	0.000214712
P23284	Peptidyl-prolyl cis-trans isomerase B (PPIase B) (EC 5.2.1.8) (CYP-S1) (Cyclophilin B) (Rotamase B) (S-cyclophilin) (SCYLP)	0.000464368	0.000436868	0.000290318	0.000978085	0.00109478	0.00125095	NA	NA	NA	NA	NA	NA		0.000397185	0.00110794	NA	NA
P23396	40S ribosomal protein S3 (EC 4.2.99.18) (Small ribosomal subunit protein uS3)	NA	NA	NA	NA	NA	0.000327046	NA	NA	NA	NA	NA	NA		NA	0.000327046	NA	NA
P23396-2	40S ribosomal protein S3 (EC 4.2.99.18) (Small ribosomal subunit protein uS3)	NA	NA	NA	NA	NA	0.000306842	NA	NA	NA	NA	NA	NA		NA	0.000306842	NA	NA
P23528	Cofilin-1 (18 kDa phosphoprotein) (p18) (Cofilin, non-muscle isoform)	NA	NA	NA	0.00259083	0.00379875	0.00311186	NA	NA	NA	NA	NA	NA		NA	0.00316715	NA	NA
P27169	Serum paraoxonase/arylesterase 1 (PON 1) (EC 3.1.1.2) (EC 3.1.1.81) (EC 3.1.8.1) (Aromatic esterase 1) (A-esterase 1) (K-45) (Serum aryldialkylphosphatase 1)	NA	NA	NA	NA	NA	NA	0.000519549	0.000521471	0.000419296	0.000449417	0.000306283	0.000767867		NA	NA	0.000486772	0.000507856
P27797	Calreticulin (CRP55) (Calregulin) (Endoplasmic reticulum resident protein 60) (ERp60) (HACBP) (grp60)	0.000609358	0.000565728	0.00063494	0.00562726	0.00618632	0.00522191	NA	NA	NA	NA	NA	NA		0.000603342	0.0056785	NA	NA
P27824	Calnexin (IP90) (Major histocompatibility complex class I antigen-binding protein p88) (p90)	NA	NA	NA	0.00132551	0.00134359	0.00187941	NA	NA	NA	NA	NA	NA		NA	0.00151617	NA	NA
P27824-2	Calnexin (IP90) (Major histocompatibility complex class I antigen-binding protein p88) (p90)	NA	NA	NA	0.00125152	0.00126859	0.0017745	NA	NA	NA	NA	NA	NA		NA	0.00143154	NA	NA
P30048	Thioredoxin-dependent peroxide reductase, mitochondrial (EC 1.11.1.24) (Antioxidant protein 1) (AOP-1) (HBC189) (Peroxiredoxin III) (Prx-III) (Peroxiredoxin-3) (Protein MER5 homolog) (Thioredoxin-dependent peroxiredoxin 3)	NA	NA	NA	NA	NA	0.000217307	NA	NA	NA	NA	NA	NA		NA	0.000217307	NA	NA
P30048-2	Thioredoxin-dependent peroxide reductase, mitochondrial (EC 1.11.1.24) (Antioxidant protein 1) (AOP-1) (HBC189) (Peroxiredoxin III) (Prx-III) (Peroxiredoxin-3) (Protein MER5 homolog) (Thioredoxin-dependent peroxiredoxin 3)	NA	NA	NA	NA	NA	0.000233742	NA	NA	NA	NA	NA	NA		NA	0.000233742	NA	NA
P30101	Protein disulfide-isomerase A3 (EC 5.3.4.1) (58 kDa glucose-regulated protein) (58 kDa microsomal protein) (p58) (Disulfide isomerase ER-60) (Endoplasmic reticulum resident protein 57) (ER protein 57) (ERp57) (Endoplasmic reticulum resident protein 60) (ER protein 60) (ERp60)	NA	NA	NA	0.00128493	0.00123451	0.00151076	NA	NA	NA	NA	NA	NA		NA	0.0013434	NA	NA
P35232	Prohibitin 1	NA	NA	NA	0.000194179	NA	NA	NA	NA	NA	NA	NA	NA		NA	0.000194179	NA	NA
P35527	Keratin, type I cytoskeletal 9 (Cytokeratin-9) (CK-9) (Keratin-9) (K9)	NA	NA	0.00016776	NA	NA	NA	NA	NA	NA	0.000158951	0.000378142	0.000483955		0.00016776	NA	NA	0.000340349
P35542	Serum amyloid A-4 protein (Constitutively expressed serum amyloid A protein) (C-SAA)	NA	NA	NA	NA	NA	NA	NA	0.000392832	0.000275649	NA	NA	NA		NA	NA	0.00033424	NA
P35579	Myosin-9 (Cellular myosin heavy chain, type A) (Myosin heavy chain 9) (Myosin heavy chain, non-muscle IIa) (Non-muscle myosin heavy chain A) (NMMHC-A) (Non-muscle myosin heavy chain IIa) (NMMHC II-a) (NMMHC-IIA)	NA	NA	NA	5.39e-05	0.000127961	0.000214899	NA	NA	NA	NA	NA	NA		NA	0.000132253	NA	NA
P35579-2	Myosin-9 (Cellular myosin heavy chain, type A) (Myosin heavy chain 9) (Myosin heavy chain, non-muscle IIa) (Non-muscle myosin heavy chain A) (NMMHC-A) (Non-muscle myosin heavy chain IIa) (NMMHC II-a) (NMMHC-IIA)	NA	NA	NA	7.64e-05	NA	NA	NA	NA	NA	NA	NA	NA		NA	7.64e-05	NA	NA
P35908	Keratin, type II cytoskeletal 2 epidermal (Cytokeratin-2e) (CK-2e) (Epithelial keratin-2e) (Keratin-2 epidermis) (Keratin-2e) (K2e) (Type-II keratin Kb2)	NA	NA	NA	NA	NA	NA	NA	NA	NA	NA	NA	0.000400739		NA	NA	NA	0.000400739
P35916	Vascular endothelial growth factor receptor 3 (VEGFR-3) (EC 2.7.10.1) (Fms-like tyrosine kinase 4) (FLT-4) (Tyrosine-protein kinase receptor FLT4)	NA	NA	NA	0.000105179	NA	NA	NA	NA	NA	NA	NA	NA		NA	0.000105179	NA	NA
P35916-1	Vascular endothelial growth factor receptor 3 (VEGFR-3) (EC 2.7.10.1) (Fms-like tyrosine kinase 4) (FLT-4) (Tyrosine-protein kinase receptor FLT4)	NA	NA	NA	0.000110446	NA	NA	NA	NA	NA	NA	NA	NA		NA	0.000110446	NA	NA
P36955	Pigment epithelium-derived factor (PEDF) (Cell proliferation-inducing gene 35 protein) (EPC-1) (Serpin F1)	NA	NA	NA	NA	NA	NA	NA	5.35e-05	NA	NA	7.8e-05	NA		NA	NA	5.35e-05	7.8e-05
P39656	Dolichyl-diphosphooligosaccharide--protein glycosyltransferase 48 kDa subunit (DDOST 48 kDa subunit) (Oligosaccharyl transferase 48 kDa subunit)	NA	NA	NA	0.000330931	NA	NA	NA	NA	NA	NA	NA	NA		NA	0.000330931	NA	NA
P39656-2	Dolichyl-diphosphooligosaccharide--protein glycosyltransferase 48 kDa subunit (DDOST 48 kDa subunit) (Oligosaccharyl transferase 48 kDa subunit)	NA	NA	NA	0.000360154	NA	NA	NA	NA	NA	NA	NA	NA		NA	0.000360154	NA	NA
P39656-3	Dolichyl-diphosphooligosaccharide--protein glycosyltransferase 48 kDa subunit (DDOST 48 kDa subunit) (Oligosaccharyl transferase 48 kDa subunit)	NA	NA	NA	0.000344531	NA	NA	NA	NA	NA	NA	NA	NA		NA	0.000344531	NA	NA
P40939	Trifunctional enzyme subunit alpha, mitochondrial (78 kDa gastrin-binding protein) (Monolysocardiolipin acyltransferase) (EC 2.3.1.-) (TP-alpha) [Includes: Long-chain enoyl-CoA hydratase (EC 4.2.1.17); Long chain 3-hydroxyacyl-CoA dehydrogenase (EC 1.1.1.211)]	NA	NA	NA	0.000207667	NA	0.000364551	NA	NA	NA	NA	NA	NA		NA	0.000286109	NA	NA
P43652	Afamin (Alpha-albumin) (Alpha-Alb)	NA	NA	NA	NA	NA	NA	0.000176537	0.000255767	0.000165665	3.21e-05	NA	8.96e-05		NA	NA	0.000199323	6.085e-05
P51149	Ras-related protein Rab-7a (EC 3.6.5.2)	NA	NA	NA	0.000765458	NA	NA	NA	NA	NA	NA	NA	NA		NA	0.000765458	NA	NA
P51159	Ras-related protein Rab-27A (Rab-27) (EC 3.6.5.2) (GTP-binding protein Ram)	NA	NA	0.000220694	NA	NA	NA	NA	NA	NA	NA	NA	NA		0.000220694	NA	NA	NA
P51159-2	Ras-related protein Rab-27A (Rab-27) (EC 3.6.5.2) (GTP-binding protein Ram)	NA	NA	0.000228983	NA	NA	NA	NA	NA	NA	NA	NA	NA		0.000228983	NA	NA	NA
P55072	Transitional endoplasmic reticulum ATPase (TER ATPase) (EC 3.6.4.6) (15S Mg(2+)-ATPase p97 subunit) (Valosin-containing protein) (VCP)	NA	NA	NA	0.000102975	NA	0.000118321	NA	NA	NA	NA	NA	NA		NA	0.000110648	NA	NA
P60174	Triosephosphate isomerase (TIM) (EC 5.3.1.1) (Methylglyoxal synthase) (EC 4.2.3.3) (Triose-phosphate isomerase)	NA	NA	NA	0.000454532	NA	NA	NA	NA	NA	NA	NA	NA		NA	0.000454532	NA	NA
P60174-3	Triosephosphate isomerase (TIM) (EC 5.3.1.1) (Methylglyoxal synthase) (EC 4.2.3.3) (Triose-phosphate isomerase)	NA	NA	NA	0.000395729	NA	NA	NA	NA	NA	NA	NA	NA		NA	0.000395729	NA	NA
P60174-4	Triosephosphate isomerase (TIM) (EC 5.3.1.1) (Methylglyoxal synthase) (EC 4.2.3.3) (Triose-phosphate isomerase)	NA	NA	NA	0.000677715	NA	NA	NA	NA	NA	NA	NA	NA		NA	0.000677715	NA	NA
P60709	Actin, cytoplasmic 1 (Beta-actin) [Cleaved into: Actin, cytoplasmic 1, N-terminally processed]	0.00501072	0.00388463	0.00542546	0.0065392	NA	0.00837106	0.000321336	0.000902204	0.000558648	0.00107829	0.00171069	0.00147586		0.0047736	0.00745513	0.000594063	0.00142161
P61026	Ras-related protein Rab-10 (EC 3.6.5.2)	NA	NA	NA	NA	0.00039412	0.000397361	NA	NA	NA	NA	NA	NA		NA	0.000395741	NA	NA
P62736	Actin, aortic smooth muscle (Alpha-actin-2) (Cell growth-inhibiting gene 46 protein) [Cleaved into: Actin, aortic smooth muscle, intermediate form]	NA	NA	NA	NA	0.00317425	NA	NA	NA	NA	NA	NA	NA		NA	0.00317425	NA	NA
P62937	Peptidyl-prolyl cis-trans isomerase A (PPIase A) (EC 5.2.1.8) (Cyclophilin A) (Cyclosporin A-binding protein) (Rotamase A) [Cleaved into: Peptidyl-prolyl cis-trans isomerase A, N-terminally processed]	0.000405267	0.000822105	0.000380053	NA	NA	NA	NA	NA	NA	NA	NA	NA		0.000535808	NA	NA	NA
P62937-2	Peptidyl-prolyl cis-trans isomerase A (PPIase A) (EC 5.2.1.8) (Cyclophilin A) (Cyclosporin A-binding protein) (Rotamase A) [Cleaved into: Peptidyl-prolyl cis-trans isomerase A, N-terminally processed]	0.000636848	0.00129188	0.000597226	NA	NA	NA	NA	NA	NA	NA	NA	NA		0.000841985	NA	NA	NA
P62979	Ubiquitin-40S ribosomal protein S27a (Ubiquitin carboxyl extension protein 80) [Cleaved into: Ubiquitin; 40S ribosomal protein S27a (Small ribosomal subunit protein eS31)]	NA	NA	NA	0.00120917	0.000689021	0.000764155	NA	NA	NA	NA	NA	NA		NA	0.000887449	NA	NA
P62987	Ubiquitin-60S ribosomal protein L40 (CEP52) (Ubiquitin A-52 residue ribosomal protein fusion product 1) [Cleaved into: Ubiquitin; 60S ribosomal protein L40 (Large ribosomal subunit protein eL40)]	NA	NA	NA	0.00147368	0.000839745	0.000931314	NA	NA	NA	NA	NA	NA		NA	0.00108158	NA	NA
P63104	14-3-3 protein zeta/delta (Protein kinase C inhibitor protein 1) (KCIP-1)	NA	NA	NA	0.000708328	NA	NA	NA	NA	NA	NA	NA	NA		NA	0.000708328	NA	NA
P63104-2	14-3-3 protein zeta/delta (Protein kinase C inhibitor protein 1) (KCIP-1)	NA	NA	NA	0.00102082	NA	NA	NA	NA	NA	NA	NA	NA		NA	0.00102082	NA	NA
P63261	Actin, cytoplasmic 2 (Gamma-actin) [Cleaved into: Actin, cytoplasmic 2, N-terminally processed]	0.00501072	NA	NA	NA	NA	0.00837106	0.000321336	0.000902204	0.000558648	NA	0.00171069	0.00147586		0.00501072	0.00837106	0.000594063	0.00159327
P63267	Actin, gamma-enteric smooth muscle (Alpha-actin-3) (Gamma-2-actin) (Smooth muscle gamma-actin) [Cleaved into: Actin, gamma-enteric smooth muscle, intermediate form]	NA	NA	NA	NA	0.00318269	NA	NA	NA	NA	NA	NA	NA		NA	0.00318269	NA	NA
P68032	Actin, alpha cardiac muscle 1 (Alpha-cardiac actin) [Cleaved into: Actin, alpha cardiac muscle 1, intermediate form]	NA	NA	NA	NA	0.00317425	NA	NA	NA	NA	NA	NA	NA		NA	0.00317425	NA	NA
P68104	Elongation factor 1-alpha 1 (EF-1-alpha-1) (Elongation factor Tu) (EF-Tu) (Eukaryotic elongation factor 1 A-1) (eEF1A-1) (Leukocyte receptor cluster member 7)	0.000535531	0.000740406	0.000678666	NA	0.00169064	0.00287269	NA	NA	NA	NA	NA	NA		0.000651534	0.00228167	NA	NA
P68133	Actin, alpha skeletal muscle (Alpha-actin-1) [Cleaved into: Actin, alpha skeletal muscle, intermediate form]	NA	NA	NA	NA	0.00317425	NA	NA	NA	NA	NA	NA	NA		NA	0.00317425	NA	NA
P68363	Tubulin alpha-1B chain (Alpha-tubulin ubiquitous) (Tubulin K-alpha-1) (Tubulin alpha-ubiquitous chain) [Cleaved into: Detyrosinated tubulin alpha-1B chain]	0.000533766	0.00043154	0.000262638	NA	NA	NA	NA	NA	NA	NA	NA	NA		0.000409315	NA	NA	NA
P68871	Hemoglobin subunit beta (Beta-globin) (Hemoglobin beta chain) [Cleaved into: LVV-hemorphin-7; Spinorphin]	0.0146475	0.0158075	0.0161156	0.00662132	0.00877448	0.00832565	0.0243745	0.0330467	0.0291775	0.0246818	0.0288961	0.0353455		0.0155235	0.00790715	0.0288662	0.0296411
P69905	Hemoglobin subunit alpha (Alpha-globin) (Hemoglobin alpha chain) [Cleaved into: Hemopressin]	0.0171411	0.0120862	0.0168303	0.00451651	NA	NA	0.0204183	NA	NA	0.0232651	NA	0.0305111		0.0153525	0.00451651	0.0204183	0.0268881
P78381-3	UDP-galactose translocator (Solute carrier family 35 member A2) (UDP-galactose transporter) (UDP-Gal-Tr) (UGT)	0.000221055	NA	NA	NA	NA	NA	NA	NA	NA	NA	NA	NA		0.000221055	NA	NA	NA
P80723	Brain acid soluble protein 1 (22 kDa neuronal tissue-enriched acidic protein) (Neuronal axonal membrane protein NAP-22)	NA	NA	NA	0.00368952	0.00167308	0.00283579	NA	NA	NA	NA	NA	NA		NA	0.0027328	NA	NA
Q01995	Transgelin (22 kDa actin-binding protein) (Protein WS3-10) (Smooth muscle protein 22-alpha) (SM22-alpha)	NA	NA	NA	0.000300308	NA	NA	NA	NA	NA	NA	NA	NA		NA	0.000300308	NA	NA
Q02318	Sterol 26-hydroxylase, mitochondrial (EC 1.14.15.15) (5-beta-cholestane-3-alpha,7-alpha,12-alpha-triol 26-hydroxylase) (Cytochrome P-450C27/25) (Cytochrome P450 27) (Sterol 27-hydroxylase) (Vitamin D(3) 25-hydroxylase)	NA	NA	NA	NA	NA	NA	NA	NA	3.63e-05	NA	5.46e-05	6.22e-05		NA	NA	3.63e-05	5.84e-05
Q05CF8	KNG1 protein	NA	NA	NA	NA	0.00219161	NA	NA	NA	NA	NA	NA	NA		NA	0.00219161	NA	NA
Q06033	Inter-alpha-trypsin inhibitor heavy chain H3 (ITI heavy chain H3) (ITI-HC3) (Inter-alpha-inhibitor heavy chain 3) (Serum-derived hyaluronan-associated protein) (SHAP)	NA	NA	NA	NA	NA	NA	NA	NA	2.79e-05	NA	NA	NA		NA	NA	2.79e-05	NA
Q06033-2	Inter-alpha-trypsin inhibitor heavy chain H3 (ITI heavy chain H3) (ITI-HC3) (Inter-alpha-inhibitor heavy chain 3) (Serum-derived hyaluronan-associated protein) (SHAP)	NA	NA	NA	NA	NA	NA	NA	NA	2.8e-05	NA	NA	NA		NA	NA	2.8e-05	NA
Q06830	Peroxiredoxin-1 (EC 1.11.1.24) (Natural killer cell-enhancing factor A) (NKEF-A) (Proliferation-associated gene protein) (PAG) (Thioredoxin peroxidase 2) (Thioredoxin-dependent peroxide reductase 2) (Thioredoxin-dependent peroxiredoxin 1)	NA	NA	NA	0.00189579	0.0011883	0.00211659	NA	NA	NA	NA	NA	NA		NA	0.00173356	NA	NA
Q06AH7	Serotransferrin (Beta-1 metal-binding globulin) (Siderophilin)	NA	NA	NA	0.000843163	0.000728902	0.000683141	NA	NA	NA	NA	NA	NA		NA	0.000751735	NA	NA
Q08AJ9	Histone H2A	NA	NA	NA	NA	0.000771704	NA	NA	NA	NA	NA	NA	NA		NA	0.000771704	NA	NA
Q0IIN5	VCP protein	NA	NA	NA	0.000174732	NA	0.000200772	NA	NA	NA	NA	NA	NA		NA	0.000187752	NA	NA
Q0KKI6	Immunoblobulin light chain	0.00290071	0.00708264	0.00579045	0.00475453	0.00530074	0.00678598	NA	NA	NA	0.00337876	NA	0.00644989		0.00525794	0.00561375	NA	0.00491433
Q0QET7	Glyceraldehyde-3-phosphate dehydrogenase	NA	NA	NA	NA	NA	NA	9.62e-05	NA	NA	NA	NA	NA		NA	NA	9.62e-05	NA
Q0ZCI9	Immunglobulin heavy chain variable region	NA	NA	NA	NA	NA	NA	NA	NA	0.00070006	0.000654938	0.000747881	NA		NA	NA	0.00070006	0.00070141
Q13394	Putative nucleotidyltransferase MAB21L1 (EC 2.7.7.-) (Protein mab-21-like 1)	NA	NA	NA	NA	NA	NA	NA	7.11e-05	NA	NA	NA	NA		NA	NA	7.11e-05	NA
Q13501	Sequestosome-1 (EBI3-associated protein of 60 kDa) (EBIAP) (p60) (Phosphotyrosine-independent ligand for the Lck SH2 domain of 62 kDa) (Ubiquitin-binding protein p62)	0.00048632	0.0010321	0.000332546	0.00380691	0.00488579	0.0064842	NA	NA	NA	NA	NA	NA		0.000616989	0.00505897	NA	NA
Q13501-2	Sequestosome-1 (EBI3-associated protein of 60 kDa) (EBIAP) (p60) (Phosphotyrosine-independent ligand for the Lck SH2 domain of 62 kDa) (Ubiquitin-binding protein p62)	0.00060107	NA	0.000411012	NA	NA	NA	NA	NA	NA	NA	NA	NA		0.000506041	NA	NA	NA
Q13784	APOA4 protein	NA	NA	0.000257003	NA	NA	NA	0.000191495	NA	NA	0.000552403	NA	NA		0.000257003	NA	0.000191495	0.000552403
Q14108	Lysosome membrane protein 2 (85 kDa lysosomal membrane sialoglycoprotein) (LGP85) (CD36 antigen-like 2) (Lysosome membrane protein II) (LIMP II) (Scavenger receptor class B member 2) (CD antigen CD36)	NA	NA	NA	0.000268345	0.000254851	NA	NA	NA	NA	NA	NA	NA		NA	0.000261598	NA	NA
Q14624	Inter-alpha-trypsin inhibitor heavy chain H4 (ITI heavy chain H4) (ITI-HC4) (Inter-alpha-inhibitor heavy chain 4) (Inter-alpha-trypsin inhibitor family heavy chain-related protein) (IHRP) (Plasma kallikrein sensitive glycoprotein 120) (Gp120) (PK-120) [Cleaved into: 70 kDa inter-alpha-trypsin inhibitor heavy chain H4; 35 kDa inter-alpha-trypsin inhibitor heavy chain H4]	NA	8.88e-05	NA	NA	NA	NA	0.000613478	0.00100558	0.000708387	0.000283947	0.000510526	0.000550692		8.88e-05	NA	0.000775814	0.000448388
Q14624-2	Inter-alpha-trypsin inhibitor heavy chain H4 (ITI heavy chain H4) (ITI-HC4) (Inter-alpha-inhibitor heavy chain 4) (Inter-alpha-trypsin inhibitor family heavy chain-related protein) (IHRP) (Plasma kallikrein sensitive glycoprotein 120) (Gp120) (PK-120) [Cleaved into: 70 kDa inter-alpha-trypsin inhibitor heavy chain H4; 35 kDa inter-alpha-trypsin inhibitor heavy chain H4]	NA	9.03e-05	NA	NA	NA	NA	0.000624217	0.00102318	0.000720788	0.000288918	0.000519463	0.000560332		9.03e-05	NA	0.000789395	0.000456238
Q14624-3	Inter-alpha-trypsin inhibitor heavy chain H4 (ITI heavy chain H4) (ITI-HC4) (Inter-alpha-inhibitor heavy chain 4) (Inter-alpha-trypsin inhibitor family heavy chain-related protein) (IHRP) (Plasma kallikrein sensitive glycoprotein 120) (Gp120) (PK-120) [Cleaved into: 70 kDa inter-alpha-trypsin inhibitor heavy chain H4; 35 kDa inter-alpha-trypsin inhibitor heavy chain H4]	NA	9.17e-05	NA	NA	NA	NA	0.000633927	0.0010391	0.000732	0.000293412	0.000527544	0.000569049		9.17e-05	NA	0.000801674	0.000463335
Q14624-4	Inter-alpha-trypsin inhibitor heavy chain H4 (ITI heavy chain H4) (ITI-HC4) (Inter-alpha-inhibitor heavy chain 4) (Inter-alpha-trypsin inhibitor family heavy chain-related protein) (IHRP) (Plasma kallikrein sensitive glycoprotein 120) (Gp120) (PK-120) [Cleaved into: 70 kDa inter-alpha-trypsin inhibitor heavy chain H4; 35 kDa inter-alpha-trypsin inhibitor heavy chain H4]	NA	9.77e-05	NA	NA	NA	NA	NA	NA	NA	NA	NA	0.000606087		9.77e-05	NA	NA	0.000606087
Q14964	Ras-related protein Rab-39A (Rab-39)	NA	NA	0.000224762	NA	NA	NA	NA	NA	NA	NA	NA	NA		0.000224762	NA	NA	NA
Q15084	Protein disulfide-isomerase A6 (EC 5.3.4.1) (Endoplasmic reticulum protein 5) (ER protein 5) (ERp5) (Protein disulfide isomerase P5) (Thioredoxin domain-containing protein 7)	NA	NA	NA	0.000205779	NA	NA	NA	NA	NA	NA	NA	NA		NA	0.000205779	NA	NA
Q15084-2	Protein disulfide-isomerase A6 (EC 5.3.4.1) (Endoplasmic reticulum protein 5) (ER protein 5) (ERp5) (Protein disulfide isomerase P5) (Thioredoxin domain-containing protein 7)	NA	NA	NA	0.00018403	NA	NA	NA	NA	NA	NA	NA	NA		NA	0.00018403	NA	NA
Q15084-3	Protein disulfide-isomerase A6 (EC 5.3.4.1) (Endoplasmic reticulum protein 5) (ER protein 5) (ERp5) (Protein disulfide isomerase P5) (Thioredoxin domain-containing protein 7)	NA	NA	NA	0.000207192	NA	NA	NA	NA	NA	NA	NA	NA		NA	0.000207192	NA	NA
Q15084-4	Protein disulfide-isomerase A6 (EC 5.3.4.1) (Endoplasmic reticulum protein 5) (ER protein 5) (ERp5) (Protein disulfide isomerase P5) (Thioredoxin domain-containing protein 7)	NA	NA	NA	0.000203467	NA	NA	NA	NA	NA	NA	NA	NA		NA	0.000203467	NA	NA
Q15084-5	Protein disulfide-isomerase A6 (EC 5.3.4.1) (Endoplasmic reticulum protein 5) (ER protein 5) (ERp5) (Protein disulfide isomerase P5) (Thioredoxin domain-containing protein 7)	NA	NA	NA	0.000185538	NA	NA	NA	NA	NA	NA	NA	NA		NA	0.000185538	NA	NA
Q15293	Reticulocalbin-1	NA	NA	NA	0.00100299	0.000757715	0.00146459	NA	NA	NA	NA	NA	NA		NA	0.0010751	NA	NA
Q15293-2	Reticulocalbin-1	NA	NA	NA	0.00118568	0.000895728	0.00173136	NA	NA	NA	NA	NA	NA		NA	0.00127092	NA	NA
Q16519	Vitamin K-dependent protein S	0.00325086	0.00382898	0.0045236	NA	NA	NA	5.68e-05	NA	NA	0.000279306	0.000451649	0.000743435		0.00386781	NA	5.68e-05	0.000491463
Q16777	Histone H2A type 2-C (H2A-clustered histone 20) (Histone H2A-GL101) (Histone H2A/q)	NA	NA	NA	NA	0.000777686	NA	NA	NA	NA	NA	NA	NA		NA	0.000777686	NA	NA
Q19AV6	Zinc finger SWIM domain-containing protein 7 (SWIM domain-containing and Srs2-interacting protein 1 homolog) (SWIM-type zinc finger domain-containing protein 7)	NA	NA	NA	NA	NA	NA	NA	NA	NA	NA	0.000207105	NA		NA	NA	NA	0.000207105
Q19UG1	Coagulation factor IX (EC 3.4.21.22) (Christmas factor)	NA	NA	NA	0.000787689	NA	NA	NA	NA	NA	NA	NA	NA		NA	0.000787689	NA	NA
Q19UG2	Coagulation factor IX (EC 3.4.21.22) (Christmas factor)	NA	NA	NA	0.000787689	NA	NA	NA	NA	NA	NA	NA	NA		NA	0.000787689	NA	NA
Q19UG3	Coagulation factor IX (EC 3.4.21.22) (Christmas factor)	NA	NA	NA	0.000787689	NA	NA	NA	NA	NA	NA	NA	NA		NA	0.000787689	NA	NA
Q19UG4	Coagulation factor IX (EC 3.4.21.22) (Christmas factor)	NA	NA	NA	0.000787689	NA	NA	NA	NA	NA	NA	NA	NA		NA	0.000787689	NA	NA
Q19UG5	Coagulation factor IX (EC 3.4.21.22) (Christmas factor)	NA	NA	NA	0.000787689	NA	NA	NA	NA	NA	NA	NA	NA		NA	0.000787689	NA	NA
Q19UG6	Coagulation factor IX (EC 3.4.21.22) (Christmas factor)	NA	NA	NA	0.000792041	NA	NA	NA	NA	NA	NA	NA	NA		NA	0.000792041	NA	NA
Q19UG8	Coagulation factor IX (EC 3.4.21.22) (Christmas factor)	NA	NA	NA	0.000787689	NA	NA	NA	NA	NA	NA	NA	NA		NA	0.000787689	NA	NA
Q19UG9	Coagulation factor IX (EC 3.4.21.22) (Christmas factor)	NA	NA	NA	0.000787689	NA	NA	NA	NA	NA	NA	NA	NA		NA	0.000787689	NA	NA
Q19UH5	Coagulation factor IX (EC 3.4.21.22) (Christmas factor)	NA	NA	NA	0.000787689	NA	NA	NA	NA	NA	NA	NA	NA		NA	0.000787689	NA	NA
Q19UH6	Truncated coagulation factor IX	NA	NA	NA	0.00144808	NA	NA	NA	NA	NA	NA	NA	NA		NA	0.00144808	NA	NA
Q19UH8	Coagulation factor IX (EC 3.4.21.22) (Christmas factor)	NA	NA	NA	0.000787689	NA	NA	NA	NA	NA	NA	NA	NA		NA	0.000787689	NA	NA
Q19UH9	Coagulation factor IX (EC 3.4.21.22) (Christmas factor)	NA	NA	NA	0.000787689	NA	NA	NA	NA	NA	NA	NA	NA		NA	0.000787689	NA	NA
Q19UI1	Coagulation factor IX (EC 3.4.21.22) (Christmas factor)	NA	NA	NA	0.000787689	NA	NA	NA	NA	NA	NA	NA	NA		NA	0.000787689	NA	NA
Q19UI4	Coagulation factor IX (EC 3.4.21.22) (Christmas factor)	NA	NA	NA	0.000787689	NA	NA	NA	NA	NA	NA	NA	NA		NA	0.000787689	NA	NA
Q19UI5	Coagulation factor IX (EC 3.4.21.22) (Christmas factor)	NA	NA	NA	0.000787689	NA	NA	NA	NA	NA	NA	NA	NA		NA	0.000787689	NA	NA
Q19UJ0	Coagulation factor IX (EC 3.4.21.22) (Christmas factor)	NA	NA	NA	0.000787689	NA	NA	NA	NA	NA	NA	NA	NA		NA	0.000787689	NA	NA
Q1HP67	Lipoprotein, Lp(A)	NA	NA	NA	NA	NA	NA	NA	1.1e-05	2.84e-05	8.09e-06	4.62e-05	4.66e-05		NA	NA	1.97e-05	3.363e-05
Q1KLZ0	HCG15971, isoform CRA_a (PS1TP5-binding protein 1)	0.00501072	0.00388463	0.00542546	0.0065392	NA	0.00837106	0.000321336	0.000902204	0.000558648	0.00107829	0.00171069	0.00147586		0.0047736	0.00745513	0.000594063	0.00142161
Q1L857	Ceruloplasmin	7.31e-05	0.000310714	9.7e-05	NA	NA	NA	NA	NA	NA	0.000749208	NA	0.000923751		0.000160271	NA	NA	0.000836479
Q1WWL5	APOL1 protein	NA	NA	NA	NA	NA	NA	6.86e-05	NA	4.49e-05	9.6e-05	NA	NA		NA	NA	5.675e-05	9.6e-05
Q29RW7	APOL1 protein	NA	NA	NA	NA	NA	NA	6.86e-05	NA	4.49e-05	9.6e-05	NA	NA		NA	NA	5.675e-05	9.6e-05
Q2F831	Tyrosine 3-monooxygenasea/tryptophan 5-monooxygenase activation protein zeta	NA	NA	NA	0.00163717	NA	NA	NA	NA	NA	NA	NA	NA		NA	0.00163717	NA	NA
Q2KHQ6	APOL1 protein (Apolipoprotein L, 1)	NA	NA	NA	NA	NA	NA	7.41e-05	NA	4.85e-05	0.000103671	NA	NA		NA	NA	6.13e-05	0.000103671
Q2TSD0	Glyceraldehyde-3-phosphate dehydrogenase (EC 1.2.1.12)	NA	NA	NA	0.00306314	0.00173263	0.00208763	6.61e-05	NA	NA	NA	NA	NA		NA	0.00229446	6.61e-05	NA
Q2VPJ6	HSP90AA1 protein	NA	NA	NA	NA	0.000244985	0.000516229	NA	NA	NA	NA	NA	7.06e-05		NA	0.000380607	NA	7.06e-05
Q3MIH3	Ubiquitin-60S ribosomal protein L40 (Ubiquitin A-52 residue ribosomal protein fusion product 1)	NA	NA	NA	0.00147368	0.000839745	0.000931314	NA	NA	NA	NA	NA	NA		NA	0.00108158	NA	NA
Q494V2	Cilia- and flagella-associated protein 100 (Coiled-coil domain-containing protein 37)	NA	NA	NA	NA	NA	NA	NA	NA	NA	NA	NA	0.000108156		NA	NA	NA	0.000108156
Q494V2-2	Cilia- and flagella-associated protein 100 (Coiled-coil domain-containing protein 37)	NA	NA	NA	NA	NA	NA	NA	NA	NA	NA	NA	0.000107979		NA	NA	NA	0.000107979
Q49A90	RPS27A protein	NA	NA	NA	0.00198559	0.00113145	0.00125482	NA	NA	NA	NA	NA	NA		NA	0.00145729	NA	NA
Q504U3	Pyruvate kinase (EC 2.7.1.40)	NA	NA	NA	0.000659692	0.000743992	NA	NA	NA	NA	NA	0.000118831	NA		NA	0.000701842	NA	0.000118831
Q53EP4	Dolichyl-diphosphooligosaccharide--protein glycosyltransferase subunit 1	NA	NA	NA	NA	0.000236106	NA	NA	NA	NA	NA	NA	NA		NA	0.000236106	NA	NA
Q53ET8	RAB6A, member RAS oncogene family isoform a variant	NA	NA	0.000234488	NA	NA	NA	NA	NA	NA	NA	NA	NA		0.000234488	NA	NA	NA
Q53FV0	Prohibitin	NA	NA	NA	0.000194179	NA	NA	NA	NA	NA	NA	NA	NA		NA	0.000194179	NA	NA
Q53G35	Phosphoglycerate mutase (EC 5.4.2.11) (EC 5.4.2.4)	NA	NA	NA	NA	NA	0.000782206	NA	NA	NA	NA	NA	NA		NA	0.000782206	NA	NA
Q53G58	Coronin	NA	NA	NA	NA	NA	0.00026826	NA	NA	NA	NA	NA	NA		NA	0.00026826	NA	NA
Q53G71	Calreticulin variant	0.000625868	0.000581055	0.000652143	0.00577972	0.00635393	0.00536339	NA	NA	NA	NA	NA	NA		0.000619689	0.00583235	NA	NA
Q53G76	Beta actin variant	0.00501072	0.00388463	0.00542546	0.0065392	NA	0.00837106	0.000321336	0.000902204	0.000558648	0.00107829	0.00171069	0.00147586		0.0047736	0.00745513	0.000594063	0.00142161
Q53G83	40S ribosomal protein S3 (EC 4.2.99.18)	NA	NA	NA	NA	NA	0.000327046	NA	NA	NA	NA	NA	NA		NA	0.000327046	NA	NA
Q53G85	Elongation factor 1-alpha	0.000535531	0.000740406	0.000678666	NA	0.00169064	0.00287269	NA	NA	NA	NA	NA	NA		0.000651534	0.00228167	NA	NA
Q53G99	Beta actin variant	0.00501072	0.00388463	0.00542546	0.0065392	NA	0.00837106	0.000321336	0.000902204	0.000558648	0.00107829	0.00171069	0.00147586		0.0047736	0.00745513	0.000594063	0.00142161
Q53GA1	Elongation factor 1-alpha	NA	NA	NA	NA	0.00169064	0.00287269	NA	NA	NA	NA	NA	NA		NA	0.00228167	NA	NA
Q53GA7	Tubulin alpha chain	0.000536144	0.000433462	0.000263808	NA	NA	NA	NA	NA	NA	NA	NA	NA		0.000411138	NA	NA	NA
Q53GC9	Transgelin variant	NA	NA	NA	0.000328054	NA	NA	NA	NA	NA	NA	NA	NA		NA	0.000328054	NA	NA
Q53GE9	Elongation factor 1-alpha	NA	NA	0.000678666	NA	NA	NA	NA	NA	NA	NA	NA	NA		0.000678666	NA	NA	NA
Q53GK6	Beta actin variant	0.00501072	0.00388463	0.00542546	0.0065392	NA	0.00837106	0.000321336	0.000902204	0.000558648	0.00107829	0.00171069	0.00147586		0.0047736	0.00745513	0.000594063	0.00142161
Q53GY3	Angiotensinogen (Serpin A8)	NA	NA	NA	NA	NA	NA	0.000360007	0.000572543	0.000420577	0.000328955	0.000306388	0.000357666		NA	NA	0.000451042	0.000331003
Q53H26	Serotransferrin (Beta-1 metal-binding globulin) (Siderophilin)	NA	0.00160539	0.00131766	0.000843163	0.000728902	0.000683141	NA	NA	NA	0.00482365	0.00599211	NA		0.00146153	0.000751735	NA	0.00540788
Q53HC2	Peroxiredoxin 3 isoform a variant	NA	NA	NA	NA	NA	0.000217307	NA	NA	NA	NA	NA	NA		NA	0.000217307	NA	NA
Q53HE2	Triosephosphate isomerase (EC 5.3.1.1)	NA	NA	NA	0.000454532	NA	NA	NA	NA	NA	NA	NA	NA		NA	0.000454532	NA	NA
Q53HM9	Elongation factor 1-alpha	0.000535531	0.000740406	0.000678666	NA	0.00169064	0.00287269	NA	NA	NA	NA	NA	NA		0.000651534	0.00228167	NA	NA
Q53HQ7	Elongation factor 1-alpha	0.000535531	0.000740406	0.000678666	NA	0.00169064	0.00287269	NA	NA	NA	NA	NA	NA		0.000651534	0.00228167	NA	NA
Q53HR5	Elongation factor 1-alpha	0.000535531	0.000740406	0.000678666	NA	0.00169064	0.00287269	NA	NA	NA	NA	NA	NA		0.000651534	0.00228167	NA	NA
Q53HU8	Vimentin	0.00248248	NA	0.0029904	0.00482506	0.00496687	0.00516739	0.000321913	0.000410956	0.000325336	0.000259727	0.000388878	0.000478606		0.00273644	0.00498644	0.000352735	0.000375737
Q53R19	Arp2/3 complex 34 kDa subunit	NA	NA	NA	0.000276658	NA	NA	NA	NA	NA	NA	NA	NA		NA	0.000276658	NA	NA
Q53S08	Ras-related protein Rab-6D (Rab6-like protein WTH3DI)	NA	NA	0.000192021	NA	NA	NA	NA	NA	NA	NA	NA	NA		0.000192021	NA	NA	NA
Q53T70	Uncharacterized protein RAB10	NA	NA	NA	NA	0.000502064	0.000506192	NA	NA	NA	NA	NA	NA		NA	0.000504128	NA	NA
Q53YY1	Angiotensinogen (Serpin A8)	NA	NA	NA	NA	NA	NA	0.000360007	0.000572543	0.000420577	0.000328955	0.000306388	0.000357666		NA	NA	0.000451042	0.000331003
Q567P1	IGL@ protein	0.000825192	0.00160619	0.000889485	0.00244016	NA	NA	0.00390333	0.00453637	NA	NA	0.00306913	NA		0.00110695	0.00244016	0.00421985	0.00306913
Q56G89	Serum albumin	NA	NA	NA	NA	NA	NA	NA	NA	NA	0.0744913	0.0957386	NA		NA	NA	NA	0.085115
Q58FF6	Putative heat shock protein HSP 90-beta 4	NA	NA	NA	NA	0.000283795	0.000598008	NA	NA	NA	NA	NA	NA		NA	0.000440902	NA	NA
Q58FF7	Putative heat shock protein HSP 90-beta-3 (Heat shock protein 90-beta c) (Heat shock protein 90Bc)	NA	0.000138305	NA	0.000429712	0.000240061	0.000505853	NA	NA	NA	NA	NA	6.92e-05		0.000138305	0.000391875	NA	6.92e-05
Q59EA2	Coronin	NA	NA	NA	NA	NA	0.000253803	NA	NA	NA	NA	NA	NA		NA	0.000253803	NA	NA
Q59EM9	Ubiquitin C variant	NA	NA	NA	0.000144103	8.21e-05	9.11e-05	NA	NA	NA	NA	NA	NA		NA	0.000105768	NA	NA
Q59EP2	Angiotensinogen (Serpin A8)	NA	NA	NA	NA	NA	NA	0.000355607	0.000565546	0.000415438	0.000324935	0.000302644	0.000353295		NA	NA	0.00044553	0.000326958
Q59F24	Vascular endothelial growth factor receptor 3 variant	NA	NA	NA	0.000220893	NA	NA	NA	NA	NA	NA	NA	NA		NA	0.000220893	NA	NA
Q59FC6	Tumor rejection antigen (Gp96) 1 variant	0.000348276	NA	NA	NA	NA	NA	NA	NA	NA	NA	NA	NA		0.000348276	NA	NA	NA
Q59FS1	Inter-alpha (Globulin) inhibitor H4 (Plasma Kallikrein-sensitive glycoprotein) variant	NA	0.000118123	NA	NA	NA	NA	NA	NA	NA	NA	NA	NA		0.000118123	NA	NA	NA
Q59HB3	Apolipoprotein B variant	NA	NA	NA	8.41e-05	NA	NA	NA	NA	NA	NA	NA	NA		NA	8.41e-05	NA	NA
Q5CAQ5	Epididymis secretory sperm binding protein (Tumor rejection antigen (Gp96) 1)	0.000250134	0.000154429	NA	0.000874946	NA	0.00125847	NA	NA	NA	NA	NA	NA		0.000202281	0.00106671	NA	NA
Q5CZ94	Uncharacterized protein DKFZp781M0386	NA	NA	NA	NA	NA	NA	0.00183915	NA	0.00200257	0.0012108	0.00185864	0.00169444		NA	NA	0.00192086	0.00158796
Q5EBM2	Uncharacterized protein	NA	0.00353408	0.00472564	NA	NA	NA	NA	0.00780413	0.00650084	0.00472767	0.00633388	0.00918351		0.00412986	NA	0.00715249	0.00674835
Q5EFE5	Anti-RhD monoclonal T125 gamma1 heavy chain	NA	NA	NA	0.0077835	0.00870459	0.00739509	0.0081076	0.0114433	NA	NA	NA	NA		NA	0.00796106	0.00977545	NA
Q5EFE6	Anti-RhD monoclonal T125 kappa light chain	0.00271477	0.00662863	0.00541927	0.00444975	0.00496095	0.00635098	NA	NA	NA	NA	NA	NA		0.00492089	0.00525389	NA	NA
Q5FWF4	DNA annealing helicase and endonuclease ZRANB3 (Annealing helicase 2) (AH2) (Zinc finger Ran-binding domain-containing protein 3) [Includes: DNA annealing helicase ZRANB3 (EC 3.6.4.-); Endonuclease ZRANB3 (EC 3.1.-.-)]	NA	NA	NA	NA	NA	NA	1.37e-05	NA	NA	NA	NA	NA		NA	NA	1.37e-05	NA
Q5FWF4-2	DNA annealing helicase and endonuclease ZRANB3 (Annealing helicase 2) (AH2) (Zinc finger Ran-binding domain-containing protein 3) [Includes: DNA annealing helicase ZRANB3 (EC 3.6.4.-); Endonuclease ZRANB3 (EC 3.1.-.-)]	NA	NA	NA	NA	NA	NA	2.47e-05	NA	NA	NA	NA	NA		NA	NA	2.47e-05	NA
Q5FWF4-3	DNA annealing helicase and endonuclease ZRANB3 (Annealing helicase 2) (AH2) (Zinc finger Ran-binding domain-containing protein 3) [Includes: DNA annealing helicase ZRANB3 (EC 3.6.4.-); Endonuclease ZRANB3 (EC 3.1.-.-)]	NA	NA	NA	NA	NA	NA	1.37e-05	NA	NA	NA	NA	NA		NA	NA	1.37e-05	NA
Q5FWF4-4	DNA annealing helicase and endonuclease ZRANB3 (Annealing helicase 2) (AH2) (Zinc finger Ran-binding domain-containing protein 3) [Includes: DNA annealing helicase ZRANB3 (EC 3.6.4.-); Endonuclease ZRANB3 (EC 3.1.-.-)]	NA	NA	NA	NA	NA	NA	3.39e-05	NA	NA	NA	NA	NA		NA	NA	3.39e-05	NA
Q5FWF9	IGL@ protein	NA	NA	NA	0.00247171	NA	NA	NA	NA	NA	NA	NA	NA		NA	0.00247171	NA	NA
Q5H924	HECT, UBA and WWE domain containing 1	NA	NA	NA	1.77e-05	NA	NA	NA	NA	NA	NA	NA	NA		NA	1.77e-05	NA	NA
Q5J7V8	Proliferation-inducing gene 20 protein	NA	NA	NA	0.00201206	0.00152002	0.00293806	NA	NA	NA	NA	NA	NA		NA	0.00215672	NA	NA
Q5JP53	Tubulin beta chain	NA	NA	NA	0.000938726	0.000370066	0.000391764	NA	NA	NA	NA	NA	NA		NA	0.000566852	NA	NA
Q5JT25	Ras-related protein Rab-41	NA	NA	0.0002197	NA	NA	NA	NA	NA	NA	NA	NA	NA		0.0002197	NA	NA	NA
Q5JT25-2	Ras-related protein Rab-41	NA	NA	0.000220694	NA	NA	NA	NA	NA	NA	NA	NA	NA		0.000220694	NA	NA	NA
Q5JVE7	Coagulation factor X (Coagulation factor X, isoform CRA_a) (cDNA, FLJ94415, Homo sapiens coagulation factor X (F10), mRNA)	0.00909857	0.00762594	0.00880949	0.00326239	0.00466953	0.00439702	NA	NA	NA	0.000636954	0.000987783	0.000981767		0.00851133	0.00410965	NA	0.000868835
Q5NV90	V2-17 protein	NA	NA	NA	NA	NA	NA	0.000228173	NA	NA	NA	NA	NA		NA	NA	0.000228173	NA
Q5PY61	Ubiquitin C splice variant	NA	NA	NA	0.000823715	0.000469377	0.00052056	NA	NA	NA	NA	NA	NA		NA	0.000604551	NA	NA
Q5RKT7	Ubiquitin-40S ribosomal protein S27a (Ubiquitin carboxyl extension protein 80)	NA	NA	NA	0.00120917	0.000689021	0.000764155	NA	NA	NA	NA	NA	NA		NA	0.000887449	NA	NA
Q5SU16	Tubulin beta chain	NA	NA	NA	0.000900669	0.000355063	0.000375882	NA	NA	NA	NA	NA	NA		NA	0.000543871	NA	NA
Q5T0I0	Macrophage-capping protein (Actin regulatory protein CAP-G)	NA	NA	0.000294785	NA	NA	NA	NA	NA	NA	NA	NA	NA		0.000294785	NA	NA	NA
Q5T3N1	Annexin	NA	NA	0.00122958	NA	NA	NA	NA	NA	NA	NA	NA	NA		0.00122958	NA	NA	NA
Q5T985	Inter-alpha-trypsin inhibitor heavy chain H2	0.00068657	0.000700156	0.000678133	0.000266302	0.000367871	0.000356987	0.00106521	0.00155321	0.00114387	0.000882591	0.00115126	0.00146213		0.000688286	0.000330387	0.0012541	0.00116533
Q5TZZ9	Annexin	0.000869684	0.000988634	0.000724956	0.0031184	0.00273378	0.00312376	0.000127935	NA	NA	NA	0.000418999	0.000310361		0.000861091	0.00299198	0.000127935	0.00036468
Q5U0D2	Transgelin	NA	NA	NA	0.000300308	NA	NA	NA	NA	NA	NA	NA	NA		NA	0.000300308	NA	NA
Q5U5U6	Epididymis secretory protein Li 50 (Ubiquitin B) (Ubiquitin B, isoform CRA_a)	NA	NA	NA	0.000823715	0.000469377	0.00052056	NA	NA	NA	NA	NA	NA		NA	0.000604551	NA	NA
Q5U602	RAB33B, member RAS oncogene family	NA	NA	0.000212984	NA	NA	NA	NA	NA	NA	NA	NA	NA		0.000212984	NA	NA	NA
Q5UGI3	Ubiquitin C splice variant	NA	NA	NA	0.00123288	0.000702531	0.000779138	NA	NA	NA	NA	NA	NA		NA	0.00090485	NA	NA
Q5UGI6	Serine/cysteine proteinase inhibitor clade G member 1 splice variant 2	NA	NA	NA	NA	NA	NA	NA	NA	NA	NA	NA	NA		NA	NA	NA	NA
Q5VTE0	Putative elongation factor 1-alpha-like 3 (EF-1-alpha-like 3) (Eukaryotic elongation factor 1 A-like 3) (eEF1A-like 3) (Eukaryotic translation elongation factor 1 alpha-1 pseudogene 5)	0.000535531	0.000740406	0.000678666	NA	0.00169064	NA	NA	NA	NA	NA	NA	NA		0.000651534	0.00169064	NA	NA
Q5ZEY3	Glyceraldehyde-3-phosphate dehydrogenase (EC 1.2.1.12)	NA	NA	NA	NA	NA	NA	0.000257358	NA	NA	NA	NA	NA		NA	NA	0.000257358	NA
Q66K58	Uncharacterized protein	NA	NA	NA	0.000270245	0.000153993	0.000170785	NA	NA	NA	NA	NA	NA		NA	0.000198341	NA	NA
Q68CN4	Uncharacterized protein	0.00320118	0.00247202	0.00296495	NA	NA	NA	NA	NA	NA	NA	NA	NA		0.00287938	NA	NA	NA
Q68DH2	Uncharacterized protein DKFZp686G21125	NA	0.00012962	NA	NA	NA	NA	NA	NA	NA	NA	NA	NA		0.00012962	NA	NA	NA
Q68DS2	Uncharacterized protein DKFZp779M0222	NA	0.000252759	0.000331792	NA	NA	NA	NA	NA	NA	NA	NA	0.00118005		0.000292275	NA	NA	0.00118005
Q69YR8	Macrophage-capping protein (Actin regulatory protein CAP-G)	NA	NA	0.00139353	NA	NA	NA	NA	NA	NA	NA	NA	NA		0.00139353	NA	NA	NA
Q6AZ91	RAB6B protein	NA	NA	0.000234488	NA	NA	NA	NA	NA	NA	NA	NA	NA		0.000234488	NA	NA	NA
Q6DN90	IQ motif and SEC7 domain-containing protein 1 (ADP-ribosylation factors guanine nucleotide-exchange protein 100) (ADP-ribosylation factors guanine nucleotide-exchange protein 2) (Brefeldin-resistant Arf-GEF 2 protein) (BRAG2)	NA	NA	NA	NA	NA	NA	NA	4.31e-05	NA	NA	NA	NA		NA	NA	4.31e-05	NA
Q6DN90-2	IQ motif and SEC7 domain-containing protein 1 (ADP-ribosylation factors guanine nucleotide-exchange protein 100) (ADP-ribosylation factors guanine nucleotide-exchange protein 2) (Brefeldin-resistant Arf-GEF 2 protein) (BRAG2)	NA	NA	NA	NA	NA	NA	NA	4.93e-05	NA	NA	NA	NA		NA	NA	4.93e-05	NA
Q6DN90-3	IQ motif and SEC7 domain-containing protein 1 (ADP-ribosylation factors guanine nucleotide-exchange protein 100) (ADP-ribosylation factors guanine nucleotide-exchange protein 2) (Brefeldin-resistant Arf-GEF 2 protein) (BRAG2)	NA	NA	NA	NA	NA	NA	NA	3.72e-05	NA	NA	NA	NA		NA	NA	3.72e-05	NA
Q6FGX3	RAB6A protein	NA	NA	0.000234488	NA	NA	NA	NA	NA	NA	NA	NA	NA		0.000234488	NA	NA	NA
Q6FHK8	Phosphoglycerate mutase (EC 5.4.2.11) (EC 5.4.2.4)	NA	NA	NA	NA	NA	0.000782206	NA	NA	NA	NA	NA	NA		NA	0.000782206	NA	NA
Q6FHP5	Prohibitin	NA	NA	NA	0.000194179	NA	NA	NA	NA	NA	NA	NA	NA		NA	0.000194179	NA	NA
Q6FHU2	Phosphoglycerate mutase (EC 5.4.2.11) (EC 5.4.2.4)	NA	NA	NA	NA	NA	0.000782206	NA	NA	NA	NA	NA	NA		NA	0.000782206	NA	NA
Q6FI13	Histone H2A type 2-A (H2A-clustered histone 18) (H2A-clustered histone 19) (Histone H2A.2) (Histone H2A/o)	NA	NA	NA	NA	0.000771704	NA	NA	NA	NA	NA	NA	NA		NA	0.000771704	NA	NA
Q6FI52	Transgelin	NA	NA	NA	0.000300308	NA	NA	NA	NA	NA	NA	NA	NA		NA	0.000300308	NA	NA
Q6GMV7	Uncharacterized protein	NA	NA	NA	NA	NA	NA	0.00182356	NA	0.0019856	0.00120053	0.00184289	0.00168008		NA	NA	0.00190458	0.0015745
Q6GMV8	Uncharacterized protein	0.000828719	NA	0.000893286	0.00245059	NA	NA	0.00392001	NA	NA	NA	0.00308224	NA		0.000861002	0.00245059	0.00392001	0.00308224
Q6GMW3	IGL@ protein	0.000828719	0.00161305	0.000893286	0.00245059	NA	NA	NA	NA	NA	NA	NA	NA		0.00111169	0.00245059	NA	NA
Q6GMW4	IGL@ protein	NA	NA	NA	NA	NA	NA	0.00184704	NA	0.00201117	0.00121599	0.00186662	0.00170171		NA	NA	0.0019291	0.00159477
Q6GMW6	Uncharacterized protein	NA	NA	NA	NA	NA	NA	0.00183132	NA	0.00199405	0.00120564	0.00185073	0.00168723		NA	NA	0.00191269	0.0015812
Q6GMX0	Uncharacterized protein	0.00269176	0.00657245	0.00537334	0.00441204	0.00491891	0.00629716	NA	NA	NA	NA	NA	NA		0.00487919	0.00520937	NA	NA
Q6GMX3	IGL@ protein	0.000821696	NA	0.000885716	0.00242982	NA	NA	0.00388679	0.00451715	NA	NA	0.00305612	NA		0.000853706	0.00242982	0.00420197	0.00305612
Q6GMX4	IGL@ protein	0.000821696	NA	0.000885716	0.00242982	NA	NA	NA	NA	NA	NA	NA	NA		0.000853706	0.00242982	NA	NA
Q6GMX6	IGH@ protein	NA	NA	NA	NA	0.00889178	NA	NA	NA	NA	NA	NA	NA		NA	0.00889178	NA	NA
Q6IAS8	Small monomeric GTPase (EC 3.6.5.2)	NA	NA	0.000220694	NA	NA	NA	NA	NA	NA	NA	NA	NA		0.000220694	NA	NA	NA
Q6IAW5	Calumenin	NA	NA	NA	0.00400017	0.0033213	0.00514677	NA	NA	NA	NA	NA	NA		NA	0.00415608	NA	NA
Q6IB11	PGRMC1 protein (Progesterone receptor membrane component 1) (Progesterone receptor membrane component 1, isoform CRA_a) (cDNA, FLJ94602, Homo sapiens progesterone receptor membrane component 1 (PGRMC1),mRNA)	NA	NA	NA	NA	0.00132292	NA	NA	NA	NA	NA	NA	NA		NA	0.00132292	NA	NA
Q6IBR0	Dolichyl-diphosphooligosaccharide--protein glycosyltransferase subunit 1	NA	NA	NA	NA	0.000236106	NA	NA	NA	NA	NA	NA	NA		NA	0.000236106	NA	NA
Q6IN99	IGL@ protein	0.000825192	NA	0.000889485	0.00244016	NA	NA	0.00390333	0.00453637	NA	NA	0.00306913	NA		0.000857338	0.00244016	0.00421985	0.00306913
Q6IPN6	Elongation factor 1-alpha	0.000535531	0.000740406	0.000678666	NA	0.00169064	0.00287269	NA	NA	NA	NA	NA	NA		0.000651534	0.00228167	NA	NA
Q6IPQ0	IGL@ protein	0.000821696	NA	0.000885716	0.00242982	NA	NA	NA	NA	NA	NA	NA	NA		0.000853706	0.00242982	NA	NA
Q6IPS9	Elongation factor 1-alpha	0.000535531	0.000740406	0.000678666	NA	0.00169064	0.00287269	NA	NA	NA	NA	NA	NA		0.000651534	0.00228167	NA	NA
Q6IPT9	Elongation factor 1-alpha	0.000535531	0.000740406	0.000678666	NA	0.00169064	0.00287269	NA	NA	NA	NA	NA	NA		0.000651534	0.00228167	NA	NA
Q6J1Z7	Hemoglobin beta	NA	NA	NA	NA	NA	NA	NA	NA	NA	NA	0.0200202	NA		NA	NA	NA	0.0200202
Q6J1Z9	Hemoglobin alpha 1	NA	NA	0.0119998	NA	NA	NA	NA	NA	NA	NA	NA	NA		0.0119998	NA	NA	NA
Q6LC01	Tubulin beta chain	NA	NA	NA	0.000915097	0.000360751	0.000381903	NA	NA	NA	NA	NA	NA		NA	0.000552584	NA	NA
Q6MZM7	Fibronectin	NA	NA	NA	NA	NA	NA	3.25e-05	9.02e-05	5.15e-05	NA	NA	NA		NA	NA	5.80667e-05	NA
Q6MZQ6	Uncharacterized protein DKFZp686G11190	NA	NA	NA	NA	0.00870459	NA	0.00808689	NA	0.00899485	NA	0.00889681	NA		NA	0.00870459	0.00854087	0.00889681
Q6MZV6	Uncharacterized protein DKFZp686L19235	0.00145185	NA	NA	NA	NA	NA	0.00290073	NA	0.00278526	0.00244638	0.00276933	NA		0.00145185	NA	0.00284299	0.00260786
Q6MZV7	Uncharacterized protein DKFZp686C11235	NA	NA	NA	NA	0.00874139	NA	NA	NA	NA	NA	NA	NA		NA	0.00874139	NA	NA
Q6MZW0	Uncharacterized protein DKFZp686J11235	0.00215408	0.00234277	NA	NA	0.000594791	NA	NA	NA	NA	0.00261483	NA	0.00444853		0.00224842	0.000594791	NA	0.00353168
Q6MZX7	Uncharacterized protein DKFZp686M24218	NA	NA	NA	NA	NA	NA	NA	NA	NA	0.00273918	0.00386038	0.00512803		NA	NA	NA	0.0039092
Q6N030	Uncharacterized protein	0.00371782	NA	NA	NA	NA	NA	0.00575396	NA	NA	NA	NA	NA		0.00371782	NA	0.00575396	NA
Q6N089	Uncharacterized protein	NA	NA	NA	NA	0.00875991	NA	NA	NA	NA	NA	NA	NA		NA	0.00875991	NA	NA
Q6N090	Uncharacterized protein DKFZp686G21220	0.00215408	0.00234277	NA	NA	0.000594791	NA	NA	NA	NA	NA	NA	NA		0.00224842	0.000594791	NA	NA
Q6N091	Uncharacterized protein DKFZp686C02220	NA	NA	0.00137959	NA	NA	NA	NA	NA	NA	NA	NA	NA		0.00137959	NA	NA	NA
Q6N092	Uncharacterized protein DKFZp686K18196	NA	NA	0.00230912	0.000828667	0.000579893	0.000995316	0.00299937	0.00375755	0.00322918	NA	NA	0.00407449		0.00230912	0.000801292	0.0033287	0.00407449
Q6N093	Uncharacterized protein DKFZp686I04196	0.00360804	0.00278621	0.00334179	NA	NA	NA	0.0053725	0.00740152	0.00604179	NA	0.00484115	0.00591301		0.00324535	NA	0.00627194	0.00537708
Q6N094	Uncharacterized protein DKFZp686O01196	NA	NA	NA	NA	0.00861391	NA	NA	NA	NA	NA	NA	NA		NA	0.00861391	NA	NA
Q6N095	Uncharacterized protein	NA	NA	NA	NA	0.00870459	NA	NA	NA	NA	NA	NA	NA		NA	0.00870459	NA	NA
Q6N096	Uncharacterized protein DKFZp686I15196	NA	NA	NA	NA	0.0088727	NA	NA	NA	NA	NA	NA	NA		NA	0.0088727	NA	NA
Q6N097	Uncharacterized protein DKFZp686H20196	NA	NA	NA	NA	0.00859601	NA	NA	NA	NA	NA	NA	NA		NA	0.00859601	NA	NA
Q6NS95	IGL@ protein	NA	NA	NA	NA	NA	NA	0.00183915	0.0029326	0.00200257	0.0012108	0.00185864	0.00169444		NA	NA	0.00225811	0.00158796
Q6NXT3	RAB34 protein	NA	NA	0.000188314	NA	NA	NA	NA	NA	NA	NA	NA	NA		0.000188314	NA	NA	NA
Q6P089	IGH@ protein	NA	NA	0.00143707	NA	NA	NA	NA	NA	NA	NA	NA	NA		0.00143707	NA	NA	NA
Q6P5S3	Uncharacterized protein	NA	NA	NA	NA	NA	NA	0.00182356	NA	0.0019856	0.00120053	0.00184289	0.00168008		NA	NA	0.00190458	0.0015745
Q6P5S8	IGK@ protein	0.00269176	0.00657245	0.00537334	0.00441204	0.00491891	0.00629716	NA	NA	NA	NA	NA	NA		0.00487919	0.00520937	NA	NA
Q6P6D7	Phosphoglycerate mutase (EC 5.4.2.11) (EC 5.4.2.4)	NA	NA	NA	NA	NA	0.000782206	NA	NA	NA	NA	NA	NA		NA	0.000782206	NA	NA
Q6PIK1	IGL@ protein	NA	NA	NA	NA	NA	NA	0.00183132	NA	0.00199405	0.00120564	0.00185073	0.00168723		NA	NA	0.00191269	0.0015812
Q6PIL8	IGK@ protein	0.00269176	0.00657245	0.00537334	0.00441204	0.00491891	0.00629716	NA	NA	NA	NA	NA	0.00600278		0.00487919	0.00520937	NA	0.00600278
Q6PIQ7	IGL@ protein	0.000821696	0.00159938	0.000885716	0.00242982	NA	NA	NA	NA	NA	NA	NA	NA		0.00110226	0.00242982	NA	NA
Q6PJ43	ACTG1 protein	NA	NA	NA	NA	NA	NA	0.000458178	NA	NA	NA	NA	NA		NA	NA	0.000458178	NA
Q6PJF2	IGK@ protein	0.00270322	0.00660042	0.00539621	0.00443082	0.00493984	0.00632395	NA	NA	NA	NA	NA	0.00602832		0.00489995	0.00523154	NA	0.00602832
Q6PJG0	Uncharacterized protein	0.000825192	NA	0.000889485	0.00244016	NA	NA	NA	NA	NA	NA	NA	NA		0.000857338	0.00244016	NA	NA
Q6PJR7	IGL@ protein	0.00139511	NA	0.00150381	0.00412545	NA	NA	NA	NA	NA	NA	NA	NA		0.00144946	0.00412545	NA	NA
Q6PK50	HSP90AB1 protein	NA	0.000235236	NA	NA	NA	NA	NA	NA	NA	NA	NA	NA		0.000235236	NA	NA	NA
Q6PUJ7	Prohibitin	NA	NA	NA	0.000194179	NA	NA	NA	NA	NA	NA	NA	NA		NA	0.000194179	NA	NA
Q6PYX1	Hepatitis B virus receptor binding protein	NA	NA	NA	NA	0.0118813	NA	NA	NA	NA	NA	NA	NA		NA	0.0118813	NA	NA
Q6S8J3	POTE ankyrin domain family member E (ANKRD26-like family C member 1A) (Prostate, ovary, testis-expressed protein on chromosome 2) (POTE-2)	0.00107613	0.00077356	0.00130927	NA	NA	NA	NA	NA	NA	NA	NA	NA		0.00105298	NA	NA	NA
Q6SA08	Testis-specific serine/threonine-protein kinase 4 (TSK-4) (TSSK-4) (Testis-specific kinase 4) (EC 2.7.11.1) (Serine/threonine-protein kinase 22E)	NA	0.000125866	NA	NA	NA	NA	NA	NA	5.04e-05	0.00011741	0.000187847	NA		0.000125866	NA	5.04e-05	0.000152629
Q6SA08-2	Testis-specific serine/threonine-protein kinase 4 (TSK-4) (TSSK-4) (Testis-specific kinase 4) (EC 2.7.11.1) (Serine/threonine-protein kinase 22E)	NA	0.000122142	NA	NA	NA	NA	NA	NA	4.89e-05	0.000113936	0.00018229	NA		0.000122142	NA	4.89e-05	0.000148113
Q6SA08-3	Testis-specific serine/threonine-protein kinase 4 (TSK-4) (TSSK-4) (Testis-specific kinase 4) (EC 2.7.11.1) (Serine/threonine-protein kinase 22E)	NA	0.000163825	NA	NA	NA	NA	NA	NA	6.56e-05	0.000152819	0.000244499	NA		0.000163825	NA	6.56e-05	0.000198659
Q6ZNL4	FLJ00279 protein	NA	NA	NA	0.000187626	NA	NA	NA	NA	NA	NA	NA	NA		NA	0.000187626	NA	NA
Q6ZVI6	NADH-cytochrome b5 reductase (EC 1.6.2.2)	0.000234172	NA	NA	NA	NA	NA	NA	NA	NA	NA	NA	NA		0.000234172	NA	NA	NA
Q6ZVL3	cDNA FLJ42424 fis, clone BLADE2004089, moderately similar to Mus musculus PDZ domain actin binding protein Shroom mRNA	NA	NA	NA	NA	NA	NA	3.65e-05	2.76e-05	3.41e-05	4.08e-05	NA	NA		NA	NA	3.27333e-05	4.08e-05
[truncated: 178 more rows]
