# Supplementary material for: Diabetic microenvironment deteriorates the regenerative capacities of adipose mesenchymal stromal cells
Source: Diabetol Metab Syndr. 2024 Jun 16;16:131. doi: 10.1186/s13098-024-01365-1 (PMC11181634; doi:10.1186/s13098-024-01365-1)
Supplement: Supplementary file 3 — Supplementary Material 3 [file 13098_2024_1365_MOESM3_ESM.xlsx]

## Sheet: DS6NS6
Supplementary Table 3: Proteins that are differentially expressed in ASCs cultured in DS (DS6) or normal serum (NS6)after 6 days. DS6.1,2,3 are the number of the sample for either DS6 samples. The same is for NS6 samples
	DS6.1	DS6.2	DS6.3	NS6.1	NS6.2	NS6.3
A0A024R0T8	NA	0.000690302	0.00111096	0.00115836	0.00455158	0.0011959
A0A024R3E3	0.00360851	0.00378595	0.00415927	0.0221115	0.0261188	0.0302279
A0A024R5Z7	0.00238615	0.00175048	0.00217604	NA	0.000260625	6.06e-05
A0A024R5Z9	0.000310494	0.000292872	0.000369957	NA	6.88e-05	NA
A0A024R8S5	0.0014402	0.00141788	0.00139688	NA	4.19e-05	NA
A0A024RD80	0.000241957	0.000113053	0.000210423	NA	NA	4.72e-05
A0A0A0MS51	7.58e-05	NA	NA	0.000204961	0.000211797	0.000366069
A0A0A0MT01	7.39e-05	NA	NA	0.000199884	0.00020655	0.000357001
A0A0G2JPR0	7.39e-05	NA	NA	NA	NA	0.000520085
A0A0K2BMD8	0.0030841	NA	NA	NA	0.0306593	NA
A0A0S2Z3D5	0.000536356	NA	NA	0.0017296	0.001778	0.00205149
A0A1K0GXZ1	0.00247425	NA	NA	0.0176316	NA	0.0202851
A0A1S5UZ39	0.00234194	NA	NA	0.0166887	NA	0.0192003
A0A286YEY1	NA	0.000431872	NA	0.00314039	NA	0.00468693
A0A384MDQ7	0.00030815	0.00028393	0.000306918	0.00557619	0.00642852	0.0071976
A0A384MEF1	7.25e-05	NA	NA	0.00019605	0.000202589	0.000350153
A0A384NKM6	0.000149341	0.000118623	0.000104586	0.000188297	0.000167785	0.00028771
A0A384NKS6	0.000462778	0.000375759	NA	0.00105288	0.000906081	0.00134587
A0A385HVY8	0.0030841	NA	NA	0.0219774	NA	0.0252849
A0A385HW63	0.00310597	NA	NA	0.0221333	NA	0.0254643
A0A4D5RAB7	0.00248072	0.00181889	0.00183583	NA	0.000410319	0.000299635
A0A4D5RAG0	0.00273893	0.00200822	0.00202691	NA	0.000453029	0.000330823
A0A5E4	0.00166626	NA	NA	0.00213408	NA	0.00265081
A0A7P0T8C0	0.00152104	0.00149746	0.00147529	NA	4.43e-05	NA
A0A7P0T8X1	0.00152739	0.00150372	0.00148145	NA	4.46e-05	NA
A0A7P0T9K9	0.00166656	0.00164073	0.00161643	NA	4.86e-05	NA
A0A7P0TA35	0.00134986	0.00132893	0.00130925	NA	3.93e-05	NA
A0A7P0TA71	0.0013135	0.00129314	0.00127399	NA	3.82e-05	NA
A0A7P0TA97	0.00152739	0.00150372	0.00148145	NA	4.46e-05	NA
A0A7P0TB26	0.00137265	0.00135137	0.00133136	NA	4e-05	NA
A0A804F6T5	0.000291294	0.000274762	0.000347079	NA	6.46e-05	NA
A0A804F729	0.000272517	0.00025705	0.000324706	NA	6.04e-05	NA
A0A804GS07	NA	NA	0.00432678	NA	0.00147337	0.00125314
A2RTY6	0.00017973	0.000207653	0.000177995	0.000824047	0.000956497	0.0011976
B4DGL0	NA	0.000114636	0.000213371	NA	NA	4.79e-05
B4DMA2	NA	0.000119315	0.00022208	NA	NA	4.99e-05
B4DNK4	0.000360771	0.000340296	0.000429862	NA	8e-05	NA
B4DPN0	0.000188038	0.000149361	0.000131686	0.000237089	0.000211262	0.000362261
B4DPP8	0.00108011	0.000877669	0.000743861	0.000776417	0.0010498	0.00112992
B4DPQ3	0.000837118	0.000680764	0.000860759	NA	0.000106072	NA
B4DRT3	0.000322647	0.000304335	0.000384436	NA	7.15e-05	NA
B4DUA5	0.00161863	0.00159354	0.00156994	NA	4.72e-05	NA
B4E1B2	0.000592738	0.000428566	0.000354789	NA	NA	0.007108
B4E1C2	0.000696035	0.000565579	0.000479351	0.000500331	0.000676501	0.000728131
B4E1C4	0.00102801	0.000835999	0.00105704	NA	0.000130259	NA
B4E1D8	0.000182636	0.000129799	0.000149594	0.000189069	0.000181888	0.000217115
B4E1E1	0.000174498	0.000124015	0.000142928	0.000180644	0.000173782	0.000207439
B4E3A4	NA	NA	0.00444832	NA	0.00151475	0.00128834
B7Z2X4	8.04e-05	NA	NA	0.000217463	0.000224716	0.000388397
B7Z6N2	7.39e-05	NA	NA	0.000199884	0.00020655	0.000357001
B7Z8Q2	0.00276056	0.00159731	0.00206474	0.00337264	0.0032577	0.00427646
B7Z992	7.93e-05	NA	NA	0.000214421	0.000221573	0.000382964
B7Z9A0	7.51e-05	NA	NA	0.000203062	0.000209834	0.000362675
C0JYY2	2.03e-05	4.04e-05	6.06e-05	0.000555234	0.000705737	0.000768112
D1MGQ2	0.0030841	NA	NA	0.0219774	NA	0.0252849
D3DNU8	0.00104976	0.000853005	0.000722956	0.000754598	0.0010203	0.00109816
D3DRR6	0.00017954	0.000207434	0.000177807	0.000823177	0.000955487	0.00119633
D6RF35	0.000151537	0.000128966	0.000227408	0.00144118	NA	NA
D9IWP9	0.000158045	0.000125537	0.000110681	0.000199271	0.000177564	0.000304478
D9YZU5	0.00452137	0.00501123	0.00420003	0.0233157	0.0242901	0.0292913
D9ZGG2	0.00256535	0.00225173	0.00245747	0.00152213	0.00179101	0.00226274
E7END6	0.000874323	0.000711021	0.000899014	NA	0.000110786	NA
E9KL23	0.00030815	0.00028393	0.000306918	0.00557619	0.00642852	0.0071976
F6KPG5	0.0374398	0.0321244	0.0360067	0.0772441	0.0885187	NA
H0YMD0	0.00356346	0.00261415	0.00324968	NA	0.000389216	9.05e-05
H0YMU9	0.00351698	0.00258006	0.0032073	NA	0.000384139	8.93e-05
H0YMW4	0.0022041	0.00161693	0.00201002	NA	0.000240741	5.59e-05
H0YN42	0.00315979	0.00231802	0.00288155	NA	0.000345125	8.02e-05
H3BR70	0.000450471	0.000424905	NA	NA	9.99e-05	NA
H7BZ94	0.00157677	0.00155233	0.00152934	NA	4.6e-05	NA
I3L3P5	0.00155004	0.00152602	0.00150342	NA	4.52e-05	NA
I3L4M2	0.00136242	0.00134131	0.00132144	NA	3.97e-05	NA
I3L4N8	NA	NA	0.00451169	NA	0.00153633	0.00130669
K7ERI9	NA	0.000744092	0.00119753	0.00124863	0.00490625	0.00128909
K9JA46	NA	0.000111817	0.000208124	NA	NA	4.67e-05
P00734	0.00646932	0.00488863	0.00480192	0.00483353	0.00587772	0.00718116
P00738	0.0129949	0.0111989	0.00803799	0.00992676	0.0100478	0.0148628
P00742	0.00222772	0.00266684	0.00221816	0.0006017	0.000830329	0.000813604
P01009	0.00030815	0.00028393	0.000306918	0.00557619	0.00642852	0.0071976
P01023	0.00131079	0.00125774	0.00112604	0.00220713	0.00255676	0.00297459
P01024	0.00122068	0.000755501	0.000957078	0.00200473	0.00237061	0.00245335
P01042	0.000696035	0.000565579	0.000479351	0.000500331	0.000676501	0.000728131
P01042-2	0.00104976	0.000853005	0.000722956	0.000754598	0.0010203	0.00109816
P01042-3	0.00114641	0.000931542	0.00078952	0.000824075	NA	0.00119928
P01871	0.000750661	0.000623362	0.000557559	0.00239199	0.00267	0.00333963
P01871-2	0.000717404	0.000595744	0.000532858	0.00228602	0.00255171	0.00319168
P01876	NA	0.000486927	NA	0.00354072	NA	0.00528441
P02647	0.00360851	0.00378595	0.00415927	0.0221115	0.0261188	0.0302279
P02649	0.000536356	NA	NA	0.0017296	0.001778	0.00205149
P02654	NA	0.000690302	0.00111096	0.00115836	0.00455158	0.0011959
P02749	0.000149341	0.000118623	0.000104586	0.000188297	0.000167785	0.00028771
P02765	0.00325701	0.00188456	0.00243606	0.00397917	0.00384356	0.00504552
P02768	0.0402113	0.0369333	0.0409536	0.0809117	0.0895626	0.123151
P02774	0.000152177	0.000129509	0.000228367	0.00144726	0.00150403	0.00179802
P02774-3	0.000146312	0.000124518	0.000219566	0.00139149	0.00144606	0.00172873
P02787	0.000575754	0.000416287	0.000344623	0.00471303	0.00539051	0.00790468
P04003	0.000163975	0.000116537	0.000134309	0.000169751	0.000163303	0.00019493
P04004	0.00256535	0.00225173	0.00245747	0.00152213	0.00179101	0.00226274
P04070	0.000938807	0.000763461	0.000965319	NA	0.000118957	NA
P04070-2	0.00083874	0.000682084	0.000862427	NA	0.000106278	NA
P04083	0.0021294	0.0015613	0.00157584	NA	0.00035221	0.0002572
P04114	2.03e-05	4.04e-05	6.06e-05	0.000555234	0.000705737	0.000768112
P06396	7.25e-05	NA	NA	0.00019605	0.000202589	0.000350153
P06396-2	7.75e-05	NA	NA	0.000209728	0.000216722	0.000374583
P06396-3	7.64e-05	NA	NA	0.000206619	0.00021351	0.00036903
P06396-4	7.67e-05	NA	NA	0.000207458	0.000214376	0.000370527
P07237	0.0014402	0.00141788	0.00139688	NA	4.19e-05	NA
P07355	0.00238615	0.00175048	0.00217604	NA	0.000260625	6.06e-05
P07355-2	0.00226584	0.00166222	0.00206632	NA	0.000247485	5.75e-05
P07737	0.000699236	0.00102313	0.00137455	0.000204168	0.000239377	0.000317827
P07900	NA	0.000111817	0.000208124	NA	NA	4.67e-05
P07900-2	NA	9.58e-05	0.000178392	NA	NA	4.01e-05
P08238	0.000241957	0.000113053	0.000210423	NA	NA	4.72e-05
P08670	0.00329479	0.00283665	0.00260679	0.000245352	0.00032689	0.000396627
P0C0L4	7.39e-05	NA	NA	NA	NA	0.000520085
P0C0L5	7.39e-05	NA	NA	0.000430599	0.000566001	NA
P0DOX5	NA	0.00525919	NA	NA	NA	0.0106646
P10909	0.000516374	0.000419277	NA	0.00117482	0.00101102	0.00150174
P10909-2	0.000462778	0.000375759	NA	0.00105288	0.000906081	0.00134587
P10909-4	0.000557336	0.000452536	NA	0.00126801	0.00109122	0.00162087
P10909-5	0.000504025	0.00040925	NA	0.00114673	0.00098684	0.00146583
P10909-6	0.000540447	0.000438823	NA	0.00122959	0.00105815	0.00157175
P14618	0.000310494	0.000292872	0.000369957	NA	6.88e-05	NA
P14618-2	0.000310494	0.000292872	0.000369957	NA	6.88e-05	NA
P14618-3	0.00031952	0.000301386	NA	NA	7.09e-05	NA
P19823	0.00017973	0.000207653	0.000177995	0.000824047	0.000956497	0.0011976
P60709	0.00446529	NA	0.00422294	0.00101861	0.00143801	0.00122306
P63261	NA	NA	0.00422294	NA	0.00143801	0.00122306
P68871	0.00452137	0.00501123	0.00420003	0.0233157	0.0242901	0.0292913
P69905	0.0030841	NA	NA	0.0219774	NA	0.0252849
Q0KKI6	0.00324663	0.00302733	0.00342331	0.00319176	NA	0.00534511
Q1KLZ0	0.00446529	NA	0.00422294	0.00101861	0.00143801	0.00122306
Q2VPJ6	NA	0.000139914	0.000260421	NA	NA	5.85e-05
Q504U3	0.000450471	0.000424905	NA	NA	9.99e-05	NA
Q53G76	0.00446529	NA	0.00422294	0.00101861	0.00143801	0.00122306
Q53G99	0.00446529	NA	0.00422294	0.00101861	0.00143801	0.00122306
Q53GK6	0.00446529	NA	0.00422294	0.00101861	0.00143801	0.00122306
Q53H26	0.000575754	0.000416287	0.000344623	0.00455667	0.00503696	NA
Q53HU8	0.00329479	0.00283665	0.00260679	0.000245352	0.00032689	0.000396627
Q567P1	0.00166626	NA	NA	NA	0.0025799	NA
Q58FF7	0.000293429	0.000137102	0.000255187	NA	NA	5.73e-05
Q5JVE7	0.00222772	0.00266684	0.00221816	0.0006017	0.000830329	0.000813604
Q5T985	0.000181844	0.000210096	0.000180089	0.000833742	0.00096775	0.00121169
Q5TZZ9	0.0021294	0.0015613	0.00157584	NA	0.00035221	0.0002572
Q6GMV8	0.00167338	NA	NA	NA	0.00259093	NA
Q6GMX3	0.0016592	NA	NA	NA	0.00256897	NA
Q6IN99	0.00166626	NA	NA	NA	0.0025799	NA
Q6MZQ6	NA	0.00497132	NA	NA	0.00747865	NA
Q6MZW0	NA	0.000339694	NA	0.00247011	NA	0.00368656
Q6N092	0.000565855	0.000331185	0.000502106	NA	NA	0.00337658
Q6PIL8	0.00301276	0.00280926	0.00317672	NA	NA	0.00497459
Q6PJF2	0.00302558	0.00282122	0.00319024	NA	NA	0.00499575
Q6ZW64	NA	0.000347946	NA	NA	NA	0.00354746
Q86U12	NA	0.000198184	0.000368878	NA	NA	8.29e-05
Q8NCL6	NA	0.000348652	NA	0.00253525	NA	0.00378377
Q8NEJ1	0.0016592	NA	NA	NA	0.00256897	NA
Q8TBA7	NA	0.000128292	0.000238788	NA	NA	5.36e-05
Q8TCD0	0.00297495	0.002774	0.00313684	0.00292466	NA	0.00489782
Q8WUW7	0.000480677	0.000453397	NA	NA	0.000106587	NA
Q96DK0	NA	0.000346543	NA	NA	NA	0.00353316
Q96K68	NA	0.000347946	NA	0.00253011	0.0028431	0.00377611
Q9UP60	NA	0.000447618	NA	0.00325488	NA	0.0048578
S6BGD6	0.00166626	NA	NA	NA	0.0025799	NA
V9HW34	0.00302558	0.00282122	0.00319024	0.00332828	0.0057821	0.00499575
V9HW65	0.00238615	0.00175048	0.00217604	NA	0.000260625	6.06e-05
V9HW68	NA	0.0050242	NA	0.00708781	NA	NA
V9HWA9	0.00122068	0.000755501	0.000957078	0.00200473	0.00237061	0.00245335
V9HWB8	0.000310494	0.000292872	0.000369957	NA	6.88e-05	NA
V9HWE1	0.00329479	0.00283665	0.00260679	0.000245352	0.00032689	0.000396627
V9HWI6	0.000152177	0.000129509	0.000228367	0.00144726	0.00150403	0.00179802
A0A024R1N1	3.68e-05	7.31e-05	0.00010841	NA	NA	NA
A0A024R1Z6	0.00115369	0.000468607	0.000673287	NA	NA	NA
A0A024R3X4	0.000404628	0.00015713	NA	NA	NA	NA
A0A024R4F1	0.00238619	0.00197081	0.00233711	NA	NA	NA
A0A024R4X0	0.000885268	0.00070318	0.000688852	NA	NA	NA
A0A024RDG6	0.000183239	0.000145549	NA	NA	NA	NA
A0A087WT78	0.00063803	NA	0.000677973	NA	NA	NA
A0A087WV01	NA	0.00104714	0.00157165	NA	NA	NA
A0A087WVQ9	NA	0.000971858	0.00145866	NA	NA	NA
A0A087X2E9	NA	0.00067345	0.000710477	NA	NA	NA
A0A0S2Z2Z6	0.000252637	0.000267563	0.000131056	NA	NA	NA
A0A0S2Z3G9	0.000339337	NA	0.000118822	NA	NA	NA
A0A0S2Z3X3	0.000888321	NA	0.000311052	NA	NA	NA
A0A1W2PPU6	0.000199973	0.000158841	NA	NA	NA	NA
A0A1W2PPX5	0.000202751	0.000161047	NA	NA	NA	NA
A0A1W2PQB7	0.000186359	0.000148027	NA	NA	NA	NA
A0A1W2PQR6	0.000195075	0.00015495	NA	NA	NA	NA
A0A1W2PRS1	0.000168764	0.000134051	NA	NA	NA	NA
A0A1W2PS43	0.000184397	0.000146469	NA	NA	NA	NA
A0A248RGE3	0.000888321	0.000423363	0.000414736	NA	NA	NA
A0A2R8Y4F5	0.000148623	NA	0.000192746	NA	NA	NA
A0A2R8Y6G6	0.00238619	0.00197081	0.00233711	NA	NA	NA
A0A2R8Y793	0.00541904	NA	0.00512493	NA	NA	NA
A0A384MR27	0.0028242	0.00239487	0.00190062	NA	NA	NA
A0A384NPQ2	0.00129454	0.000678657	0.00106776	NA	NA	NA
A0A384NYT8	0.000617805	0.000203699	0.000190479	NA	NA	NA
A0A4D5RA76	NA	0.0011739	0.0017619	NA	NA	NA
A0A4D5RA98	NA	0.00118955	0.00178539	NA	NA	NA
A0A4D5RAC7	NA	0.00104961	0.00157535	NA	NA	NA
A0A4D5RAC9	NA	0.000980402	0.00147148	NA	NA	NA
A0A4P8J2G1	0.00340197	0.00317218	0.00358711	NA	NA	NA
A0A4P8J4D6	0.00348535	0.00324993	0.00367503	NA	NA	NA
A0A5H1ZRQ3	0.00664497	0.00619613	0.00700659	NA	NA	NA
A0A7I2V2X6	0.000428562	0.000166423	NA	NA	NA	NA
A0A7I2V2Y2	0.000123744	NA	0.000105042	NA	NA	NA
A0A7I2V540	7.05e-05	NA	5.98e-05	NA	NA	NA
A0A7I2V599	0.000431754	0.000167663	NA	NA	NA	NA
A0A7I2V5N4	NA	0.00103021	0.00154624	NA	NA	NA
A0A7I2V659	NA	0.000971858	0.00145866	NA	NA	NA
A0A7I2YQK6	0.00048102	0.000186795	NA	NA	NA	NA
A0A7P0T823	0.000589373	NA	0.000626271	NA	NA	NA
A0A7P0T8A3	7.46e-05	NA	6.33e-05	NA	NA	NA
A0A7P0T8Q5	7.52e-05	NA	6.38e-05	NA	NA	NA
A0A7P0T937	0.000906658	0.000768643	0.000949707	NA	NA	NA
A0A7P0TAE9	0.000855967	0.000725668	0.000896608	NA	NA	NA
A0A7P0TAQ1	7.73e-05	NA	6.56e-05	NA	NA	NA
A0A7P0TAW3	7.34e-05	NA	6.23e-05	NA	NA	NA
A0A7P0TAY0	0.000239135	NA	0.000202994	NA	NA	NA
A0A7P0TB36	0.000851819	0.000459832	0.000386111	NA	NA	NA
A0A7P0TB45	0.000667885	0.000625244	0.000631065	NA	NA	NA
A0A7P0TB65	0.000908195	0.000769946	0.000951316	NA	NA	NA
A0A7P0Z497	0.000797035	0.000746147	0.000753094	NA	NA	NA
A0A7P0Z4C6	8.17e-05	NA	6.93e-05	NA	NA	NA
A8K2W3	0.000109106	6.74e-05	7.55e-05	NA	NA	NA
A8K3Q7	0.000252637	0.000267563	0.000131056	NA	NA	NA
A8K674	0.000211505	0.000100801	9.87e-05	NA	NA	NA
A8K9C4	NA	0.000965547	0.00144918	NA	NA	NA
A8MX94	NA	0.000305762	0.000322573	NA	NA	NA
B2RDW1	0.000825683	0.00039351	0.000385492	NA	NA	NA
B3GQS7	0.000407472	0.000158234	NA	NA	NA	NA
B3KQF5	0.00273152	0.00189684	0.00259638	NA	NA	NA
B4DDZ5	0.000188826	NA	0.000244885	NA	NA	NA
B4DHZ6	NA	0.000685301	0.000567328	NA	NA	NA
B4DI57	0.000703812	0.000508876	0.000421274	NA	NA	NA
B4DPC8	0.00159114	0.00129395	NA	NA	NA	NA
B4DRH6	0.000150903	NA	0.000195703	NA	NA	NA
B4DV12	0.000841873	0.000401226	0.000393051	NA	NA	NA
B4DW11	0.00105387	0.000855705	0.000656038	NA	NA	NA
B4DY90	NA	0.000194041	0.000181447	NA	NA	NA
B4E112	0.00262213	0.00321554	0.00232672	NA	NA	NA
B7Z4F6	0.000421549	0.0001637	NA	NA	NA	NA
B7Z582	0.000310831	0.000329196	0.000161244	NA	NA	NA
B7Z597	0.000411085	0.000159637	NA	NA	NA	NA
B7Z5E7	0.000448456	0.000174149	NA	NA	NA	NA
C8C504	0.00452137	0.00501123	0.00420003	NA	NA	NA
C9JUP7	7.45e-05	NA	6.32e-05	NA	NA	NA
D6RBJ7	0.000207275	0.000176401	0.000311052	NA	NA	NA
E1A689	2.14e-05	4.24e-05	6.37e-05	NA	NA	NA
E7EUT5	0.00269503	0.00127497	0.00135693	NA	NA	NA
E7EVS6	0.00501343	NA	0.00474132	NA	NA	NA
E9KL44	0.000141805	NA	0.000183905	NA	NA	NA
E9PIT3	0.00690209	0.00521566	0.00512314	NA	NA	NA
E9PK25	0.0014396	0.00176539	0.00127742	NA	NA	NA
E9PLJ3	0.00371745	0.00455874	0.00329864	NA	NA	NA
E9PP27	0.00390861	0.00246961	NA	NA	NA	NA
E9PP50	0.00184704	0.00226503	0.00163895	NA	NA	NA
E9PQB7	0.0024072	0.00295197	0.00213601	NA	NA	NA
F5GXK7	0.000762169	0.00036324	0.000355839	NA	NA	NA
F5GXS2	0.000339337	NA	0.000118822	NA	NA	NA
F5GYU3	0.000961243	0.000458116	0.000448782	NA	NA	NA
F5GZ39	0.00211158	0.00100635	0.000985849	NA	NA	NA
F5H265	0.000864473	0.000411997	0.000403603	NA	NA	NA
F5H2Z3	0.000947107	0.000451379	0.000442182	NA	NA	NA
F5H388	0.00083101	0.000396049	0.000387979	NA	NA	NA
F5H6Q2	0.00105579	0.000503177	0.000492924	NA	NA	NA
F5H747	0.000805041	0.000383672	0.000375855	NA	NA	NA
G3V1A4	0.001971	0.00241705	0.00174895	NA	NA	NA
G3V1N2	NA	0.00197184	0.00222324	NA	NA	NA
H0Y300	0.0119365	0.0102868	0.00738331	NA	NA	NA
H0YAS8	0.00165608	0.00134468	0.00103092	NA	NA	NA
H0YFD6	0.000136613	NA	0.000177171	NA	NA	NA
J3KS17	0.00049541	0.00039351	0.000346943	NA	NA	NA
J3QKN0	0.000625274	0.000297998	0.000291926	NA	NA	NA
J3QLC9	0.0144546	0.0124569	NA	NA	NA	NA
J3QR68	0.0130592	0.0112544	0.00807778	NA	NA	NA
J3QS39	0.00138502	0.000660082	0.000646632	NA	NA	NA
J3QSA3	0.0029955	0.00142762	0.00139853	NA	NA	NA
J3QTR3	0.00121516	0.000579128	0.000567328	NA	NA	NA
K7EJ44	0.000941279	0.00137729	NA	NA	NA	NA
K7EJI9	NA	0.000690302	0.00111096	NA	NA	NA
K7EKP1	NA	0.00108104	0.00173981	NA	NA	NA
K7EL50	0.00423903	0.00389762	0.00290608	NA	NA	NA
K7ELM9	NA	0.000622772	0.00100228	NA	NA	NA
K7EPF9	NA	0.000444148	0.000714804	NA	NA	NA
K7ERT7	0.00310547	0.00126139	0.00181234	NA	NA	NA
L8B196	0.000241663	0.000115174	0.000112827	NA	NA	NA
L8B4I8	0.000241663	0.000115174	0.000112827	NA	NA	NA
L8B4J3	0.000188038	8.96e-05	8.78e-05	NA	NA	NA
L8B4M0	0.000188038	8.96e-05	8.78e-05	NA	NA	NA
L8B4R0	0.000211505	0.000100801	9.87e-05	NA	NA	NA
L8B4Z6	0.000188038	8.96e-05	8.78e-05	NA	NA	NA
M0QXF7	0.000736037	0.000925685	0.00114546	NA	NA	NA
M0QYN0	0.000327128	0.000411416	0.000509095	NA	NA	NA
M0R1V7	0.00204455	0.000974406	0.000954552	NA	NA	NA
O43707	0.000339337	NA	0.000118822	NA	NA	NA
O43707-2	0.000446728	NA	0.000156425	NA	NA	NA
O43707-3	0.000593351	NA	0.000207766	NA	NA	NA
O43852	0.00273152	0.00189684	0.00259638	NA	NA	NA
O43852-3	0.00266386	0.00184986	0.00253207	NA	NA	NA
O95810	0.000109106	6.74e-05	7.55e-05	NA	NA	NA
P00338	0.000620754	0.000628668	0.000881523	NA	NA	NA
P00338-2	0.000752155	0.000761743	0.00106812	NA	NA	NA
P00338-3	0.000570888	0.000578165	0.000810708	NA	NA	NA
P00338-5	0.000855147	0.000866049	0.00121438	NA	NA	NA
P00387	0.000855858	0.000679818	0.000665967	NA	NA	NA
P00387-2	0.000926666	0.000736062	0.000721065	NA	NA	NA
P00387-3	0.000771297	0.000612651	0.000600167	NA	NA	NA
P01009-2	0.000358793	0.000330592	0.000357359	NA	NA	NA
P01009-3	0.000420936	0.000387852	0.000419254	NA	NA	NA
P01834	0.00664497	0.00619613	0.00700659	NA	NA	NA
P02774-2	0.000204919	0.000174397	NA	NA	NA	NA
P04406	0.00209166	0.000989531	0.00105314	NA	NA	NA
P04406-2	0.00239149	0.00113138	0.0012041	NA	NA	NA
P06733	0.00238619	0.00197081	0.00233711	NA	NA	NA
P07437	0.000615022	0.000202782	0.000189621	NA	NA	NA
P08133	0.000252637	0.000267563	0.000131056	NA	NA	NA
P08133-2	0.000265249	0.000280921	0.000137598	NA	NA	NA
P08758	0.00247953	0.00274965	0.00265604	NA	NA	NA
P09211	NA	0.000253345	0.000267275	NA	NA	NA
P09382	0.0028242	0.00239487	0.00190062	NA	NA	NA
P0CG47	0.000562474	0.000268068	0.000262606	NA	NA	NA
P0CG48	0.000188038	8.96e-05	8.78e-05	NA	NA	NA
P0DOX6	0.000590364	0.000490248	0.000438497	NA	NA	NA
P0DOX7	0.00332249	0.00309806	0.0035033	NA	NA	NA
P10809	0.000404628	0.00015713	NA	NA	NA	NA
P10909-3	0.000846174	0.000687063	NA	NA	NA	NA
P11021	0.000811442	0.000438036	0.000367809	NA	NA	NA
P14625	0.000596713	NA	0.00063407	NA	NA	NA
P23284	0.000667885	0.000625244	0.000631065	NA	NA	NA
P23528	0.00176915	0.00216952	0.00156984	NA	NA	NA
P27797	0.00384257	0.0035331	0.00263429	NA	NA	NA
P27824	0.000905127	0.000767344	0.000948102	NA	NA	NA
P27824-2	0.000854602	0.00072451	0.000895178	NA	NA	NA
P30101	0.000877415	0.000705045	0.000762129	NA	NA	NA
P35579	3.68e-05	7.31e-05	0.00010841	NA	NA	NA
P40939	0.000141805	NA	0.000183905	NA	NA	NA
P55072	7.03e-05	NA	5.97e-05	NA	NA	NA
P61026	NA	0.000225088	0.000200456	NA	NA	NA
P62979	0.000825683	0.00039351	0.000385492	NA	NA	NA
P62987	0.0010063	0.000479591	0.000469819	NA	NA	NA
P68104	NA	0.000965547	0.00144918	NA	NA	NA
P80723	0.00251939	0.000955519	0.00143057	NA	NA	NA
Q06830	0.00129454	0.000678657	0.00106776	NA	NA	NA
Q06AH7	0.000575754	0.000416287	0.000344623	NA	NA	NA
Q0IIN5	0.000119316	NA	0.000101283	NA	NA	NA
Q13501	0.00259955	0.00279034	0.00327108	NA	NA	NA
Q14108	0.000183239	0.000145549	NA	NA	NA	NA
Q15293	0.000684893	0.000432742	0.000738841	NA	NA	NA
Q15293-2	0.000809641	0.000511563	0.000873415	NA	NA	NA
Q2TSD0	0.00209166	0.000989531	0.00105314	NA	NA	NA
Q3MIH3	0.0010063	0.000479591	0.000469819	NA	NA	NA
Q49A90	0.00135586	0.000646185	0.000633019	NA	NA	NA
Q53G71	0.00394668	0.00362882	0.00270566	NA	NA	NA
Q53G85	NA	0.000965547	0.00144918	NA	NA	NA
Q53GA1	NA	0.000965547	0.00144918	NA	NA	NA
Q53HM9	NA	0.000965547	0.00144918	NA	NA	NA
Q53HQ7	NA	0.000965547	0.00144918	NA	NA	NA
Q53HR5	NA	0.000965547	0.00144918	NA	NA	NA
Q53T70	NA	0.000286736	0.000255358	NA	NA	NA
Q58FF6	NA	0.000162079	0.000301676	NA	NA	NA
Q59EM9	9.84e-05	4.69e-05	4.6e-05	NA	NA	NA
Q5CAQ5	0.000597457	NA	0.000634861	NA	NA	NA
Q5EFE5	0.00531496	0.00497132	0.00373059	NA	NA	NA
Q5EFE6	0.00303851	0.00283327	0.00320387	NA	NA	NA
Q5J7V8	0.00137394	0.000868107	0.00148216	NA	NA	NA
Q5JP53	0.000641009	0.00021135	0.000197633	NA	NA	NA
Q5PY61	0.000562474	0.000268068	0.000262606	NA	NA	NA
Q5RKT7	0.000825683	0.00039351	0.000385492	NA	NA	NA
Q5SU16	0.000615022	0.000202782	0.000189621	NA	NA	NA
Q5U5U6	0.000562474	0.000268068	0.000262606	NA	NA	NA
Q5UGI3	0.000841873	0.000401226	0.000393051	NA	NA	NA
Q66K58	0.000184537	8.79e-05	8.62e-05	NA	NA	NA
Q6GMX0	0.00301276	0.00280926	0.00317672	NA	NA	NA
Q6IAW5	0.00273152	0.00189684	0.00259638	NA	NA	NA
Q6IPN6	NA	0.000965547	0.00144918	NA	NA	NA
Q6IPS9	NA	0.000965547	0.00144918	NA	NA	NA
Q6IPT9	NA	0.000965547	0.00144918	NA	NA	NA
Q6LC01	0.000624874	0.00020603	0.000192658	NA	NA	NA
Q6P5S8	0.00301276	0.00280926	0.00317672	NA	NA	NA
Q7Z3Y4	0.00301276	0.00280926	0.00317672	NA	NA	NA
Q86TT1	0.000906798	0.000753021	0.000673532	NA	NA	NA
Q969H8	0.000357383	0.000449466	0.000556178	NA	NA	NA
Q96C32	0.000422317	0.00020127	0.00019717	NA	NA	NA
Q96D15	0.000612616	0.000399268	0.000391134	NA	NA	NA
Q96H31	0.00023591	0.000112431	0.000110141	NA	NA	NA
Q96IF9	8.8e-05	NA	7.47e-05	NA	NA	NA
Q96MH4	0.000331976	0.000158215	0.000154992	NA	NA	NA
Q99536	0.00115369	0.000468607	0.000673287	NA	NA	NA
Q9H2I7	NA	0.00104469	0.00156797	NA	NA	NA
Q9UFQ0	0.000538939	0.000256852	0.000251618	NA	NA	NA
V9H1D9	NA	0.00172653	0.00231777	NA	NA	NA
V9HVY3	0.000877415	0.000705045	0.000762129	NA	NA	NA
V9HVZ4	0.00209166	0.000989531	0.00105314	NA	NA	NA
V9HW80	7.03e-05	NA	5.97e-05	NA	NA	NA
V9HW88	0.00384257	0.0035331	0.00263429	NA	NA	NA
V9HW95	0.000684893	0.000432742	0.000738841	NA	NA	NA
V9HWB4	0.000811442	0.000438036	0.000367809	NA	NA	NA
V9HWB9	0.000620754	0.000628668	0.000881523	NA	NA	NA
V9HWC6	0.000693574	0.000649292	0.000655337	NA	NA	NA
V9HWE0	0.00247953	0.00274965	0.00265604	NA	NA	NA
V9HWE9	NA	0.000253345	0.000267275	NA	NA	NA
V9HWI5	0.00176915	0.00216952	0.00156984	NA	NA	NA
V9HWP2	0.000596713	NA	0.00063407	NA	NA	NA
A0A024R035	NA	NA	NA	NA	0.000267057	0.00028778
A0A024R0T9	NA	NA	NA	0.00113202	0.00265448	0.00437163
A0A024R6I7	NA	NA	NA	0.00549538	0.00613697	0.00704202
A0A024R6P0	NA	NA	NA	0.000233435	9.36e-05	0.000283206
A0A024R962	NA	NA	NA	8.23e-05	0.000168295	0.000189071
A0A024RAA7	NA	NA	NA	0.00038182	0.000422796	NA
A0A024RAB9	NA	NA	NA	NA	0.000144504	0.000189401
A0A087WT59	NA	NA	NA	0.000632677	NA	0.000803601
A0A087WWY0	NA	NA	NA	2.73e-05	0.000138725	0.000137869
A0A0A0MSV6	NA	NA	NA	NA	0.000160348	0.000210168
A0A0B4J231	NA	NA	NA	0.00124486	0.00170044	0.0015283
A0A0S2Z3C2	NA	NA	NA	0.0010118	0.00237259	0.00390738
A0A0S2Z4K3	NA	NA	NA	0.0002537	0.000365054	0.000592399
A0A0S2Z4L3	NA	NA	NA	0.000242232	0.000348554	0.000565624
A0A1B0GVI3	NA	NA	NA	8.75e-05	4.88e-05	7.68e-05
A0A1U9X7H2	NA	NA	NA	0.000479565	0.000518404	0.000676486
A0A1U9X7H4	NA	NA	NA	0.000479565	0.000518404	0.000676486
A0A1U9X7H5	NA	NA	NA	0.000479565	0.000518404	0.000676486
A0A1U9X7H6	NA	NA	NA	0.000479565	0.000518404	0.000676486
A0A1U9X7H7	NA	NA	NA	0.000479565	0.000518404	NA
A0A1U9X7H8	NA	NA	NA	0.000479565	0.000518404	0.000676486
A0A1U9X7I0	NA	NA	NA	0.000479565	0.000518404	0.000676486
A0A3B3ISJ1	NA	NA	NA	0.000259064	0.000372774	0.000604926
A0A4P8J9N3	NA	NA	NA	0.000309754	0.000383349	0.000657349
A0A4V1EJ15	NA	NA	NA	0.000309754	0.000383349	0.000657349
A0A5C2G5I5	NA	NA	NA	0.000618689	0.000628668	NA
A0A5C2G5L1	NA	NA	NA	0.000649623	0.000660101	NA
A0A5C2G5Y0	NA	NA	NA	0.000586127	0.00059558	NA
A0A5C2G6Y8	NA	NA	NA	0.000281764	0.00034871	0.00059795
A0A5C2G7K5	NA	NA	NA	0.000649623	0.000660101	NA
A0A5C2G7M5	NA	NA	NA	0.000638974	0.000649279	NA
A0A5C2G7N0	NA	NA	NA	0.000683814	0.000694843	NA
A0A5C2G7Y7	NA	NA	NA	0.000638974	0.000649279	NA
A0A5C2G805	NA	NA	NA	0.000660634	0.000671289	NA
A0A5C2G8P9	NA	NA	NA	0.000623639	0.000633697	NA
A0A5C2G9A6	NA	NA	NA	0.000346466	0.000428784	0.000735256
A0A5C2G9P4	NA	NA	NA	0.000609022	0.000618845	NA
A0A5C2GAU3	NA	NA	NA	0.000623639	0.000633697	NA
A0A5C2GB02	NA	NA	NA	0.000644255	0.000654646	NA
A0A5C2GB48	NA	NA	NA	0.000609022	0.000618845	NA
A0A5C2GBA0	NA	NA	NA	0.000660634	0.000671289	NA
A0A5C2GEB6	NA	NA	NA	0.000638974	0.000649279	NA
A0A5C2GEB9	NA	NA	NA	0.00063378	0.000644001	NA
A0A5C2GEC7	NA	NA	NA	0.000618689	0.000628668	NA
A0A5C2GED6	NA	NA	NA	0.000628668	0.000638807	NA
A0A5C2GEE3	NA	NA	NA	0.000618689	0.000628668	NA
A0A5C2GEF1	NA	NA	NA	0.00063378	0.000644001	NA
A0A5C2GEF4	NA	NA	NA	0.000644255	0.000654646	NA
A0A5C2GEH1	NA	NA	NA	0.000649623	0.000660101	NA
A0A5C2GEH2	NA	NA	NA	0.000604301	0.000614047	NA
A0A5C2GEI9	NA	NA	NA	0.000623639	0.000633697	NA
A0A5C2GEL1	NA	NA	NA	0.00063378	0.000644001	NA
A0A5C2GEN7	NA	NA	NA	0.000660634	0.000671289	NA
A0A5C2GEP1	NA	NA	NA	0.000604301	0.000614047	NA
A0A5C2GEP9	NA	NA	NA	0.000623639	0.000633697	NA
A0A5C2GEQ9	NA	NA	NA	0.000609022	0.000618845	NA
A0A5C2GER7	NA	NA	NA	0.000618689	0.000628668	NA
A0A5C2GET7	NA	NA	NA	0.00063378	0.000644001	NA
A0A5C2GEX9	NA	NA	NA	0.000613817	0.000623718	NA
A0A5C2GEZ8	NA	NA	NA	0.000638974	0.000649279	NA
A0A5C2GFL3	NA	NA	NA	0.000649623	0.000660101	NA
A0A5C2GFM0	NA	NA	NA	0.000623639	0.000633697	NA
A0A5C2GFZ6	NA	NA	NA	0.000628668	0.000638807	NA
A0A5C2GG86	NA	NA	NA	0.000618689	0.000628668	NA
A0A5C2GG95	NA	NA	NA	0.000618689	0.000628668	NA
A0A5C2GGA4	NA	NA	NA	0.000644255	0.000654646	NA
A0A5C2GGF9	NA	NA	NA	0.000628668	0.000638807	NA
A0A5C2GGM3	NA	NA	NA	0.000618689	0.000628668	NA
A0A5C2GGV4	NA	NA	NA	0.00063378	0.000644001	NA
A0A5C2GGZ5	NA	NA	NA	0.000638974	0.000649279	NA
A0A5C2GH15	NA	NA	NA	0.00063378	0.000644001	NA
A0A5C2GH65	NA	NA	NA	0.000644255	0.000654646	NA
A0A5C2GH94	NA	NA	NA	0.000628668	0.000638807	NA
A0A5C2GHB1	NA	NA	NA	0.00066628	0.000677027	NA
A0A5C2GHE2	NA	NA	NA	0.000618689	0.000628668	NA
A0A5C2GHH3	NA	NA	NA	0.00063378	0.000644001	NA
A0A5C2GJ71	NA	NA	NA	0.000638974	0.000649279	NA
A0A5C2GJ95	NA	NA	NA	0.00063378	0.000644001	NA
A0A5C2GJD3	NA	NA	NA	0.00063378	0.000644001	NA
A0A5C2GJT4	NA	NA	NA	0.000613817	0.000623718	NA
A0A5C2GJW7	NA	NA	NA	0.000638974	0.000649279	NA
A0A5C2GK30	NA	NA	NA	0.000628668	0.000638807	NA
A0A5C2GK58	NA	NA	NA	0.00063378	0.000644001	NA
A0A5C2GK87	NA	NA	NA	0.000644255	0.000654646	NA
A0A5C2GLI8	NA	NA	NA	0.000644255	0.000654646	NA
A0A5C2GLK4	NA	NA	NA	0.000623639	0.000633697	NA
A0A5C2GLP1	NA	NA	NA	0.000628668	0.000638807	NA
A0A5C2GLR7	NA	NA	NA	0.000595075	0.000604673	NA
A0A5C2GM26	NA	NA	NA	0.000618689	0.000628668	NA
A0A5C2GMF3	NA	NA	NA	0.000691535	NA	0.000800481
A0A5C2GML9	NA	NA	NA	0.000638974	0.000649279	NA
A0A5C2GMS6	NA	NA	NA	0.00063378	0.000644001	NA
A0A5C2GMX6	NA	NA	NA	0.000649623	0.000660101	NA
A0A5C2GN38	NA	NA	NA	0.000638974	0.000649279	NA
A0A5C2GN48	NA	NA	NA	0.000628668	0.000638807	NA
A0A5C2GN65	NA	NA	NA	0.00066628	0.000677027	NA
A0A5C2GNA3	NA	NA	NA	0.000618689	0.000628668	NA
A0A5C2GNC1	NA	NA	NA	0.00063378	0.000644001	NA
A0A5C2GND8	NA	NA	NA	0.000655082	0.000665648	NA
A0A5C2GNE9	NA	NA	NA	0.000638974	0.000649279	NA
A0A5C2GNK7	NA	NA	NA	0.00063378	0.000644001	NA
A0A5C2GNL7	NA	NA	NA	0.000613817	0.000623718	NA
A0A5C2GNT1	NA	NA	NA	0.000604301	0.000614047	NA
A0A5C2GNU5	NA	NA	NA	0.000655082	0.000665648	NA
A0A5C2GP09	NA	NA	NA	0.000613817	0.000623718	NA
A0A5C2GP12	NA	NA	NA	0.00063378	0.000644001	NA
A0A5C2GP53	NA	NA	NA	0.000628668	0.000638807	NA
A0A5C2GP65	NA	NA	NA	0.000613817	0.000623718	NA
A0A5C2GP74	NA	NA	NA	0.00063378	0.000644001	NA
A0A5C2GPB1	NA	NA	NA	0.000613817	0.000623718	NA
A0A5C2GPQ3	NA	NA	NA	0.000638974	0.000649279	NA
A0A5C2GQ08	NA	NA	NA	0.000628668	0.000638807	NA
A0A5C2GQ46	NA	NA	NA	0.000638974	0.000649279	NA
A0A5C2GQ69	NA	NA	NA	0.00063378	0.000644001	NA
A0A5C2GQ74	NA	NA	NA	0.000644255	0.000654646	NA
A0A5C2GQC6	NA	NA	NA	0.000638974	0.000649279	NA
A0A5C2GQD7	NA	NA	NA	0.000628668	0.000638807	NA
A0A5C2GQE5	NA	NA	NA	0.000628668	0.000638807	NA
A0A5C2GQH0	NA	NA	NA	0.000638974	0.000649279	NA
A0A5C2GQK6	NA	NA	NA	0.000618689	0.000628668	NA
A0A5C2GQN0	NA	NA	NA	0.00066628	0.000677027	NA
A0A5C2GQR2	NA	NA	NA	0.000623639	0.000633697	NA
A0A5C2GQY7	NA	NA	NA	0.00063378	0.000644001	NA
A0A5C2GR01	NA	NA	NA	0.000628668	0.000638807	NA
A0A5C2GR67	NA	NA	NA	0.00063378	0.000644001	NA
A0A5C2GR81	NA	NA	NA	0.000644255	0.000654646	NA
A0A5C2GRF1	NA	NA	NA	0.000604301	0.000614047	NA
A0A5C2GRG3	NA	NA	NA	0.000609022	0.000618845	NA
A0A5C2GRS0	NA	NA	NA	0.00063378	0.000644001	NA
A0A5C2GRU6	NA	NA	NA	0.000595075	0.000604673	NA
A0A5C2GS89	NA	NA	NA	0.000628668	0.000638807	NA
A0A5C2GSL8	NA	NA	NA	0.000623639	0.000633697	NA
A0A5C2GSQ1	NA	NA	NA	0.000623639	0.000633697	NA
A0A5C2GT43	NA	NA	NA	0.00063378	0.000644001	NA
A0A5C2GTX7	NA	NA	NA	0.000595075	0.000604673	NA
A0A5C2GU17	NA	NA	NA	0.00063378	0.000644001	NA
A0A5C2GU65	NA	NA	NA	0.000618689	0.000628668	NA
A0A5C2GUF7	NA	NA	NA	0.000638974	0.000649279	NA
A0A5C2GUY3	NA	NA	NA	0.000649623	0.000660101	NA
A0A5C2GV71	NA	NA	NA	0.000628668	0.000638807	NA
A0A5C2GVA9	NA	NA	NA	0.00063378	0.000644001	NA
A0A5C2GVC8	NA	NA	NA	0.000638974	0.000649279	NA
A0A5C2GVY5	NA	NA	NA	0.00063378	0.000644001	NA
A0A5C2GW26	NA	NA	NA	0.000628668	0.000638807	NA
A0A5C2GWV1	NA	NA	NA	0.000609022	0.000618845	NA
A0A5C2GXX4	NA	NA	NA	0.00066628	0.000677027	NA
A0A5C2GY68	NA	NA	NA	0.000644255	0.000654646	NA
A0A7H0TJC6	NA	NA	NA	0.000117385	0.000193933	0.000161649
A0A7P0T8D1	NA	NA	NA	0.000316623	0.000262419	0.000302007
A0A7P0T9S6	NA	NA	NA	0.000411783	0.000341288	0.000392774
A0A7P0TA52	NA	NA	NA	0.000358839	0.000297408	0.000342274
A0A7P0TAP4	NA	NA	NA	0.000528816	0.000438286	0.000504405
A0A7P0TBH1	NA	NA	NA	0.000318631	0.000264083	0.000303922
A0A7P0Z441	NA	NA	NA	0.000526968	0.000436753	0.000502641
A0A7S5BXD2	NA	NA	NA	0.000649623	0.000660101	NA
A0A7S5BXM8	NA	NA	NA	0.000660634	0.000671289	NA
A0A7S5BY16	NA	NA	NA	0.00063378	0.000644001	NA
A0A7S5BY66	NA	NA	NA	0.000644255	0.000654646	NA
A0A7S5BYC7	NA	NA	NA	0.000655082	0.000665648	NA
A0A7S5BZ86	NA	NA	NA	0.000638974	0.000649279	NA
A0A7S5BZB9	NA	NA	NA	0.000691535	NA	0.000800481
A0A7S5BZE7	NA	NA	NA	0.00063378	0.000644001	NA
A0A7S5BZF1	NA	NA	NA	0.000697157	NA	0.000806989
A0A7S5BZM9	NA	NA	NA	0.00063378	0.000644001	NA
A0A7S5BZP4	NA	NA	NA	0.000649623	0.000660101	NA
A0A7S5C071	NA	NA	NA	0.000660634	0.000671289	NA
A0A7S5C094	NA	NA	NA	0.000714586	NA	0.000827164
A0A7S5C0N5	NA	NA	NA	0.000649623	0.000660101	NA
A0A7S5C0S1	NA	NA	NA	0.000604301	0.000614047	NA
A0A7S5C1C8	NA	NA	NA	0.000628668	0.000638807	NA
A0A7S5C1U3	NA	NA	NA	0.000623639	0.000633697	NA
A0A7S5C1W1	NA	NA	NA	0.000655082	0.000665648	NA
A0A7S5C2D9	NA	NA	NA	0.000628668	0.000638807	NA
A0A7S5C2I3	NA	NA	NA	0.00063378	0.000644001	NA
A0A7S5C3U6	NA	NA	NA	0.000628668	0.000638807	NA
A0A7S5C410	NA	NA	NA	0.000660634	0.000671289	NA
A0A7S5C4D4	NA	NA	NA	0.000628668	0.000638807	NA
A0A7S5C4K5	NA	NA	NA	0.000628668	0.000638807	NA
A0A7S5C4K8	NA	NA	NA	0.000649623	0.000660101	NA
A0A7S5C4L6	NA	NA	NA	0.000649623	0.000660101	NA
A0A7S5C6F4	NA	NA	NA	0.000649623	0.000660101	NA
A0A7S5C743	NA	NA	NA	0.000613817	0.000623718	NA
A0A7S5EUV2	NA	NA	NA	0.000628668	0.000638807	NA
A0A7S5EUW3	NA	NA	NA	0.000623639	0.000633697	NA
A0A7S5EUX3	NA	NA	NA	0.00063378	0.000644001	NA
A0A7S5EVR7	NA	NA	NA	0.000649623	0.000660101	NA
A0A7S5EW31	NA	NA	NA	0.000604301	0.000614047	NA
A0A7S5EW67	NA	NA	NA	0.000618689	0.000628668	NA
A0A7S5EWC2	NA	NA	NA	0.000655082	0.000665648	NA
A0A7S5EWK5	NA	NA	NA	0.000644255	0.000654646	NA
A0A7S5EWV9	NA	NA	NA	0.000638974	0.000649279	NA
A0A7S5EX13	NA	NA	NA	0.000604301	0.000614047	NA
A0A7S5EX56	NA	NA	NA	0.000655082	0.000665648	NA
A0A7S5EXU9	NA	NA	NA	0.00063378	0.000644001	NA
A0A7S5EXY5	NA	NA	NA	0.00063378	0.000644001	NA
A0A7S5EY42	NA	NA	NA	0.000628668	0.000638807	NA
A0A7S5EY52	NA	NA	NA	0.000609022	0.000618845	NA
A0A7S5EYE5	NA	NA	NA	0.00063378	0.000644001	NA
A0A7S5EYR0	NA	NA	NA	0.000618689	0.000628668	NA
A0A7T0LN34	NA	NA	NA	0.000613817	0.000623718	NA
A0A7T0LN74	NA	NA	NA	0.000628668	0.000638807	NA
A0A7T0LNA7	NA	NA	NA	0.000638974	0.000649279	NA
A0A7T0LNA8	NA	NA	NA	0.000628668	0.000638807	NA
A0A7T0LNK6	NA	NA	NA	0.000628668	0.000638807	NA
A0A7T0LNW4	NA	NA	NA	0.000644255	0.000654646	NA
A0A7U3R8M1	NA	NA	NA	0.000660634	0.000671289	NA
A0A8D9I5Z4	NA	NA	NA	0.000795458	0.000808287	NA
A0A8D9MPG0	NA	NA	NA	0.000795458	0.000808287	NA
A0N5G3	NA	NA	NA	0.000386553	0.000478395	0.000820328
A2N192	NA	NA	NA	0.000516257	0.000524583	NA
A3KPE2	NA	NA	NA	0.00446206	0.00544699	0.00546257
A5PL27	NA	NA	NA	0.000668532	0.000703727	0.000723116
A6XGL1	NA	NA	NA	0.000395423	NA	0.000502251
A6XMH1	NA	NA	NA	0.00052723	NA	0.000669668
A8K5A4	NA	NA	NA	0.000668532	0.000703727	0.000723116
A8K5T0	NA	NA	NA	8.23e-05	0.000168295	0.000189071
B0YIW2	NA	NA	NA	0.00377559	0.00460899	0.00462217
B0YJC4	NA	NA	NA	0.000265275	0.000353437	0.000428836
B0ZBE2	NA	NA	NA	0.000310748	0.000257549	0.000296403
B2R7F8	NA	NA	NA	0.000160401	0.000330991	0.000253537
B2R8I2	NA	NA	NA	0.000193031	0.00016829	0.000312937
B2RMS9	NA	NA	NA	0.000268231	0.000429148	0.000456366
B3KS79	NA	NA	NA	0.000220408	8.84e-05	0.000267402
B4DMW9	NA	NA	NA	NA	5.07e-05	0.000163666
B4DMX4	NA	NA	NA	0.00010371	5.41e-05	0.000174553
B4DVQ0	NA	NA	NA	NA	0.00161937	0.00137732
B4DX19	NA	NA	NA	0.000424543	0.000257461	0.000636342
B4E1B3	NA	NA	NA	0.000323418	0.00026805	0.000308488
B4E1Z4	NA	NA	NA	0.000289406	0.000312844	0.000408243
B4E335	NA	NA	NA	0.00108826	0.00153633	0.00130669
B7Z539	NA	NA	NA	0.000322294	0.000368429	0.000291862
B7Z544	NA	NA	NA	0.000280918	0.000449446	NA
B7Z549	NA	NA	NA	0.00030706	0.000351014	0.000278067
B7ZKJ8	NA	NA	NA	0.000266797	0.000426853	0.000453925
B9A064	NA	NA	NA	0.00125068	0.00170838	0.00153544
C9JA05	NA	NA	NA	0.00152198	0.00147979	0.00112462
D3JV41	NA	NA	NA	0.000701181	0.000290155	0.000706281
D3JV42	NA	NA	NA	NA	0.000522278	0.00127131
D3JV43	NA	NA	NA	NA	0.000537639	0.0013087
D6R934	NA	NA	NA	NA	0.000145655	0.00019091
D6RD17	NA	NA	NA	0.000678587	0.000659778	0.000501422
D6RHJ6	NA	NA	NA	0.000678587	0.000659778	0.000501422
E2RVJ0	NA	NA	NA	0.00029347	0.000440958	0.000630506
E7ETN3	NA	NA	NA	NA	0.000355211	0.000463529
E9KL36	NA	NA	NA	0.000494952	NA	0.000628668
G1FM85	NA	NA	NA	0.000604301	0.000614047	NA
G1FM92	NA	NA	NA	0.000604301	0.000614047	NA
G1FM93	NA	NA	NA	0.000604301	0.000614047	NA
G4V2I8	NA	NA	NA	0.000293793	0.000441442	0.000631198
G4V2I9	NA	NA	NA	0.000293793	0.000441442	0.000631198
H6VRF8	NA	NA	NA	0.000932069	0.00112593	0.00101513
H6VRF9	NA	NA	NA	0.000932069	0.00112593	0.00101513
H6VRG0	NA	NA	NA	0.000932069	0.00112593	0.00101513
H6VRG1	NA	NA	NA	0.000930623	0.00112418	0.00101356
H6VRG2	NA	NA	NA	0.00085944	0.000993464	NA
H6VRG3	NA	NA	NA	0.000932069	0.00112593	0.00101513
H7C3J1	NA	NA	NA	0.000269473	0.000383649	0.000532427
I3L3D5	NA	NA	NA	0.000173233	0.000203108	0.000269671
J3KMX3	NA	NA	NA	7.52e-05	3.92e-05	0.000126564
K7ER74	NA	NA	NA	0.000642325	0.00150619	0.00248053
P00450	NA	NA	NA	0.000668532	0.000703727	0.000723116
P00747	NA	NA	NA	0.000160401	0.000330991	0.000253537
P00751	NA	NA	NA	0.000479565	0.000518404	0.000676486
P01011	NA	NA	NA	0.000233435	9.36e-05	0.000283206
P01019	NA	NA	NA	0.000316623	0.000262419	0.000302007
P01591	NA	NA	NA	0.000670052	0.000651478	0.000495114
P01768	NA	NA	NA	0.00066628	0.000677027	NA
P01772	NA	NA	NA	0.00066628	0.000677027	NA
P02652	NA	NA	NA	0.0186312	0.0178837	0.025123
P02655	NA	NA	NA	0.00113202	0.00265448	0.00437163
P02656	NA	NA	NA	0.00446206	0.00544699	0.00546257
P02730	NA	NA	NA	0.000293793	0.000441442	0.000631198
P02730-2	NA	NA	NA	0.000316365	0.00047536	0.000679694
P02743	NA	NA	NA	0.000198092	NA	0.000399065
P02746	NA	NA	NA	NA	0.000144504	0.000189401
P02747	NA	NA	NA	0.00038182	0.000422796	NA
P02748	NA	NA	NA	NA	0.000267057	0.00028778
P02760	NA	NA	NA	NA	6.06e-05	0.000126409
P02763	NA	NA	NA	0.00029734	0.000287989	NA
P02766	NA	NA	NA	0.000494952	NA	0.000628668
P02771	NA	NA	NA	7.68e-05	4e-05	0.000129266
P02775	NA	NA	NA	0.000690225	0.00028562	0.000695245
P02776	NA	NA	NA	0.00331887	0.00244333	0.00389719
P02790	NA	NA	NA	0.00295283	0.00315872	0.00344497
P04196	NA	NA	NA	0.000193031	0.00016829	0.000312937
P04217	NA	NA	NA	0.000267724	0.000510847	0.00114783
P04264	NA	NA	NA	0.000932069	0.00112593	0.00101513
P05546	NA	NA	NA	0.000114563	0.000189269	0.000157762
P06727	NA	NA	NA	0.000255912	0.000753962	0.000674178
P07225	NA	NA	NA	0.0002537	0.000365054	0.000592399
P08519	NA	NA	NA	7.64e-06	3.88e-05	3.86e-05
P08603	NA	NA	NA	8.23e-05	0.000168295	0.000189071
P0DOX8	NA	NA	NA	0.0012391	0.00169257	0.00152122
P0DP02	NA	NA	NA	0.00066628	0.000677027	NA
P0DP03	NA	NA	NA	0.00066628	0.000677027	NA
P13645	NA	NA	NA	9.34e-05	5.22e-05	8.2e-05
P19827	NA	NA	NA	0.000228188	0.000260852	0.000206642
P27169	NA	NA	NA	0.000424543	0.000257461	0.000636342
P35527	NA	NA	NA	0.000150153	0.000317866	0.00040106
P43652	NA	NA	NA	3.03e-05	NA	7.43e-05
Q02318	NA	NA	NA	NA	4.59e-05	5.15e-05
Q0ZCI9	NA	NA	NA	0.000618689	0.000628668	NA
Q14624	NA	NA	NA	0.000268231	0.000429148	0.000456366
Q14624-2	NA	NA	NA	0.000272927	0.00043666	0.000464355
Q14624-3	NA	NA	NA	0.000277172	0.000443453	0.000471579
Q16519	NA	NA	NA	0.000263847	0.000379656	0.000616095
Q1HP67	NA	NA	NA	7.64e-06	3.88e-05	3.86e-05
Q1L857	NA	NA	NA	0.000707741	NA	0.000765525
Q53GY3	NA	NA	NA	0.000310748	0.000257549	0.000296403
Q53YY1	NA	NA	NA	0.000310748	0.000257549	0.000296403
Q56G89	NA	NA	NA	0.0703684	0.0804778	NA
Q59EP2	NA	NA	NA	0.000306951	0.000254402	0.00029278
Q5CZ94	NA	NA	NA	0.00114378	0.00156237	0.0014042
Q5EBM2	NA	NA	NA	0.00446601	0.00532425	0.0076105
Q6GMV7	NA	NA	NA	0.00113409	0.00154913	0.0013923
Q6GMW4	NA	NA	NA	0.00114869	0.00156908	0.00141023
Q6GMW6	NA	NA	NA	0.00113891	0.00155572	0.00139823
Q6MZV6	NA	NA	NA	0.00231098	0.0023279	NA
Q6MZX7	NA	NA	NA	0.00258758	0.00324503	0.00424967
Q6N093	NA	NA	NA	NA	0.00406947	0.00490019
Q6NS95	NA	NA	NA	0.00114378	0.00156237	0.0014042
Q6P5S3	NA	NA	NA	0.00113409	0.00154913	0.0013923
Q6PIK1	NA	NA	NA	0.00113891	0.00155572	0.00139823
Q6SA08	NA	NA	NA	0.000110912	0.000157904	NA
Q6SA08-2	NA	NA	NA	0.00010763	0.000153233	NA
Q6SA08-3	NA	NA	NA	0.000144361	0.000205526	NA
Q7Z418	NA	NA	NA	0.000121804	9.52e-05	NA
Q86U78	NA	NA	NA	0.000310748	0.000257549	0.000296403
Q8IZN1	NA	NA	NA	0.000141004	0.000200746	NA
Q8WVW5	NA	NA	NA	NA	0.00148554	0.00126349
Q96E61	NA	NA	NA	0.00113409	0.00154913	0.0013923
Q96JD0	NA	NA	NA	0.000403214	0.000499016	0.000855687
Q9NSD0	NA	NA	NA	0.000263847	0.000379656	0.000616095
V9GYM3	NA	NA	NA	0.0140084	0.0134464	0.0188894
V9GZF7	NA	NA	NA	0.000324812	0.000401985	NA
V9HWD8	NA	NA	NA	0.000267724	0.000510847	0.00114783
V9HWF6	NA	NA	NA	0.00029734	0.000287989	NA
V9HWP0	NA	NA	NA	0.000198092	NA	0.000399065

## Sheet: DS1NS1
Supplementary Table 4: Proteins that are differentially expressed in ASCs cultured in DS (DS1) or normal serum (NS1)after 1 month. DS1.1,2,3 are the number of the sample for DS1 samples. The same is for NS1 samples
	DS1.1	DS1.2	DS1.3	NS1.1	NS1.2	NS1.3
A0A024R5Z7	0.000796467	0.00140333	0.00146603	NA	NA	NA
A0A024R5Z9	0.000748327	0.000330072	0.000461891	NA	NA	NA
A0A024R8S5	0.000451274	0.000542168	0.000470098	NA	NA	NA
A0A087WVQ9	0.000410659	0.000632777	0.000632776	NA	NA	NA
A0A0G2JL54	NA	0.000327356	0.000342102	NA	NA	NA
A0A0G2JPR0	0.000362215	0.000318721	0.000333078	NA	NA	NA
A0A0S2Z4K3	0.0023814	0.00312608	0.00402918	NA	NA	NA
A0A0S2Z4L3	0.00227376	0.00298479	0.00384707	NA	NA	NA
A0A140TA29	NA	0.000327356	0.000342102	NA	NA	NA
A0A140TA32	NA	0.000327356	0.000342102	NA	NA	NA
A0A140TA44	NA	0.000327356	0.000342102	NA	NA	NA
A0A140TA49	NA	0.000327356	0.000342102	NA	NA	NA
A0A1B0GVI3	6.53e-05	NA	9.31e-05	NA	NA	NA
A0A1K0GXZ1	0.0104766	0.00823294	0.0125075	NA	NA	NA
A0A1S5UZ39	0.00991634	0.00779267	0.0118387	NA	NA	NA
A0A1W2PQM2	0.000564301	0.000508471	0.000337611	NA	NA	NA
A0A286YEY1	0.00208639	0.002529	NA	NA	NA	NA
A0A286YEY4	0.00290186	0.00249749	0.00326801	NA	NA	NA
A0A385HVY8	0.0130588	0.0102622	0.0155904	NA	NA	NA
A0A385HW21	NA	0.0102622	0.0155904	NA	NA	NA
A0A385HW63	0.0131515	0.010335	0.0157009	NA	NA	NA
A0A3B3ISA6	0.000487425	0.000428897	NA	NA	NA	NA
A0A3B3ISJ1	0.00243176	0.0031922	0.00411439	NA	NA	NA
A0A4D5RA76	0.000496032	0.000764327	0.000764328	NA	NA	NA
A0A4D5RA98	0.000502646	0.000774519	0.000774519	NA	NA	NA
A0A4D5RAB7	0.000771876	0.000977927	0.000782342	NA	NA	NA
A0A4D5RAC7	0.000443511	0.000683398	0.000683399	NA	NA	NA
A0A4D5RAC9	0.000414268	0.000638339	0.00063834	NA	NA	NA
A0A4D5RAG0	0.00085222	0.00107972	0.000863776	NA	NA	NA
A0A4D5RBG5	0.000525048	0.000809038	0.000809037	NA	NA	NA
A0A4P8J2G1	0.00231563	0.00630151	0.00562051	NA	NA	NA
A0A4P8J4D6	0.00237238	0.00645596	0.00575827	NA	NA	NA
A0A5E4	0.000628668	NA	0.000823956	NA	NA	NA
A0A5H1ZRQ3	0.00452305	0.0123086	0.0109784	NA	NA	NA
A0A678MA98	0.00054004	NA	0.000547363	NA	NA	NA
A0A7I2V3H3	0.000501309	0.000772459	0.000772458	NA	NA	NA
A0A7I2V4V1	0.000849064	0.0019196	0.000968148	NA	NA	NA
A0A7I2V5N4	0.000435316	0.000670772	0.000670772	NA	NA	NA
A0A7I2V659	0.000410659	0.000632777	0.000632776	NA	NA	NA
A0A7I6GV05	0.000205972	0.000148475	0.000208765	NA	NA	NA
A0A7I6GV09	0.000205972	0.000148475	0.000208765	NA	NA	NA
A0A7P0T823	0.000187984	0.000129349	NA	NA	NA	NA
A0A7P0T8J3	0.000469769	0.000564388	0.000489365	NA	NA	NA
A0A7P0T8X1	0.000478595	0.000574992	0.00049856	NA	NA	NA
A0A7P0T9D6	0.000440014	NA	0.000458368	NA	NA	NA
A0A7P0T9K9	0.000522203	0.000627383	0.000543986	NA	NA	NA
A0A7P0T9U6	0.000471702	NA	0.000491379	NA	NA	NA
A0A7P0TA35	0.000422965	0.000508157	0.000440608	NA	NA	NA
A0A7P0TA71	0.000411575	0.000494473	0.000428743	NA	NA	NA
A0A7P0TA97	0.000478595	0.000574992	0.00049856	NA	NA	NA
A0A7P0TAE1	0.000193703	0.000133283	NA	NA	NA	NA
A0A7P0TAT8	0.000187754	0.00012919	NA	NA	NA	NA
A0A7P0TB26	0.000430107	0.000516738	0.000448049	NA	NA	NA
A0A7P0TB36	0.000253492	0.000409937	0.000507643	NA	NA	NA
A0A7P0TB45	0.000353776	0.000370938	0.00026893	NA	NA	NA
A0A7P0Z497	0.000422186	0.000442666	0.000320933	NA	NA	NA
A0A804F6T5	0.000702053	0.000309661	0.000433329	NA	NA	NA
A0A804F729	0.000656796	0.000289699	0.000405396	NA	NA	NA
A0A8F0WQF6	0.00171286	0.00130351	0.0019321	NA	NA	NA
A2NUT2	0.000628668	NA	0.000823956	NA	NA	NA
A3RKG7	0.000933037	0.000458577	0.000780193	NA	NA	NA
A6NMY6	0.000796467	0.00140333	0.00146603	NA	NA	NA
A8JZY9	0.000406647	0.000366414	0.000243289	NA	NA	NA
A8K2W3	0.000203775	0.000188524	0.00013668	NA	NA	NA
A8K486	0.00030875	0.000698037	0.000352054	NA	NA	NA
A8K9C4	0.000407991	0.000628668	0.000628668	NA	NA	NA
B0YJC6	0.00205711	0.00243841	0.00539649	NA	NA	NA
B2RE56	0.00030875	0.000698037	0.000352054	NA	NA	NA
B3KPS3	0.00044086	0.000397242	0.000263758	NA	NA	NA
B3KT06	0.00044086	0.000397242	0.000263758	NA	NA	NA
B3KTA8	7.2e-05	NA	0.000116145	NA	NA	NA
B4DNK4	NA	0.000383519	0.000536684	NA	NA	NA
B4DPH4	NA	0.000110734	0.000158583	NA	NA	NA
B4DPM2	0.000641609	0.000315344	0.000536506	NA	NA	NA
B4DPQ3	0.00201016	0.00246024	0.00304614	NA	NA	NA
B4DQK4	0.000476358	NA	0.000284996	NA	NA	NA
B4DRT3	NA	0.000342991	0.000479969	NA	NA	NA
B4E1C2	0.000427169	0.00048988	0.000601335	NA	NA	NA
B4E1C4	0.00246854	0.00302125	0.00374075	NA	NA	NA
B7Z5Q2	5.93e-05	0.000280557	9.55e-05	NA	NA	NA
C9J5S7	0.000421023	0.00095187	0.000480074	NA	NA	NA
C9JA05	0.000800545	0.000858457	NA	NA	NA	NA
D1MGQ2	0.0130588	0.0102622	0.0155904	NA	NA	NA
D6RBL5	NA	0.00107857	0.0016384	NA	NA	NA
D6RF35	0.000299669	0.00034717	9.49e-05	NA	NA	NA
E1A689	0.000129002	0.000161389	NA	NA	NA	NA
E7EMC7	0.00043127	0.00102008	0.000358574	NA	NA	NA
E7END6	0.0020995	0.00256959	0.00318152	NA	NA	NA
E7ETN3	0.000137069	9.88e-05	0.000138927	NA	NA	NA
E7EVS6	0.00428599	NA	0.0056427	NA	NA	NA
E9PFZ2	5.93e-05	0.000280557	9.55e-05	NA	NA	NA
F2RM35	0.00171286	0.00130351	0.0019321	NA	NA	NA
F2RM37	0.00171286	0.00130351	0.0019321	NA	NA	NA
F5GXH2	0.000849064	0.00083461	0.00107572	NA	NA	NA
F5GXS0	NA	0.000327356	0.000342102	NA	NA	NA
F5GXY2	0.00062047	0.000609907	0.000786103	NA	NA	NA
F5GYU2	0.000672175	0.000660733	0.000851612	NA	NA	NA
F5GZQ4	0.00134435	0.00132147	0.00170322	NA	NA	NA
F5H5D3	0.000353368	0.000318406	0.000211413	NA	NA	NA
F5H5J4	0.00108756	0.00106905	0.00137789	NA	NA	NA
F5H6W8	0.00102972	0.00101219	0.0013046	NA	NA	NA
F5H8B0	0.000666804	0.000327727	0.000557572	NA	NA	NA
F8WAS2	0.000215255	0.000188081	NA	NA	NA	NA
F8WE65	0.000424532	0.000959802	0.000484075	NA	NA	NA
H0YIV0	0.000191999	0.000132112	NA	NA	NA	NA
H0YMD0	0.00118944	0.00209572	0.00218935	NA	NA	NA
H0YMU9	0.00117392	0.00206838	0.0021608	NA	NA	NA
H0YMW4	0.000735701	0.00129626	0.00135418	NA	NA	NA
H0YN42	0.0010547	0.00185831	0.00194134	NA	NA	NA
H6VRF8	0.00106001	0.00120526	0.0016236	NA	NA	NA
H6VRF9	0.00106001	0.00120526	0.0016236	NA	NA	NA
H6VRG0	0.00106001	0.00120526	0.0016236	NA	NA	NA
H6VRG1	0.00105837	0.00120339	0.00162109	NA	NA	NA
H6VRG2	0.00103628	0.00117416	0.00145323	NA	NA	NA
H6VRG3	0.00106001	0.00120526	0.0016236	NA	NA	NA
H7C5H1	0.000501086	0.000361209	0.000507881	NA	NA	NA
H7C5N5	0.000249058	NA	0.000401603	NA	NA	NA
H7C5R1	6.57e-05	NA	0.000106057	NA	NA	NA
I3L0S0	0.000491947	0.000591033	0.000512467	NA	NA	NA
I3L3P5	0.000485693	0.00058352	0.000505953	NA	NA	NA
I3L4M2	0.000426903	0.000512889	0.000444711	NA	NA	NA
K7EL50	0.000512133	0.000529912	0.000648847	NA	NA	NA
O95810	0.000203775	0.000188524	0.00013668	NA	NA	NA
P00338	0.000291546	0.000286583	0.000369374	NA	NA	NA
P00338-2	0.00035326	0.000347246	0.000447562	NA	NA	NA
P00338-3	0.000268125	0.000263561	0.000339702	NA	NA	NA
P00338-4	0.00035326	0.000347246	0.000447562	NA	NA	NA
P00338-5	0.000401631	0.000394795	0.000508847	NA	NA	NA
P00740	0.00171286	0.00130351	0.0019321	NA	NA	NA
P00742	0.0069317	0.00647507	0.00816049	NA	NA	NA
P01042	0.000427169	0.00048988	0.000601335	NA	NA	NA
P01042-3	0.000703572	0.000806861	0.000990433	NA	NA	NA
P01834	0.00452305	0.0123086	0.0109784	NA	NA	NA
P01859	0.00351606	0.0030261	0.00395971	NA	NA	NA
P01876	0.00235236	0.00285139	NA	NA	NA	NA
P02774-2	NA	0.000469469	0.000128353	NA	NA	NA
P04070	0.00225435	0.0027591	0.00341617	NA	NA	NA
P04070-2	0.00201406	0.00246501	0.00305204	NA	NA	NA
P04083	0.000662564	0.000839435	0.000671548	NA	NA	NA
P04114	0.00012281	0.000153643	0.000127304	NA	NA	NA
P04264	0.00106001	0.00120526	0.0016236	NA	NA	NA
P07225	0.0023814	0.00312608	0.00402918	NA	NA	NA
P07237	0.000451274	0.000542168	0.000470098	NA	NA	NA
P07355	0.000796467	0.00140333	0.00146603	NA	NA	NA
P07355-2	0.000756309	0.00133257	0.00139211	NA	NA	NA
P07737	0.000764157	0.000643842	NA	NA	NA	NA
P08709	0.000546607	0.000268652	0.000457066	NA	NA	NA
P08709-2	0.000573692	0.000281963	0.000479713	NA	NA	NA
P08758	NA	0.000876341	0.0013312	NA	NA	NA
P0C0L4	0.000362215	0.000318721	0.000333078	NA	NA	NA
P0C0L4-2	NA	0.000327356	0.000342102	NA	NA	NA
P0DOX7	0.00226152	0.00615428	0.00548919	NA	NA	NA
P0DOY2	0.00139375	NA	0.00182669	NA	NA	NA
P0DOY3	0.00139375	0.00302349	0.00182669	NA	NA	NA
P11021	0.000241477	0.000390505	0.000483581	NA	NA	NA
P13645	6.98e-05	NA	9.95e-05	NA	NA	NA
P14618	0.000748327	0.000330072	0.000461891	NA	NA	NA
P14618-2	0.000748327	0.000330072	0.000461891	NA	NA	NA
P14625	0.000190326	0.00013096	NA	NA	NA	NA
P19652	0.000202761	0.00019931	NA	NA	NA	NA
P22891	0.00216511	0.00256643	0.0056798	NA	NA	NA
P22891-2	0.00205224	0.00243263	0.0053837	NA	NA	NA
P23284	0.000353776	0.000370938	0.00026893	NA	NA	NA
P27797	0.000464236	0.000480351	0.000588163	NA	NA	NA
P62937	0.00030875	0.000698037	0.000352054	NA	NA	NA
P62937-2	0.000485179	0.00109692	0.000553228	NA	NA	NA
P68104	0.000407991	0.000628668	0.000628668	NA	NA	NA
P68363	0.000406647	0.000366414	0.000243289	NA	NA	NA
P69905	0.0130588	0.0102622	0.0155904	NA	NA	NA
Q0KKI6	0.00220989	0.00601377	0.00536386	NA	NA	NA
Q13501	0.0003705	0.000876341	0.000308047	NA	NA	NA
Q13501-2	0.000457922	NA	0.000380732	NA	NA	NA
Q16519	0.00247665	0.00325113	0.00419034	NA	NA	NA
Q1L857	5.57e-05	0.000263823	8.99e-05	NA	NA	NA
Q53G71	0.000476814	0.000493365	0.000604099	NA	NA	NA
Q53G85	0.000407991	0.000628668	0.000628668	NA	NA	NA
Q53GA7	0.000408458	0.000368046	0.000244373	NA	NA	NA
Q53H26	NA	0.00136312	0.00122059	NA	NA	NA
Q53HM9	0.000407991	0.000628668	0.000628668	NA	NA	NA
Q53HQ7	0.000407991	0.000628668	0.000628668	NA	NA	NA
Q53HR5	0.000407991	0.000628668	0.000628668	NA	NA	NA
Q5CAQ5	0.000190563	0.000131123	NA	NA	NA	NA
Q5EFE6	0.00206823	0.00562827	0.00502003	NA	NA	NA
Q5JVE7	0.0069317	0.00647507	0.00816049	NA	NA	NA
Q5TZZ9	0.000662564	0.000839435	0.000671548	NA	NA	NA
Q5VTE0	0.000407991	0.000628668	0.000628668	NA	NA	NA
Q68CN4	0.0024388	0.00209896	0.00274652	NA	NA	NA
Q68DS2	NA	0.000214614	0.000307349	NA	NA	NA
Q6GMV8	0.000631355	NA	0.000827477	NA	NA	NA
Q6GMW3	0.000631355	0.00136962	0.000827477	NA	NA	NA
Q6GMX0	0.0020507	0.00558057	0.00497749	NA	NA	NA
Q6GMX4	0.000626005	NA	0.000820464	NA	NA	NA
Q6IPN6	0.000407991	0.000628668	0.000628668	NA	NA	NA
Q6IPQ0	0.000626005	NA	0.000820464	NA	NA	NA
Q6IPS9	0.000407991	0.000628668	0.000628668	NA	NA	NA
Q6IPT9	0.000407991	0.000628668	0.000628668	NA	NA	NA
Q6MZW0	0.00164108	0.00198921	NA	NA	NA	NA
Q6N090	0.00164108	0.00198921	NA	NA	NA	NA
Q6P5S8	0.0020507	0.00558057	0.00497749	NA	NA	NA
Q6PIL8	0.0020507	0.00558057	0.00497749	NA	NA	NA
Q6PIQ7	0.000626005	0.00135801	0.000820464	NA	NA	NA
Q6PJF2	0.00205943	0.00560432	0.00499867	NA	NA	NA
Q6PJG0	0.000628668	NA	0.000823956	NA	NA	NA
Q6PJR7	0.00106286	NA	0.00139302	NA	NA	NA
Q6S8J3	0.00081984	0.000656819	0.00121281	NA	NA	NA
Q71U36	0.000406647	0.000366414	0.000243289	NA	NA	NA
Q71U36-2	0.00044086	0.000397242	0.000263758	NA	NA	NA
Q71V99	0.000310633	0.000702294	0.0003542	NA	NA	NA
Q7Z2U7	0.000631355	0.00136962	0.000827477	NA	NA	NA
Q7Z3Y4	0.0020507	0.00558057	0.00497749	NA	NA	NA
Q86TT1	0.00122265	0.00152233	0.00165231	NA	NA	NA
Q8N355	0.000631355	NA	0.000827477	NA	NA	NA
Q8N532	0.000564301	0.000508471	0.000337611	NA	NA	NA
Q8N5F4	0.000634065	NA	0.000831028	NA	NA	NA
Q8NCL6	0.00168435	0.00204166	NA	NA	NA	NA
Q8TCD0	0.00202496	0.00551052	0.00491501	NA	NA	NA
Q8TCJ5	0.00139375	0.00302349	0.00182669	NA	NA	NA
Q8TE01	0.000178229	0.000145996	0.000169355	NA	NA	NA
Q9BQE3	0.000408458	0.000368046	0.000244373	NA	NA	NA
Q9NSD0	0.00247665	0.00325113	0.00419034	NA	NA	NA
Q9NZ23	0.000449504	NA	0.00242037	NA	NA	NA
Q9UP60	0.00216246	0.0026212	NA	NA	NA	NA
S6AWE6	0.000687149	NA	0.000900603	NA	NA	NA
S6B286	0.000687149	NA	0.000900603	NA	NA	NA
S6B2B0	0.000680816	NA	0.000892302	NA	NA	NA
S6BAN6	0.000683968	NA	0.000896434	NA	NA	NA
S6BAP8	0.000680816	NA	0.000892302	NA	NA	NA
S6BAR0	0.000683968	NA	0.000896434	NA	NA	NA
S6BGF9	0.000693602	NA	0.000909059	NA	NA	NA
S6C4S2	0.000680816	NA	0.000892302	NA	NA	NA
V9HW65	0.000796467	0.00140333	0.00146603	NA	NA	NA
V9HW88	0.000464236	0.000480351	0.000588163	NA	NA	NA
V9HWB4	0.000241477	0.000390505	0.000483581	NA	NA	NA
V9HWB8	0.000748327	0.000330072	0.000461891	NA	NA	NA
V9HWB9	0.000291546	0.000286583	0.000369374	NA	NA	NA
V9HWC6	0.000367384	0.000385205	0.000279273	NA	NA	NA
V9HWE0	NA	0.000876341	0.0013312	NA	NA	NA
V9HWF5	0.00030875	0.000698037	0.000352054	NA	NA	NA
V9HWI6	0.000300934	0.000348635	9.53e-05	NA	NA	NA
V9HWP2	0.000190326	0.00013096	NA	NA	NA	NA
A0A024R1G8	NA	NA	NA	7.13e-05	NA	6.82e-05
A0A024R1Q4	NA	NA	NA	7.41e-05	NA	7.1e-05
A0A024R462	NA	NA	NA	3.03e-05	5.99e-05	7.03e-05
A0A024R6I7	NA	NA	NA	0.00937203	0.00922234	0.0173154
A0A024R6P0	NA	NA	NA	0.00122088	0.00139792	0.00214718
A0A024R962	NA	NA	NA	0.000283677	0.000284518	0.000495161
A0A024RAA7	NA	NA	NA	0.00049184	0.000417729	0.000823818
A0A024RAB9	NA	NA	NA	0.000330485	0.000305637	0.00062226
A0A024RAG6	NA	NA	NA	6.02e-05	NA	0.000115398
A0A068LKQ0	NA	NA	NA	0.000696773	0.000644385	0.000639146
A0A087WWY0	NA	NA	NA	NA	2.79e-05	0.000148461
A0A096LPE2	NA	NA	NA	NA	0.000174946	0.000252294
A0A0A0MS51	NA	NA	NA	0.000263016	0.00023716	0.000539667
A0A0A0MSV6	NA	NA	NA	0.000366723	0.00033915	NA
A0A0A0MT01	NA	NA	NA	0.000256501	0.000231285	0.000526298
A0A0B4J231	NA	NA	NA	0.00200168	NA	0.00319182
A0A0C4DH38	NA	NA	NA	0.000714639	0.000660907	0.000655533
A0A0G2JMI3	NA	NA	NA	0.000714639	0.000660907	0.000655533
A0A0J9YXX1	NA	NA	NA	0.000714639	0.000660907	0.000655533
A0A0X9T0H6	NA	NA	NA	0.000733446	0.0006783	0.000672784
A0A0X9UWK7	NA	NA	NA	0.000685351	0.000633821	0.000628668
A0A0X9V9C4	NA	NA	NA	0.000696773	0.000644385	0.000639146
A0A1B1CYC5	NA	NA	NA	0.00130193	0.00113715	0.00284944
A0A1B2FIV9	NA	NA	NA	0.000118994	NA	0.000113933
A0A1B2FIW1	NA	NA	NA	0.000119475	NA	0.000114373
A0A1B2FIW3	NA	NA	NA	0.000119475	NA	0.000114373
A0A1B2FIW9	NA	NA	NA	0.000118994	NA	0.000113933
A0A1B2FIX0	NA	NA	NA	0.000118994	NA	0.000113933
A0A1B2FIX3	NA	NA	NA	0.000118994	NA	0.000113933
A0A1B2FIY0	NA	NA	NA	0.000118994	NA	0.000113933
A0A1B2FJ11	NA	NA	NA	0.000119475	NA	0.000114373
A0A1B2FJ21	NA	NA	NA	0.000118994	NA	0.000113933
A0A1B2FJ29	NA	NA	NA	0.000119475	NA	0.000114373
A0A1B2FJ32	NA	NA	NA	0.000118994	NA	0.000113933
A0A1B2FJ38	NA	NA	NA	0.000118994	NA	0.000113933
A0A1B2FJ57	NA	NA	NA	0.000119475	NA	0.000114373
A0A1B2FJ64	NA	NA	NA	0.000118994	NA	0.000113933
A0A1B2FJ82	NA	NA	NA	0.000118994	NA	0.000113933
A0A1B2FJ89	NA	NA	NA	0.000119961	NA	0.000114812
A0A1B2FJA7	NA	NA	NA	0.000118994	NA	0.000113933
A0A1B2FJA9	NA	NA	NA	0.000118994	NA	0.000113933
A0A1B2FJB1	NA	NA	NA	0.000118994	NA	0.000113933
A0A1B2FJB2	NA	NA	NA	0.000118994	NA	0.000113933
A0A1B2FJC1	NA	NA	NA	0.000119475	NA	0.000114373
A0A1B2FJD2	NA	NA	NA	0.000119961	NA	0.000114812
A0A1B2FJD3	NA	NA	NA	0.000118994	NA	0.000113933
A0A1B2FJD8	NA	NA	NA	0.000119475	NA	0.000114373
A0A1B2FJE5	NA	NA	NA	0.000118994	NA	0.000113933
A0A1B2FJF3	NA	NA	NA	0.000118994	NA	0.000113933
A0A1B2FJF7	NA	NA	NA	0.000119475	NA	0.000114373
A0A1B2FJH1	NA	NA	NA	0.000118994	NA	0.000113933
A0A1B2FJI3	NA	NA	NA	0.000118994	NA	0.000113933
A0A1B2FJI7	NA	NA	NA	0.000118994	NA	0.000113933
A0A1B2FJJ4	NA	NA	NA	0.000118994	NA	0.000113933
A0A1B2FJJ6	NA	NA	NA	0.000118994	NA	0.000113933
A0A1B2FJK3	NA	NA	NA	0.000118994	NA	0.000113933
A0A1B2FJK6	NA	NA	NA	0.000118994	NA	0.000113933
A0A1B2FJP1	NA	NA	NA	0.000119475	NA	0.000114373
A0A1B2FJQ0	NA	NA	NA	0.000118994	NA	0.000113933
A0A1B2FJR1	NA	NA	NA	0.000118994	NA	0.000113933
A0A1B2FJR5	NA	NA	NA	0.000118994	NA	0.000113933
A0A1B2FJS0	NA	NA	NA	0.000118994	NA	0.000113933
A0A1B2FJS1	NA	NA	NA	0.000118994	NA	0.000113933
A0A1B2FJS4	NA	NA	NA	0.000118994	NA	0.000113933
A0A1B2FJT1	NA	NA	NA	0.000118994	NA	0.000113933
A0A1B2FJT3	NA	NA	NA	0.000118994	NA	0.000113933
A0A1B2FJT7	NA	NA	NA	0.000118994	NA	0.000113933
A0A1B2FJU3	NA	NA	NA	0.000118994	NA	0.000113933
A0A1B2FJU4	NA	NA	NA	0.000118994	NA	0.000113933
A0A1B2FJU6	NA	NA	NA	0.000118994	NA	0.000113933
A0A1B2FJV6	NA	NA	NA	0.000118994	NA	0.000113933
A0A1B2FJW8	NA	NA	NA	0.000118994	NA	0.000113933
A0A1B2FJW9	NA	NA	NA	0.000118994	NA	0.000113933
A0A1B2FJX9	NA	NA	NA	0.000118994	NA	0.000113933
A0A1B2FJZ7	NA	NA	NA	0.000118994	NA	0.000113933
A0A1B2FK07	NA	NA	NA	0.000118994	NA	0.000113933
A0A1B2FK26	NA	NA	NA	0.000118994	NA	0.000113933
A0A1B2FK27	NA	NA	NA	0.000118994	NA	0.000113933
A0A1B2FK30	NA	NA	NA	0.000118994	NA	0.000113933
A0A1B2FK36	NA	NA	NA	0.000118994	NA	0.000113933
A0A1B2FK40	NA	NA	NA	0.000118994	NA	0.000113933
A0A1B2FK47	NA	NA	NA	0.000118994	NA	0.000113933
A0A1B2FK65	NA	NA	NA	0.000118994	NA	0.000113933
A0A1B2FK72	NA	NA	NA	0.000118994	NA	0.000113933
A0A1B2FK76	NA	NA	NA	0.000118994	NA	0.000113933
A0A1B2FK85	NA	NA	NA	0.000118994	NA	0.000113933
A0A1B2FK87	NA	NA	NA	0.000118994	NA	0.000113933
A0A1B2FK99	NA	NA	NA	0.000118994	NA	0.000113933
A0A1B2FKD5	NA	NA	NA	0.000118994	NA	0.000113933
A0A1B2FKD8	NA	NA	NA	0.000118994	NA	0.000113933
A0A1P8SD62	NA	NA	NA	7.45e-05	NA	7.13e-05
A0A1X7SBY3	NA	NA	NA	5.27e-05	0.000103654	0.000129896
A0A2L0PUK0	NA	NA	NA	0.000301127	NA	0.000288337
A0A2L0PUK2	NA	NA	NA	0.000304231	NA	0.000291309
A0A2L0PUP4	NA	NA	NA	0.000310636	NA	0.000297441
A0A2L0PUP5	NA	NA	NA	0.000304231	NA	0.000291309
A0A2L0PUP7	NA	NA	NA	0.000317316	NA	0.000303838
A0A2L0PUQ3	NA	NA	NA	0.00031394	NA	0.000300606
A0A2L0PUQ7	NA	NA	NA	0.0003074	NA	0.000294344
A0A2L0PUR0	NA	NA	NA	0.000310636	NA	0.000297441
A0A2L0PUS1	NA	NA	NA	0.000310636	NA	0.000297441
A0A2L0PUV1	NA	NA	NA	0.00031394	NA	0.000300606
A0A2R8Y5P9	NA	NA	NA	1.54e-05	8.34e-06	2.11e-05
A0A2Z4LCH4	NA	NA	NA	0.000157875	0.000207776	0.000209311
A0A384MEF1	NA	NA	NA	0.000251581	0.000226848	0.000516203
A0A384MR03	NA	NA	NA	3.28e-05	6.48e-05	7.6e-05
A0A384NKM6	NA	NA	NA	0.000192459	0.000204357	0.00038612
A0A5C2FX14	NA	NA	NA	NA	0.000191296	0.000339536
A0A5C2G531	NA	NA	NA	0.000708583	0.000655307	0.000649979
A0A5C2G556	NA	NA	NA	0.000663594	0.0006137	0.000608711
A0A5C2G5S0	NA	NA	NA	0.0006148	0.000568575	0.000563951
A0A5C2G5S8	NA	NA	NA	0.000685351	0.000633821	0.000628668
A0A5C2G6M7	NA	NA	NA	0.000685351	0.000633821	0.000628668
A0A5C2G6U5	NA	NA	NA	0.00063343	0.000585804	0.000581041
A0A5C2G6V0	NA	NA	NA	0.000653225	0.000604111	0.000599199
A0A5C2G6W5	NA	NA	NA	0.000702629	0.0006498	0.000644516
A0A5C2G6X8	NA	NA	NA	0.000648161	0.000599428	0.000594554
A0A5C2G6Y4	NA	NA	NA	0.000674297	0.000623598	0.000618528
A0A5C2G729	NA	NA	NA	0.000702629	0.0006498	0.000644516
A0A5C2G746	NA	NA	NA	0.000691015	0.00063906	0.000633864
A0A5C2G7C2	NA	NA	NA	0.000691015	0.00063906	0.000633864
A0A5C2G8H4	NA	NA	NA	0.000696773	0.000644385	0.000639146
A0A5C2G9C4	NA	NA	NA	0.000702629	0.0006498	0.000644516
A0A5C2GA09	NA	NA	NA	0.000691015	0.00063906	0.000633864
A0A5C2GA33	NA	NA	NA	0.000674297	0.000623598	0.000618528
A0A5C2GAL6	NA	NA	NA	0.000702629	0.0006498	0.000644516
A0A5C2GAP9	NA	NA	NA	0.000696773	0.000644385	0.000639146
A0A5C2GAU4	NA	NA	NA	0.000643175	0.000594817	0.00058998
A0A5C2GB15	NA	NA	NA	0.000679779	0.000628668	0.000623557
A0A5C2GB41	NA	NA	NA	0.000679779	0.000628668	0.000623557
A0A5C2GBC0	NA	NA	NA	0.000696773	0.000644385	0.000639146
A0A5C2GBQ8	NA	NA	NA	0.000643175	0.000594817	0.00058998
A0A5C2GDK4	NA	NA	NA	0.000674297	0.000623598	0.000618528
A0A5C2GDU0	NA	NA	NA	0.000685351	0.000633821	0.000628668
A0A5C2GEI5	NA	NA	NA	0.00063343	0.000585804	0.000581041
A0A5C2GEL7	NA	NA	NA	0.000653225	0.000604111	0.000599199
A0A5C2GEZ3	NA	NA	NA	0.000658369	0.000608868	0.000603917
A0A5C2GF77	NA	NA	NA	0.000679779	0.000628668	0.000623557
A0A5C2GG89	NA	NA	NA	0.000679779	0.000628668	0.000623557
A0A5C2GGA3	NA	NA	NA	0.000648161	0.000599428	0.000594554
A0A5C2GGB5	NA	NA	NA	0.000702629	0.0006498	0.000644516
A0A5C2GGC8	NA	NA	NA	0.000685351	0.000633821	0.000628668
A0A5C2GGD8	NA	NA	NA	0.000685351	0.000633821	0.000628668
A0A5C2GGF4	NA	NA	NA	0.000679779	0.000628668	0.000623557
A0A5C2GGG5	NA	NA	NA	0.000658369	0.000608868	0.000603917
A0A5C2GGH4	NA	NA	NA	0.000691015	0.00063906	0.000633864
A0A5C2GGI4	NA	NA	NA	0.000691015	0.00063906	0.000633864
A0A5C2GGJ0	NA	NA	NA	0.000679779	0.000628668	0.000623557
A0A5C2GGJ6	NA	NA	NA	0.000679779	NA	0.000623557
A0A5C2GGK3	NA	NA	NA	0.000658369	0.000608868	0.000603917
A0A5C2GGN8	NA	NA	NA	0.000679779	0.000628668	0.000623557
A0A5C2GGQ4	NA	NA	NA	0.000685351	0.000633821	0.000628668
A0A5C2GGR3	NA	NA	NA	0.000691015	0.00063906	0.000633864
A0A5C2GGT2	NA	NA	NA	0.000708583	0.000655307	0.000649979
A0A5C2GGT9	NA	NA	NA	0.000691015	0.00063906	0.000633864
A0A5C2GH52	NA	NA	NA	0.000708583	0.000655307	0.000649979
A0A5C2GHE0	NA	NA	NA	0.000702629	NA	0.000644516
A0A5C2GHJ6	NA	NA	NA	0.000691015	0.00063906	0.000633864
A0A5C2GHK7	NA	NA	NA	0.000679779	0.000628668	0.000623557
A0A5C2GHN0	NA	NA	NA	0.000663594	0.0006137	0.000608711
A0A5C2GHP0	NA	NA	NA	0.000638266	0.000590276	0.000585477
A0A5C2GID4	NA	NA	NA	0.000691015	0.00063906	0.000633864
A0A5C2GIF2	NA	NA	NA	0.000643175	0.000594817	0.00058998
A0A5C2GIG0	NA	NA	NA	0.000696773	0.000644385	0.000639146
A0A5C2GIG9	NA	NA	NA	0.000663594	0.0006137	0.000608711
A0A5C2GIJ3	NA	NA	NA	0.000696773	0.000644385	0.000639146
A0A5C2GIU6	NA	NA	NA	0.000691015	0.00063906	0.000633864
A0A5C2GIV6	NA	NA	NA	0.000685351	0.000633821	0.000628668
A0A5C2GIW5	NA	NA	NA	0.000702629	0.0006498	0.000644516
A0A5C2GIX5	NA	NA	NA	0.000679779	0.000628668	0.000623557
A0A5C2GJ37	NA	NA	NA	0.000658369	0.000608868	0.000603917
A0A5C2GJ60	NA	NA	NA	0.000643175	0.000594817	0.00058998
A0A5C2GJ76	NA	NA	NA	0.000685351	0.000633821	0.000628668
A0A5C2GKX3	NA	NA	NA	0.000685351	0.000633821	0.000628668
A0A5C2GL43	NA	NA	NA	0.000638266	0.000590276	0.000585477
A0A5C2GL81	NA	NA	NA	0.000708583	0.000655307	0.000649979
A0A5C2GLS9	NA	NA	NA	0.000674297	0.000623598	0.000618528
A0A5C2GLT5	NA	NA	NA	0.000674297	0.000623598	0.000618528
A0A5C2GLV0	NA	NA	NA	0.000708583	0.000655307	0.000649979
A0A5C2GLV5	NA	NA	NA	0.000691015	0.00063906	0.000633864
A0A5C2GLW5	NA	NA	NA	0.000679779	0.000628668	0.000623557
A0A5C2GLX5	NA	NA	NA	0.000674297	0.000623598	0.000618528
A0A5C2GLY4	NA	NA	NA	0.000663594	0.0006137	0.000608711
A0A5C2GM22	NA	NA	NA	0.000668903	0.00061861	0.00061358
A0A5C2GM54	NA	NA	NA	0.000702629	0.0006498	0.000644516
A0A5C2GMC5	NA	NA	NA	0.00063343	0.000585804	0.000581041
A0A5C2GMF3	NA	NA	NA	0.0006148	NA	0.000553419
A0A5C2GMF8	NA	NA	NA	0.000658369	0.000608868	0.000603917
A0A5C2GMP4	NA	NA	NA	0.000679779	0.000628668	0.000623557
A0A5C2GMR4	NA	NA	NA	0.000663594	0.0006137	0.000608711
A0A5C2GN13	NA	NA	NA	0.000674297	0.000623598	0.000618528
A0A5C2GNA5	NA	NA	NA	0.000658369	0.000608868	0.000603917
A0A5C2GNA9	NA	NA	NA	0.000674297	0.000623598	0.000618528
A0A5C2GNB8	NA	NA	NA	0.000658369	0.000608868	0.000603917
A0A5C2GNS4	NA	NA	NA	0.000685351	0.000633821	0.000628668
A0A5C2GNV9	NA	NA	NA	0.000691015	0.00063906	0.000633864
A0A5C2GNY4	NA	NA	NA	0.000696773	0.000644385	0.000639146
A0A5C2GNY7	NA	NA	NA	0.000679779	0.000628668	0.000623557
A0A5C2GP36	NA	NA	NA	0.000679779	0.000628668	0.000623557
A0A5C2GPG7	NA	NA	NA	0.000679779	0.000628668	0.000623557
A0A5C2GQ10	NA	NA	NA	0.000702629	0.0006498	0.000644516
A0A5C2GQ92	NA	NA	NA	0.000648161	0.000599428	0.000594554
A0A5C2GQA2	NA	NA	NA	0.000691015	0.00063906	0.000633864
A0A5C2GQB3	NA	NA	NA	0.000685351	0.000633821	0.000628668
A0A5C2GQX7	NA	NA	NA	0.000685351	0.000633821	0.000628668
A0A5C2GQZ1	NA	NA	NA	0.000696773	0.000644385	0.000639146
A0A5C2GR31	NA	NA	NA	0.000674297	0.000623598	0.000618528
A0A5C2GR48	NA	NA	NA	0.000679779	0.000628668	0.000623557
A0A5C2GR56	NA	NA	NA	0.000702629	0.0006498	0.000644516
A0A5C2GR76	NA	NA	NA	0.000679779	NA	0.000623557
A0A5C2GR78	NA	NA	NA	0.000696773	0.000644385	0.000639146
A0A5C2GR79	NA	NA	NA	0.000685351	0.000633821	0.000628668
A0A5C2GR97	NA	NA	NA	0.000696773	0.000644385	0.000639146
A0A5C2GRT1	NA	NA	NA	0.000702629	0.0006498	0.000644516
A0A5C2GRU3	NA	NA	NA	0.000679779	0.000628668	0.000623557
A0A5C2GSD6	NA	NA	NA	0.000702629	0.0006498	0.000644516
A0A5C2GSJ8	NA	NA	NA	0.000702629	0.0006498	0.000644516
A0A5C2GSL1	NA	NA	NA	0.000696773	0.000644385	0.000639146
A0A5C2GSN6	NA	NA	NA	0.000702629	0.0006498	0.000644516
A0A5C2GSV1	NA	NA	NA	0.000658369	0.000608868	0.000603917
A0A5C2GSZ0	NA	NA	NA	0.000679779	0.000628668	0.000623557
A0A5C2GTC3	NA	NA	NA	0.000674297	0.000623598	0.000618528
A0A5C2GTE7	NA	NA	NA	0.000668903	0.00061861	0.00061358
A0A5C2GTN8	NA	NA	NA	0.000679779	0.000628668	0.000623557
A0A5C2GTW7	NA	NA	NA	0.000674297	0.000623598	0.000618528
A0A5C2GUQ2	NA	NA	NA	0.000733446	0.0006783	0.000672784
A0A5C2GVM7	NA	NA	NA	0.000668903	0.00061861	0.00061358
A0A5C2GW05	NA	NA	NA	0.000696773	0.000644385	0.000639146
A0A5C2GW35	NA	NA	NA	0.000714639	0.000660907	0.000655533
A0A5C2GWA8	NA	NA	NA	0.000696773	0.000644385	0.000639146
A0A5C2GYA6	NA	NA	NA	0.000708583	0.000655307	0.000649979
A0A679KL62	NA	NA	NA	0.000247826	0.000308529	0.000641492
A0A6Q8PFE4	NA	NA	NA	0.000362954	0.000726132	0.000924066
A0A7H0TJC6	NA	NA	NA	0.000227236	7e-05	0.000373002
A0A7P0T8D1	NA	NA	NA	0.000366814	0.000415681	0.000627555
A0A7P0T9S6	NA	NA	NA	0.000477058	0.000540612	0.000816165
A0A7P0TA52	NA	NA	NA	0.000415722	0.000471105	0.00071123
A0A7P0TAP4	NA	NA	NA	0.000612643	0.00069426	0.00104813
A0A7P0TBH1	NA	NA	NA	0.00036914	0.000418317	0.000631535
A0A7P0Z441	NA	NA	NA	0.000610501	0.000691832	0.00104446
A0A7S5BX89	NA	NA	NA	0.000685351	0.000633821	0.000628668
A0A7S5BXI0	NA	NA	NA	0.000685351	0.000633821	0.000628668
A0A7S5BXQ2	NA	NA	NA	0.000691015	0.00063906	0.000633864
A0A7S5BXQ9	NA	NA	NA	0.000679779	0.000628668	0.000623557
A0A7S5BXS1	NA	NA	NA	0.000648161	0.000599428	0.000594554
A0A7S5BXT9	NA	NA	NA	0.000685351	0.000633821	0.000628668
A0A7S5BXU5	NA	NA	NA	0.000702629	0.0006498	0.000644516
A0A7S5BY30	NA	NA	NA	0.000679779	0.000628668	0.000623557
A0A7S5BY48	NA	NA	NA	0.000648161	0.000599428	0.000594554
A0A7S5BY86	NA	NA	NA	0.000708583	0.000655307	0.000649979
A0A7S5BYG8	NA	NA	NA	0.000714639	0.000660907	0.000655533
A0A7S5BYU2	NA	NA	NA	0.000663594	0.0006137	0.000608711
A0A7S5BYX3	NA	NA	NA	0.000702629	0.0006498	0.000644516
A0A7S5BZ17	NA	NA	NA	0.000679779	0.000628668	0.000623557
A0A7S5BZ58	NA	NA	NA	0.000691015	0.00063906	0.000633864
A0A7S5BZ64	NA	NA	NA	0.000663594	0.0006137	0.000608711
A0A7S5BZA7	NA	NA	NA	0.000685351	0.000633821	0.000628668
A0A7S5BZA9	NA	NA	NA	0.000679779	0.000628668	0.000623557
A0A7S5BZC5	NA	NA	NA	0.000674297	0.000623598	0.000618528
A0A7S5BZN2	NA	NA	NA	0.000643175	0.000594817	0.00058998
A0A7S5BZP6	NA	NA	NA	0.00063343	0.000585804	0.000581041
A0A7S5BZT6	NA	NA	NA	0.000679779	0.000628668	0.000623557
A0A7S5BZU0	NA	NA	NA	0.000653225	0.000604111	0.000599199
A0A7S5BZV3	NA	NA	NA	0.000696773	0.000644385	0.000639146
A0A7S5BZW9	NA	NA	NA	0.000674297	0.000623598	0.000618528
A0A7S5BZY1	NA	NA	NA	0.000663594	0.0006137	0.000608711
A0A7S5BZY4	NA	NA	NA	0.000679779	0.000628668	0.000623557
A0A7S5BZY6	NA	NA	NA	0.000702629	0.0006498	0.000644516
A0A7S5C002	NA	NA	NA	0.000668903	0.00061861	0.00061358
A0A7S5C005	NA	NA	NA	0.000679779	NA	0.000623557
A0A7S5C027	NA	NA	NA	0.000674297	0.000623598	0.000618528
A0A7S5C054	NA	NA	NA	0.000643175	0.000594817	0.00058998
A0A7S5C059	NA	NA	NA	0.000714639	0.000660907	0.000655533
A0A7S5C083	NA	NA	NA	0.000658369	0.000608868	0.000603917
A0A7S5C084	NA	NA	NA	0.000691015	0.00063906	0.000633864
A0A7S5C0B7	NA	NA	NA	0.000696773	0.000644385	0.000639146
A0A7S5C0D5	NA	NA	NA	0.000679779	0.000628668	0.000623557
A0A7S5C0S5	NA	NA	NA	0.000696773	0.000644385	0.000639146
A0A7S5C0T4	NA	NA	NA	0.000696773	0.000644385	0.000639146
A0A7S5C0W3	NA	NA	NA	0.00063343	0.000585804	0.000581041
A0A7S5C0Y1	NA	NA	NA	0.000708583	0.000655307	0.000649979
A0A7S5C105	NA	NA	NA	0.000653225	0.000604111	0.000599199
A0A7S5C139	NA	NA	NA	0.000679779	0.000628668	0.000623557
A0A7S5C152	NA	NA	NA	0.000696773	0.000644385	0.000639146
A0A7S5C156	NA	NA	NA	0.000663594	0.0006137	0.000608711
A0A7S5C189	NA	NA	NA	0.000628668	0.0005814	0.000576673
A0A7S5C1A0	NA	NA	NA	0.000696773	0.000644385	0.000639146
A0A7S5C1B1	NA	NA	NA	0.000674297	0.000623598	0.000618528
A0A7S5C1H6	NA	NA	NA	0.000696773	0.000644385	0.000639146
A0A7S5C1J4	NA	NA	NA	0.000679779	0.000628668	0.000623557
A0A7S5C1J8	NA	NA	NA	0.000653225	0.000604111	0.000599199
A0A7S5C1L7	NA	NA	NA	0.000679779	0.000628668	0.000623557
A0A7S5C1P1	NA	NA	NA	0.000685351	0.000633821	0.000628668
A0A7S5C1S1	NA	NA	NA	0.000663594	0.0006137	0.000608711
A0A7S5C1S3	NA	NA	NA	0.000702629	0.0006498	0.000644516
A0A7S5C1S8	NA	NA	NA	0.000708583	0.000655307	0.000649979
A0A7S5C1T2	NA	NA	NA	0.000668903	0.00061861	0.00061358
A0A7S5C1T6	NA	NA	NA	0.000679779	0.000628668	0.000623557
A0A7S5C1U8	NA	NA	NA	0.000685351	0.000633821	0.000628668
A0A7S5C1Y6	NA	NA	NA	0.00063343	0.000585804	0.000581041
A0A7S5C1Z9	NA	NA	NA	0.000679779	0.000628668	0.000623557
A0A7S5C222	NA	NA	NA	0.000653225	0.000604111	0.000599199
A0A7S5C232	NA	NA	NA	0.000702629	0.0006498	0.000644516
A0A7S5C236	NA	NA	NA	0.000702629	0.0006498	0.000644516
A0A7S5C247	NA	NA	NA	0.000696773	0.000644385	0.000639146
A0A7S5C260	NA	NA	NA	0.000685351	0.000633821	0.000628668
A0A7S5C293	NA	NA	NA	0.000643175	0.000594817	0.00058998
A0A7S5C2G9	NA	NA	NA	0.0007208	0.000666605	0.000661184
A0A7S5C2K9	NA	NA	NA	0.000663594	0.0006137	0.000608711
A0A7S5C2P5	NA	NA	NA	0.000663594	0.0006137	0.000608711
A0A7S5C2P6	NA	NA	NA	0.000679779	0.000628668	0.000623557
A0A7S5C2Q2	NA	NA	NA	0.000658369	0.000608868	0.000603917
A0A7S5C2S5	NA	NA	NA	0.000674297	0.000623598	0.000618528
A0A7S5C2W3	NA	NA	NA	0.000643175	0.000594817	0.00058998
A0A7S5C2W7	NA	NA	NA	0.00063343	0.000585804	0.000581041
A0A7S5C2X1	NA	NA	NA	0.000702629	0.0006498	0.000644516
A0A7S5C2X7	NA	NA	NA	0.000674297	0.000623598	0.000618528
A0A7S5C2Y6	NA	NA	NA	0.000658369	0.000608868	0.000603917
A0A7S5C2Z8	NA	NA	NA	0.000685351	0.000633821	0.000628668
A0A7S5C321	NA	NA	NA	0.000702629	0.0006498	0.000644516
A0A7S5C338	NA	NA	NA	0.000668903	0.00061861	0.00061358
A0A7S5C353	NA	NA	NA	0.000663594	0.0006137	0.000608711
A0A7S5C355	NA	NA	NA	0.000668903	0.00061861	0.00061358
A0A7S5C362	NA	NA	NA	0.000643175	0.000594817	0.00058998
A0A7S5C368	NA	NA	NA	0.000668903	0.00061861	0.00061358
A0A7S5C369	NA	NA	NA	0.000668903	0.00061861	0.00061358
A0A7S5C3C7	NA	NA	NA	0.000653225	0.000604111	0.000599199
A0A7S5C3F5	NA	NA	NA	0.000685351	0.000633821	0.000628668
A0A7S5C3G4	NA	NA	NA	0.00063343	0.000585804	0.000581041
A0A7S5C3G8	NA	NA	NA	0.000696773	0.000644385	0.000639146
A0A7S5C3L0	NA	NA	NA	0.000708583	0.000655307	0.000649979
A0A7S5C3L2	NA	NA	NA	0.00063343	0.000585804	0.000581041
A0A7S5C3R2	NA	NA	NA	0.000663594	0.0006137	0.000608711
A0A7S5C3T2	NA	NA	NA	0.000674297	0.000623598	0.000618528
A0A7S5C3V3	NA	NA	NA	0.000685351	0.000633821	0.000628668
A0A7S5C3Z0	NA	NA	NA	0.000674297	0.000623598	0.000618528
A0A7S5C3Z6	NA	NA	NA	0.000668903	0.00061861	0.00061358
A0A7S5C482	NA	NA	NA	0.000663594	0.0006137	0.000608711
A0A7S5C493	NA	NA	NA	0.000679779	0.000628668	0.000623557
A0A7S5C4B6	NA	NA	NA	0.000674297	0.000623598	0.000618528
A0A7S5C4E1	NA	NA	NA	0.000679779	0.000628668	0.000623557
A0A7S5C4E4	NA	NA	NA	0.00063343	0.000585804	0.000581041
A0A7S5C4G5	NA	NA	NA	0.000691015	0.00063906	0.000633864
A0A7S5C4J9	NA	NA	NA	0.000674297	0.000623598	0.000618528
A0A7S5C4K0	NA	NA	NA	0.000691015	0.00063906	0.000633864
A0A7S5C4K3	NA	NA	NA	0.000685351	0.000633821	0.000628668
A0A7S5C4L7	NA	NA	NA	0.000679779	0.000628668	0.000623557
A0A7S5C4P2	NA	NA	NA	0.000658369	0.000608868	0.000603917
A0A7S5C4P8	NA	NA	NA	0.000679779	0.000628668	0.000623557
A0A7S5C4Q6	NA	NA	NA	0.000658369	0.000608868	0.000603917
A0A7S5C4S1	NA	NA	NA	0.00063343	0.000585804	0.000581041
A0A7S5C4Z0	NA	NA	NA	0.000674297	0.000623598	0.000618528
A0A7S5C4Z5	NA	NA	NA	0.000702629	0.0006498	0.000644516
A0A7S5C580	NA	NA	NA	0.00063343	0.000585804	0.000581041
A0A7S5C582	NA	NA	NA	0.000668903	0.00061861	0.00061358
A0A7S5C588	NA	NA	NA	0.000668903	0.00061861	0.00061358
A0A7S5C5P5	NA	NA	NA	0.000696773	0.000644385	0.000639146
A0A7S5C5U8	NA	NA	NA	0.00063343	0.000585804	0.000581041
A0A7S5C5W8	NA	NA	NA	0.000668903	0.00061861	0.00061358
A0A7S5C5Z9	NA	NA	NA	0.000679779	0.000628668	0.000623557
A0A7S5C627	NA	NA	NA	0.000708583	0.000655307	0.000649979
A0A7S5C632	NA	NA	NA	0.000674297	0.000623598	0.000618528
A0A7S5C688	NA	NA	NA	0.000679779	0.000628668	0.000623557
A0A7S5C6G9	NA	NA	NA	0.000674297	0.000623598	0.000618528
A0A7S5C6H8	NA	NA	NA	0.000696773	0.000644385	0.000639146
A0A7S5C6H9	NA	NA	NA	0.000696773	0.000644385	0.000639146
A0A7S5C6K4	NA	NA	NA	0.000679779	0.000628668	0.000623557
A0A7S5C6L7	NA	NA	NA	0.000658369	0.000608868	0.000603917
A0A7S5C6W3	NA	NA	NA	0.000696773	0.000644385	0.000639146
A0A7S5C6X0	NA	NA	NA	0.000674297	0.000623598	0.000618528
A0A7S5C6X7	NA	NA	NA	0.000708583	0.000655307	0.000649979
A0A7S5C6Y2	NA	NA	NA	0.000679779	0.000628668	0.000623557
A0A7S5C716	NA	NA	NA	0.000685351	0.000633821	0.000628668
A0A7S5C740	NA	NA	NA	0.000708583	0.000655307	0.000649979
A0A7S5C759	NA	NA	NA	0.000685351	0.000633821	0.000628668
A0A7S5C7A4	NA	NA	NA	0.000658369	0.000608868	0.000603917
A0A7S5ETE9	NA	NA	NA	0.000696773	0.000644385	0.000639146
A0A7S5ETK7	NA	NA	NA	0.000691015	0.00063906	0.000633864
A0A7S5ETP2	NA	NA	NA	0.000679779	0.000628668	0.000623557
A0A7S5ETU3	NA	NA	NA	0.000696773	0.000644385	0.000639146
A0A7S5EUF7	NA	NA	NA	0.000663594	0.0006137	0.000608711
A0A7S5EUJ2	NA	NA	NA	0.000668903	0.00061861	0.00061358
A0A7S5EUK7	NA	NA	NA	0.000674297	0.000623598	0.000618528
A0A7S5EUL5	NA	NA	NA	0.000668903	0.00061861	0.00061358
A0A7S5EUN5	NA	NA	NA	0.000668903	0.00061861	0.00061358
A0A7S5EUQ4	NA	NA	NA	0.000674297	0.000623598	0.000618528
A0A7S5EUR7	NA	NA	NA	0.000727068	0.000672402	0.000666934
A0A7S5EUX5	NA	NA	NA	0.000702629	0.0006498	0.000644516
A0A7S5EUZ4	NA	NA	NA	0.00063343	0.000585804	0.000581041
A0A7S5EUZ8	NA	NA	NA	0.000674297	0.000623598	0.000618528
A0A7S5EV10	NA	NA	NA	0.000679779	0.000628668	0.000623557
A0A7S5EV30	NA	NA	NA	0.000668903	0.00061861	0.00061358
A0A7S5EV75	NA	NA	NA	0.00063343	0.000585804	0.000581041
A0A7S5EV78	NA	NA	NA	0.000691015	0.00063906	0.000633864
A0A7S5EV89	NA	NA	NA	0.000679779	0.000628668	0.000623557
A0A7S5EV98	NA	NA	NA	0.000679779	0.000628668	0.000623557
A0A7S5EVB0	NA	NA	NA	0.000668903	0.00061861	0.00061358
A0A7S5EVC2	NA	NA	NA	0.000685351	0.000633821	0.000628668
A0A7S5EVG2	NA	NA	NA	0.000679779	0.000628668	0.000623557
A0A7S5EVJ6	NA	NA	NA	0.000702629	0.0006498	0.000644516
A0A7S5EVL0	NA	NA	NA	0.000668903	0.00061861	0.00061358
A0A7S5EVM3	NA	NA	NA	0.000668903	0.00061861	0.00061358
A0A7S5EVP1	NA	NA	NA	0.000628668	0.0005814	0.000576673
A0A7S5EVS5	NA	NA	NA	0.000628668	0.0005814	0.000576673
A0A7S5EVU1	NA	NA	NA	0.000658369	0.000608868	0.000603917
A0A7S5EVV8	NA	NA	NA	0.000679779	0.000628668	0.000623557
A0A7S5EVX7	NA	NA	NA	0.000679779	0.000628668	0.000623557
A0A7S5EVX8	NA	NA	NA	0.00063343	0.000585804	0.000581041
A0A7S5EW12	NA	NA	NA	0.000663594	0.0006137	0.000608711
A0A7S5EW70	NA	NA	NA	0.000674297	0.000623598	0.000618528
A0A7S5EW94	NA	NA	NA	0.000668903	0.00061861	0.00061358
A0A7S5EWE7	NA	NA	NA	0.000674297	0.000623598	0.000618528
A0A7S5EWH1	NA	NA	NA	0.000653225	0.000604111	0.000599199
A0A7S5EWN2	NA	NA	NA	0.000663594	0.0006137	0.000608711
A0A7S5EWP7	NA	NA	NA	0.000648161	0.000599428	0.000594554
A0A7S5EWS0	NA	NA	NA	0.000674297	0.000623598	0.000618528
A0A7S5EWT3	NA	NA	NA	0.000623976	0.000577061	0.000572369
A0A7S5EWV0	NA	NA	NA	0.00063343	0.000585804	0.000581041
A0A7S5EWY3	NA	NA	NA	0.000658369	0.000608868	0.000603917
A0A7S5EWZ9	NA	NA	NA	0.000685351	0.000633821	0.000628668
A0A7S5EX04	NA	NA	NA	0.000685351	0.000633821	0.000628668
A0A7S5EX15	NA	NA	NA	0.000696773	0.000644385	0.000639146
A0A7S5EX16	NA	NA	NA	0.000696773	0.000644385	0.000639146
A0A7S5EX46	NA	NA	NA	0.000702629	0.0006498	0.000644516
A0A7S5EX91	NA	NA	NA	0.000685351	0.000633821	0.000628668
A0A7S5EXF2	NA	NA	NA	0.000679779	0.000628668	0.000623557
A0A7S5EXG8	NA	NA	NA	0.000696773	0.000644385	0.000639146
A0A7S5EXJ0	NA	NA	NA	0.000679779	0.000628668	0.000623557
A0A7S5EXJ2	NA	NA	NA	0.000628668	0.0005814	0.000576673
A0A7S5EXK1	NA	NA	NA	0.000708583	0.000655307	0.000649979
A0A7S5EXN4	NA	NA	NA	0.000696773	0.000644385	0.000639146
A0A7S5EXQ7	NA	NA	NA	0.000702629	0.0006498	0.000644516
A0A7S5EXQ9	NA	NA	NA	0.0007208	0.000666605	0.000661184
A0A7S5EXT5	NA	NA	NA	0.000708583	0.000655307	0.000649979
A0A7S5EXT8	NA	NA	NA	0.000674297	0.000623598	0.000618528
A0A7S5EY30	NA	NA	NA	0.000674297	0.000623598	0.000618528
A0A7S5EY81	NA	NA	NA	0.000648161	0.000599428	0.000594554
A0A7S5EY94	NA	NA	NA	0.000691015	0.00063906	0.000633864
A0A7S5EYE4	NA	NA	NA	0.000702629	0.0006498	0.000644516
A0A7S5EYF0	NA	NA	NA	0.000674297	0.000623598	0.000618528
A0A7S5EYF9	NA	NA	NA	0.000685351	0.000633821	0.000628668
A0A7S5EYH4	NA	NA	NA	0.000674297	0.000623598	0.000618528
A0A7S5EYH6	NA	NA	NA	0.000668903	0.00061861	0.00061358
A0A7S5EYL6	NA	NA	NA	0.000668903	0.00061861	0.00061358
A0A7S5EYN0	NA	NA	NA	0.000668903	0.00061861	0.00061358
A0A7S5EYN1	NA	NA	NA	0.000653225	0.000604111	0.000599199
A0A7S5EYQ3	NA	NA	NA	0.000648161	0.000599428	0.000594554
A0A7S5EYQ5	NA	NA	NA	0.000696773	0.000644385	0.000639146
A0A7S5EYT1	NA	NA	NA	0.000702629	0.0006498	0.000644516
A0A7U3M552	NA	NA	NA	0.000696773	0.000644385	0.000639146
A0A804GS07	NA	NA	NA	0.000329237	0.000658677	0.000838224
A0A8B0RHQ8	NA	NA	NA	0.00020782	NA	0.000198993
A0A8B0RKI9	NA	NA	NA	0.00020782	NA	0.000198993
A0N071	NA	NA	NA	0.0121622	0.0121915	0.0192499
A5PL32	NA	NA	NA	6.72e-05	NA	6.44e-05
A8K5T0	NA	NA	NA	0.000283677	0.000284518	NA
B0YJC4	NA	NA	NA	0.000348054	0.000316608	0.000515126
B0ZBE2	NA	NA	NA	0.000360007	0.000407967	0.00061591
B2R5G8	NA	NA	NA	NA	0.000279914	0.000403671
B2R8I2	NA	NA	NA	0.000482472	0.000576156	0.000584361
B2R9E5	NA	NA	NA	7.13e-05	NA	6.82e-05
B2R9F2	NA	NA	NA	0.000157875	0.000207776	0.000209311
B2RMS9	NA	NA	NA	0.000613478	0.000716527	0.00103739
B3KRK8	NA	NA	NA	NA	0.000335278	0.000545501
B3KS79	NA	NA	NA	0.00115275	0.00131991	0.00202737
B3KUB5	NA	NA	NA	4.76e-05	9.36e-05	0.000117302
B3KY47	NA	NA	NA	1.66e-05	8.98e-06	2.27e-05
B4DMX4	NA	NA	NA	0.000141772	0.000115984	NA
B4DNT5	NA	NA	NA	0.000106536	NA	0.000102071
B4DPN0	NA	NA	NA	0.00024233	0.000257312	0.000486174
B4DVQ0	NA	NA	NA	0.000361864	0.000723951	0.000921291
B4DW52	NA	NA	NA	0.000347265	0.000694743	0.000884121
B4DX19	NA	NA	NA	0.000519549	0.000371576	NA
B4E1B3	NA	NA	NA	0.000374685	0.000424601	0.000641022
B4E1N5	NA	NA	NA	8.71e-05	NA	8.33e-05
B4E244	NA	NA	NA	2.63e-05	1.42e-05	3.59e-05
B4E335	NA	NA	NA	0.000343307	0.000686826	0.000874045
B4E3A4	NA	NA	NA	0.000338485	0.000677179	0.000861769
B7Z6N2	NA	NA	NA	0.000256501	0.000231285	0.000526298
B7Z992	NA	NA	NA	0.000275155	0.000248105	0.000564575
B7Z9A0	NA	NA	NA	0.000260578	0.000234961	0.000534663
B7ZKJ8	NA	NA	NA	0.000610197	0.000712695	0.00103184
B7ZLE5	NA	NA	NA	3.18e-05	6.29e-05	7.4e-05
B9A064	NA	NA	NA	0.00201103	NA	0.00320673
D6R934	NA	NA	NA	0.000333119	0.000308072	0.000627218
D9IWP9	NA	NA	NA	0.000203676	0.000216268	0.000408624
E9KL23	NA	NA	NA	NA	0.00935292	0.0175085
G3V350	NA	NA	NA	NA	0.000302695	0.000304932
H0Y860	NA	NA	NA	5.22e-05	0.000102555	0.000128431
H7C5A5	NA	NA	NA	6.57e-05	0.000129092	0.000161739
H7C5C6	NA	NA	NA	6.85e-05	0.000134715	0.000168783
I3L4N8	NA	NA	NA	0.000343307	0.000686826	0.000874045
J3KMX3	NA	NA	NA	0.000102796	8.41e-05	NA
O14791	NA	NA	NA	7.41e-05	NA	7.1e-05
O14791-2	NA	NA	NA	7.13e-05	NA	6.82e-05
O14791-3	NA	NA	NA	7.77e-05	NA	7.44e-05
O60397	NA	NA	NA	0.000116	NA	0.000190411
P01009	NA	NA	NA	NA	0.00935292	0.0175085
P01011	NA	NA	NA	0.00122088	0.00139792	0.00214718
P01019	NA	NA	NA	0.000366814	0.000415681	0.000627555
P01031	NA	NA	NA	2.49e-05	3.93e-05	3.62e-05
P02042	NA	NA	NA	0.0121622	0.0121915	0.0192499
P02743	NA	NA	NA	0.000121306	0.000214171	0.00019912
P02745	NA	NA	NA	6.02e-05	NA	0.000115398
P02746	NA	NA	NA	0.000330485	0.000305637	0.00062226
P02747	NA	NA	NA	0.00049184	0.000417729	0.000823818
P02749	NA	NA	NA	0.000192459	0.000204357	0.00038612
P02751	NA	NA	NA	2.88e-05	5.69e-05	6.68e-05
P02751-1	NA	NA	NA	2.99e-05	5.91e-05	6.94e-05
P02751-10	NA	NA	NA	3.28e-05	6.48e-05	7.6e-05
P02751-11	NA	NA	NA	2.99e-05	5.91e-05	6.94e-05
P02751-13	NA	NA	NA	3.15e-05	6.22e-05	7.31e-05
P02751-14	NA	NA	NA	3.15e-05	6.23e-05	7.31e-05
P02751-17	NA	NA	NA	3.06e-05	6.05e-05	7.1e-05
P02751-3	NA	NA	NA	3.03e-05	5.99e-05	7.03e-05
P02751-4	NA	NA	NA	3.51e-05	6.94e-05	8.14e-05
P02751-5	NA	NA	NA	3.23e-05	6.38e-05	7.48e-05
P02751-6	NA	NA	NA	3.27e-05	6.46e-05	7.57e-05
P02751-7	NA	NA	NA	2.92e-05	5.76e-05	6.77e-05
P02751-8	NA	NA	NA	3.11e-05	6.14e-05	7.21e-05
P02751-9	NA	NA	NA	3.18e-05	6.29e-05	7.4e-05
P02760	NA	NA	NA	0.000216577	0.000116299	0.000298166
P02771	NA	NA	NA	0.00010499	8.59e-05	NA
P02787	NA	NA	NA	0.0100024	0.00928292	0.0167772
P04196	NA	NA	NA	0.000482472	0.000576156	0.000584361
P04217	NA	NA	NA	0.000804829	0.000730532	0.00110092
P05546	NA	NA	NA	0.000221772	6.83e-05	0.000364032
P06396	NA	NA	NA	0.000251581	0.000226848	0.000516203
P06396-2	NA	NA	NA	0.000269133	0.000242675	0.000552217
P06396-3	NA	NA	NA	0.000265143	0.000239077	0.000544031
P06396-4	NA	NA	NA	0.000266219	0.000240048	0.000546239
P06727	NA	NA	NA	NA	0.000241214	0.000142783
P08185	NA	NA	NA	0.000157875	0.000207776	0.000209311
P08519	NA	NA	NA	NA	7.84e-06	4.16e-05
P08603	NA	NA	NA	0.000283677	0.000284518	0.000495161
P0DOX8	NA	NA	NA	0.00199241	NA	0.00317704
P10720	NA	NA	NA	0.000638446	0.000721653	0.000582217
P27169	NA	NA	NA	0.000519549	0.000371576	0.000614034
P35542	NA	NA	NA	NA	0.000279914	0.000403671
P43652	NA	NA	NA	0.000176537	0.000182248	0.000242606
P63261	NA	NA	NA	0.000321336	0.000642868	0.000818106
Q14624	NA	NA	NA	0.000613478	0.000716527	0.00103739
Q14624-2	NA	NA	NA	0.000624217	0.00072907	0.00105555
Q14624-3	NA	NA	NA	0.000633927	0.000740411	0.00107197
Q1HP67	NA	NA	NA	NA	7.84e-06	4.16e-05
Q1WWL5	NA	NA	NA	6.86e-05	NA	6.58e-05
Q29RW7	NA	NA	NA	6.86e-05	NA	6.58e-05
Q2KHQ6	NA	NA	NA	7.41e-05	NA	7.1e-05
Q53GY3	NA	NA	NA	0.000360007	0.000407967	0.00061591
Q53YY1	NA	NA	NA	0.000360007	0.000407967	0.00061591
Q59EP2	NA	NA	NA	0.000355607	0.000402982	0.000608384
Q5CZ94	NA	NA	NA	0.00183915	NA	0.00293265
Q5EFE5	NA	NA	NA	0.0081076	0.00815397	NA
Q6GMV7	NA	NA	NA	0.00182356	NA	0.0029078
Q6GMW4	NA	NA	NA	0.00184704	NA	0.00294524
Q6GMW6	NA	NA	NA	0.00183132	NA	0.00292017
Q6MZM7	NA	NA	NA	3.25e-05	6.43e-05	7.54e-05
Q6MZQ6	NA	NA	NA	0.00808689	NA	0.0131724
Q6MZV6	NA	NA	NA	0.00290073	NA	0.00407885
Q6N092	NA	NA	NA	0.00299937	0.00267745	0.00472894
Q6NS95	NA	NA	NA	0.00183915	0.00208963	0.00293265
Q6P5S3	NA	NA	NA	0.00182356	NA	0.0029078
Q6PIK1	NA	NA	NA	0.00183132	NA	0.00292017
Q6ZVL3	NA	NA	NA	3.65e-05	1.97e-05	4.99e-05
Q86U78	NA	NA	NA	0.000360007	0.000407967	0.00061591
Q8TF72	NA	NA	NA	1.48e-05	7.98e-06	2.02e-05
Q8WVW5	NA	NA	NA	0.000331958	0.00066412	0.000845152
Q96E61	NA	NA	NA	0.00182356	NA	0.0029078
Q9P246	NA	NA	NA	5.27e-05	0.000103654	0.000129896
Q9P246-2	NA	NA	NA	4.68e-05	9.19e-05	0.000115251
Q9P246-3	NA	NA	NA	6.57e-05	0.000129092	0.000161739
R4GMP0	NA	NA	NA	0.000183865	0.000361337	0.000452716
R4GN82	NA	NA	NA	0.000247467	0.000486328	0.000609314
R4GNC5	NA	NA	NA	0.000452267	0.000888807	0.00111357
U5LGU2	NA	NA	NA	0.000100718	NA	9.65e-05
U5LGW0	NA	NA	NA	0.000100718	NA	9.65e-05
U5LGY0	NA	NA	NA	0.000100718	NA	9.65e-05
U5LH46	NA	NA	NA	0.000100718	NA	9.65e-05
U5LH96	NA	NA	NA	0.000100718	NA	9.65e-05
U5LHF6	NA	NA	NA	0.000100718	NA	9.65e-05
U5LI90	NA	NA	NA	0.000100718	NA	9.65e-05
U5LIA9	NA	NA	NA	0.000100718	NA	9.65e-05
U5LIC5	NA	NA	NA	0.000100718	NA	9.65e-05
U5LIG7	NA	NA	NA	0.000100718	NA	9.65e-05
U5LIH6	NA	NA	NA	0.000100718	NA	9.65e-05
U5LII8	NA	NA	NA	0.000100718	NA	9.65e-05
U5LIJ1	NA	NA	NA	0.000100718	NA	9.65e-05
U5LKC6	NA	NA	NA	0.000100718	NA	9.65e-05
U5LKG0	NA	NA	NA	0.000100718	NA	9.65e-05
U5LKH9	NA	NA	NA	0.000100718	NA	9.65e-05
U5LKJ0	NA	NA	NA	0.000100718	NA	9.65e-05
U5LKM6	NA	NA	NA	0.000100718	NA	9.65e-05
U5LKN0	NA	NA	NA	0.000100718	NA	9.65e-05
U5LKN4	NA	NA	NA	0.000100718	NA	9.65e-05
U5LKP5	NA	NA	NA	0.000100718	NA	9.65e-05
U5LKQ0	NA	NA	NA	0.000100718	NA	9.65e-05
U5LKR8	NA	NA	NA	0.000100718	NA	9.65e-05
U5LKT7	NA	NA	NA	0.000100718	NA	9.65e-05
V9HWD8	NA	NA	NA	0.000804829	0.000730532	0.00110092
V9HWP0	NA	NA	NA	0.000121306	0.000214171	0.00019912
X6RLJ0	NA	NA	NA	6.71e-05	NA	0.000128431
A0A024R035	0.000546803	0.000528537	0.000646587	NA	0.000207494	0.000397172
A0A024R0T8	0.00288477	0.002172	0.00334381	0.00343695	0.00254831	0.00510668
A0A024R3E3	0.021198	0.0231065	0.0280412	0.0269038	0.0239355	0.0464902
A0A0K2BMD8	0.0130588	0.0102622	0.0155904	0.0204183	0.0216539	0.0268356
A0A0S2Z3D5	0.00278021	0.00300144	0.00278941	0.00140415	0.00123401	0.00247042
A0A1U9X7H2	0.000200041	0.000144199	0.000202754	0.000849776	0.000714439	0.00166435
A0A1U9X7H4	0.000200041	0.000144199	0.000202754	0.000849776	0.000714439	0.00166435
A0A1U9X7H5	0.000200041	0.000144199	0.000202754	0.000849776	0.000714439	0.00166435
A0A1U9X7H6	0.000200041	0.000144199	0.000202754	0.000849776	0.000714439	0.00166435
A0A1U9X7H7	0.000200041	0.000144199	0.000202754	0.000849776	0.000714439	0.00166435
A0A1U9X7H8	0.000200041	0.000144199	0.000202754	0.000849776	0.000714439	0.00166435
A0A1U9X7I0	0.000200041	0.000144199	0.000202754	0.000849776	0.000714439	0.00166435
A0A384NKS6	0.00198284	0.00198907	0.0023318	0.000952265	0.000907904	0.00175649
A2RTY6	0.000516978	0.00058758	0.00062087	0.00105283	0.00109388	0.00165565
A3KPE2	0.00277875	0.00359135	0.00339015	0.000372606	0.000459454	0.000489299
A5PL27	5.26e-05	0.000249207	8.49e-05	0.00116379	0.00115744	0.00184968
A8K5A4	5.26e-05	0.000249207	8.49e-05	0.00116379	0.00115744	0.00184968
B0YIW2	0.00235125	0.00303884	0.00286859	0.000315282	0.000388769	0.000414022
B2R7F8	NA	5.56e-05	7.97e-05	0.000367362	0.000280778	0.000593047
B4DPP8	0.000662883	0.000760199	0.000933155	0.0013096	0.00103028	0.00201349
B4E1B2	0.00109702	0.00140333	0.00125659	0.00993836	NA	0.0167482
B4E1D8	0.000285133	0.000326993	0.000276958	0.000105525	9.33e-05	0.000338902
B4E1E1	0.000272426	0.000312421	0.000264616	0.000100823	8.92e-05	0.000323799
B4E1Z4	0.00012072	8.7e-05	0.000122357	0.000512819	0.000431147	0.00100439
B7Z539	7.11e-05	6.21e-05	NA	0.000785419	0.00101198	0.00130802
B7Z549	6.77e-05	5.92e-05	NA	0.000748294	0.000964142	0.00124619
B7Z8Q2	0.0132477	0.0141556	0.0155917	0.00265798	0.00229531	0.0045681
C0JYY2	0.00012281	0.000153643	0.000127304	0.00104932	0.000989368	0.00178259
D3DNU8	0.000644255	0.000738835	0.000906931	0.00127279	0.00100133	0.00195691
D3DRR6	0.000516432	0.000586959	0.000620214	0.00105172	0.00109272	0.0016539
D3JV41	0.000606474	0.000437177	0.000870822	0.000546489	0.0006859	0.00086501
D3JV42	0.00109165	0.000786918	0.00156748	0.00098368	NA	0.00155702
D3JV43	0.00112376	0.000810063	0.00161358	0.00101261	NA	0.00160281
D6RD17	0.000356931	0.000382752	NA	0.000657875	0.000796729	0.00105417
D6RHJ6	0.000356931	0.000382752	NA	0.000657875	0.000796729	0.00105417
D9YZU5	0.0111591	0.0134219	0.0149284	0.0243745	0.0235475	0.0427287
D9ZGG2	0.00698079	0.0071972	0.0078046	0.000962072	0.00100393	0.00165522
F6KPG5	0.0680731	0.0930056	NA	0.074394	NA	0.122771
K7ERI9	0.00310956	0.00234125	0.00360436	0.00370477	0.00274688	0.0055046
P00450	5.26e-05	0.000249207	8.49e-05	0.00116379	0.00115744	0.00184968
P00734	0.0289364	0.0306015	0.0369308	0.000371648	0.00035833	0.00053217
P00738	0.00954883	0.0111747	0.011462	0.0117751	0.0122902	0.0214363
P00747	NA	5.56e-05	7.97e-05	0.000367362	0.000280778	0.000593047
P00751	0.000200041	0.000144199	0.000202754	0.000849776	0.000714439	0.00166435
P01023	0.00184559	0.0014031	0.00172086	0.00394573	0.00365832	0.0059729
P01024	0.00175837	0.00208979	0.00212298	0.00328879	0.00342034	0.0050295
P01042-2	0.000644255	0.000738835	0.000906931	0.00127279	0.00100133	0.00195691
P01591	0.000352441	0.000377936	NA	0.0006496	0.000786707	0.00104091
P01871	0.00101213	0.00126021	0.0013678	0.00449496	0.00383569	0.00687043
P01871-2	0.000967287	0.00120437	0.00130721	NA	0.00366575	0.00656604
P02647	0.021198	0.0231065	0.0280412	0.0269038	0.0239355	0.0464902
P02649	0.00278021	0.00300144	0.00278941	0.00140415	0.00123401	0.00247042
P02652	0.0187983	0.0185284	0.023171	0.0135256	0.0154198	0.0285799
P02654	0.00288477	0.002172	0.00334381	0.00343695	0.00254831	0.00510668
P02656	0.00277875	0.00359135	0.00339015	0.000372606	0.000459454	0.000489299
P02748	0.000546803	0.000528537	0.000646587	NA	0.000207494	0.000397172
P02763	0.000202761	0.00019931	NA	0.000991021	0.000690211	0.00146607
P02765	0.0156302	0.0167013	0.0183957	0.00313598	0.00270809	0.00538961
P02768	0.0705852	0.090031	0.0985	0.0790498	0.0830624	0.131965
P02774	0.000300934	0.000348635	9.53e-05	0.00186256	0.0017753	0.00283592
P02774-3	0.000289336	0.000335199	9.16e-05	0.00179078	0.00170688	0.00272662
P02775	0.000596998	0.000430346	0.000857215	0.00053795	0.000675183	0.000851493
P02776	0.00721284	0.00902371	0.0100969	0.00065741	0.000743088	0.000599511
P02790	0.00170915	0.00114894	0.00135513	0.00429562	0.00492273	0.00814332
P04003	0.000255999	0.000293582	0.000248659	9.47e-05	8.38e-05	0.000304274
P04004	0.00698079	0.0071972	0.0078046	0.000962072	0.00100393	0.00165522
P06703	0.000452834	0.000890251	0.000573717	0.000655787	0.00022743	0.000672784
P08670	0.00189126	0.00281547	0.0027701	0.000321913	0.000292828	0.000476435
P0C0L5	0.000362215	0.000318721	0.000333078	0.000597879	0.000642907	0.00099066
P10909	0.00221248	0.00221943	0.00260185	0.00106255	0.00101305	0.00195992
P10909-2	0.00198284	0.00198907	0.0023318	0.000952265	0.000907904	0.00175649
P10909-4	0.00238799	0.00239549	0.00280825	0.00114684	0.00109341	0.00211539
P10909-5	0.00215957	0.00216636	0.00253964	0.00103714	0.000988826	0.00191305
P10909-6	0.00231563	0.0023229	0.00272315	0.00111209	0.00106028	0.00205129
P19823	0.000516978	0.00058758	0.00062087	0.00105283	0.00109388	0.00165565
P19827	5.04e-05	4.4e-05	NA	0.000556087	0.000716492	0.000926094
P60709	0.00381739	0.00329838	0.00502577	0.000321336	0.000642868	0.000818106
P68871	0.0111591	0.0134219	0.0149284	0.0243745	0.0235475	0.0427287
Q1KLZ0	0.00381739	0.00329838	0.00502577	0.000321336	0.000642868	0.000818106
Q53G76	0.00381739	0.00329838	0.00502577	0.000321336	0.000642868	0.000818106
Q53G99	0.00381739	0.00329838	0.00502577	0.000321336	0.000642868	0.000818106
Q53GK6	0.00381739	0.00329838	0.00502577	0.000321336	0.000642868	0.000818106
Q53HU8	0.00189126	NA	0.0027701	0.000321913	0.000292828	0.000476435
Q567P1	0.000628668	0.00136379	0.000823956	0.00390333	0.00323241	NA
Q5EBM2	NA	0.00300074	0.0043775	NA	0.00556086	0.0095201
Q5T985	0.00052306	0.000594492	0.000628174	0.00106521	0.00110674	0.00167513
Q6GMX3	0.000626005	NA	0.000820464	0.00388679	0.00321871	NA
Q6IN99	0.000628668	NA	0.000823956	0.00390333	0.00323241	NA
Q6N093	0.00274877	0.00236573	0.0030956	0.0053725	0.00527398	0.00884785
Q8NEJ1	0.000626005	0.00135801	0.000820464	0.00388679	0.00321871	0.00593533
Q96K68	0.00168094	0.00203753	NA	NA	0.00308918	0.00536866
R4GN98	0.000479471	0.000942619	0.000607465	0.000694362	0.000240808	0.000712361
S6BGD6	0.000628668	0.00136379	0.000823956	0.00390333	0.00323241	0.00596059
V9GYM3	0.014134	0.0139311	0.0174218	0.0101696	0.0115938	0.0214886
V9HW34	0.00205943	0.00560432	0.00499867	0.0047405	0.00430665	0.00877769
V9HW68	NA	0.00583872	0.00774519	0.00839268	0.008352	0.0133727
V9HWA9	0.00175837	0.00208979	0.00212298	0.00328879	0.00342034	0.0050295
V9HWE1	0.00189126	0.00281547	0.0027701	0.000321913	0.000292828	0.000476435
V9HWF6	0.000202761	0.00019931	NA	0.000991021	0.000690211	0.00146607

## Sheet: DS1DS6
Supplementary Table 5: Proteins that are differentially expressed in ASCs cultured in DS (DS6) after 6 days vs 1 month (DS1). DS1.1,2,3 are the number of the sample for DS6 samples. The same is for DS1 samples
	DS1.1	DS1.2	DS1.3	DS6.1	DS6.2	DS6.3
A0A024R035	0.000546803	0.000528537	0.000646587	NA	NA	NA
A0A0S2Z4K3	0.0023814	0.00312608	0.00402918	NA	NA	NA
A0A0S2Z4L3	0.00227376	0.00298479	0.00384707	NA	NA	NA
A0A1B0GVI3	6.53e-05	NA	9.31e-05	NA	NA	NA
A0A1U9X7H2	0.000200041	0.000144199	0.000202754	NA	NA	NA
A0A1U9X7H4	0.000200041	0.000144199	0.000202754	NA	NA	NA
A0A1U9X7H5	0.000200041	0.000144199	0.000202754	NA	NA	NA
A0A1U9X7H6	0.000200041	0.000144199	0.000202754	NA	NA	NA
A0A1U9X7H7	0.000200041	0.000144199	0.000202754	NA	NA	NA
A0A1U9X7H8	0.000200041	0.000144199	0.000202754	NA	NA	NA
A0A1U9X7I0	0.000200041	0.000144199	0.000202754	NA	NA	NA
A0A1W2PQM2	0.000564301	0.000508471	0.000337611	NA	NA	NA
A0A286YEY4	0.00290186	0.00249749	0.00326801	NA	NA	NA
A0A3B3ISJ1	0.00243176	0.0031922	0.00411439	NA	NA	NA
A0A678MA98	0.00054004	NA	0.000547363	NA	NA	NA
A0A7I2V4V1	0.000849064	0.0019196	0.000968148	NA	NA	NA
A0A7I6GV05	0.000205972	0.000148475	0.000208765	NA	NA	NA
A0A7I6GV09	0.000205972	0.000148475	0.000208765	NA	NA	NA
A0A7P0T8J3	0.000469769	0.000564388	0.000489365	NA	NA	NA
A0A7P0T9D6	0.000440014	NA	0.000458368	NA	NA	NA
A0A7P0T9U6	0.000471702	NA	0.000491379	NA	NA	NA
A0A7P0TAE1	0.000193703	0.000133283	NA	NA	NA	NA
A0A7P0TAT8	0.000187754	0.00012919	NA	NA	NA	NA
A3KPE2	0.00277875	0.00359135	0.00339015	NA	NA	NA
A3RKG7	0.000933037	0.000458577	0.000780193	NA	NA	NA
A5PL27	5.26e-05	0.000249207	8.49e-05	NA	NA	NA
A6NMY6	0.000796467	0.00140333	0.00146603	NA	NA	NA
A8JZY9	0.000406647	0.000366414	0.000243289	NA	NA	NA
A8K486	0.00030875	0.000698037	0.000352054	NA	NA	NA
A8K5A4	5.26e-05	0.000249207	8.49e-05	NA	NA	NA
B0YIW2	0.00235125	0.00303884	0.00286859	NA	NA	NA
B0YJC6	0.00205711	0.00243841	0.00539649	NA	NA	NA
B2R7F8	NA	5.56e-05	7.97e-05	NA	NA	NA
B2RE56	0.00030875	0.000698037	0.000352054	NA	NA	NA
B3KPS3	0.00044086	0.000397242	0.000263758	NA	NA	NA
B3KT06	0.00044086	0.000397242	0.000263758	NA	NA	NA
B3KTA8	7.2e-05	NA	0.000116145	NA	NA	NA
B4DPH4	NA	0.000110734	0.000158583	NA	NA	NA
B4DPM2	0.000641609	0.000315344	0.000536506	NA	NA	NA
B4DQK4	0.000476358	NA	0.000284996	NA	NA	NA
B4E1Z4	0.00012072	8.7e-05	0.000122357	NA	NA	NA
B7Z539	7.11e-05	6.21e-05	NA	NA	NA	NA
B7Z549	6.77e-05	5.92e-05	NA	NA	NA	NA
B7Z5Q2	5.93e-05	0.000280557	9.55e-05	NA	NA	NA
C9J5S7	0.000421023	0.00095187	0.000480074	NA	NA	NA
C9JA05	0.000800545	0.000858457	NA	NA	NA	NA
D3JV41	0.000606474	0.000437177	0.000870822	NA	NA	NA
D3JV42	0.00109165	0.000786918	0.00156748	NA	NA	NA
D3JV43	0.00112376	0.000810063	0.00161358	NA	NA	NA
D6RBL5	NA	0.00107857	0.0016384	NA	NA	NA
D6RD17	0.000356931	0.000382752	NA	NA	NA	NA
D6RHJ6	0.000356931	0.000382752	NA	NA	NA	NA
E7EMC7	0.00043127	0.00102008	0.000358574	NA	NA	NA
E7ETN3	0.000137069	9.88e-05	0.000138927	NA	NA	NA
E9PFZ2	5.93e-05	0.000280557	9.55e-05	NA	NA	NA
F5GXH2	0.000849064	0.00083461	0.00107572	NA	NA	NA
F5GXY2	0.00062047	0.000609907	0.000786103	NA	NA	NA
F5GYU2	0.000672175	0.000660733	0.000851612	NA	NA	NA
F5GZQ4	0.00134435	0.00132147	0.00170322	NA	NA	NA
F5H5D3	0.000353368	0.000318406	0.000211413	NA	NA	NA
F5H5J4	0.00108756	0.00106905	0.00137789	NA	NA	NA
F5H6W8	0.00102972	0.00101219	0.0013046	NA	NA	NA
F5H8B0	0.000666804	0.000327727	0.000557572	NA	NA	NA
F8WAS2	0.000215255	0.000188081	NA	NA	NA	NA
F8WE65	0.000424532	0.000959802	0.000484075	NA	NA	NA
H0YIV0	0.000191999	0.000132112	NA	NA	NA	NA
H6VRF8	0.00106001	0.00120526	0.0016236	NA	NA	NA
H6VRF9	0.00106001	0.00120526	0.0016236	NA	NA	NA
H6VRG0	0.00106001	0.00120526	0.0016236	NA	NA	NA
H6VRG1	0.00105837	0.00120339	0.00162109	NA	NA	NA
H6VRG2	0.00103628	0.00117416	0.00145323	NA	NA	NA
H6VRG3	0.00106001	0.00120526	0.0016236	NA	NA	NA
H7C5H1	0.000501086	0.000361209	0.000507881	NA	NA	NA
H7C5N5	0.000249058	NA	0.000401603	NA	NA	NA
H7C5R1	6.57e-05	NA	0.000106057	NA	NA	NA
I3L0S0	0.000491947	0.000591033	0.000512467	NA	NA	NA
P00338-4	0.00035326	0.000347246	0.000447562	NA	NA	NA
P00450	5.26e-05	0.000249207	8.49e-05	NA	NA	NA
P00747	NA	5.56e-05	7.97e-05	NA	NA	NA
P00751	0.000200041	0.000144199	0.000202754	NA	NA	NA
P01591	0.000352441	0.000377936	NA	NA	NA	NA
P01859	0.00351606	0.0030261	0.00395971	NA	NA	NA
P02652	0.0187983	0.0185284	0.023171	NA	NA	NA
P02656	0.00277875	0.00359135	0.00339015	NA	NA	NA
P02748	0.000546803	0.000528537	0.000646587	NA	NA	NA
P02763	0.000202761	0.00019931	NA	NA	NA	NA
P02775	0.000596998	0.000430346	0.000857215	NA	NA	NA
P02776	0.00721284	0.00902371	0.0100969	NA	NA	NA
P02790	0.00170915	0.00114894	0.00135513	NA	NA	NA
P04264	0.00106001	0.00120526	0.0016236	NA	NA	NA
P06703	0.000452834	0.000890251	0.000573717	NA	NA	NA
P07225	0.0023814	0.00312608	0.00402918	NA	NA	NA
P08709	0.000546607	0.000268652	0.000457066	NA	NA	NA
P08709-2	0.000573692	0.000281963	0.000479713	NA	NA	NA
P13645	6.98e-05	NA	9.95e-05	NA	NA	NA
P19652	0.000202761	0.00019931	NA	NA	NA	NA
P19827	5.04e-05	4.4e-05	NA	NA	NA	NA
P22891	0.00216511	0.00256643	0.0056798	NA	NA	NA
P22891-2	0.00205224	0.00243263	0.0053837	NA	NA	NA
P62937	0.00030875	0.000698037	0.000352054	NA	NA	NA
P62937-2	0.000485179	0.00109692	0.000553228	NA	NA	NA
P68363	0.000406647	0.000366414	0.000243289	NA	NA	NA
Q13501-2	0.000457922	NA	0.000380732	NA	NA	NA
Q16519	0.00247665	0.00325113	0.00419034	NA	NA	NA
Q1L857	5.57e-05	0.000263823	8.99e-05	NA	NA	NA
Q53GA7	0.000408458	0.000368046	0.000244373	NA	NA	NA
Q5EBM2	NA	0.00300074	0.0043775	NA	NA	NA
Q68CN4	0.0024388	0.00209896	0.00274652	NA	NA	NA
Q68DS2	NA	0.000214614	0.000307349	NA	NA	NA
Q6N093	0.00274877	0.00236573	0.0030956	NA	NA	NA
Q6S8J3	0.00081984	0.000656819	0.00121281	NA	NA	NA
Q71U36	0.000406647	0.000366414	0.000243289	NA	NA	NA
Q71U36-2	0.00044086	0.000397242	0.000263758	NA	NA	NA
Q71V99	0.000310633	0.000702294	0.0003542	NA	NA	NA
Q8N532	0.000564301	0.000508471	0.000337611	NA	NA	NA
Q8TE01	0.000178229	0.000145996	0.000169355	NA	NA	NA
Q9BQE3	0.000408458	0.000368046	0.000244373	NA	NA	NA
Q9NSD0	0.00247665	0.00325113	0.00419034	NA	NA	NA
R4GN98	0.000479471	0.000942619	0.000607465	NA	NA	NA
V9GYM3	0.014134	0.0139311	0.0174218	NA	NA	NA
V9HWF5	0.00030875	0.000698037	0.000352054	NA	NA	NA
V9HWF6	0.000202761	0.00019931	NA	NA	NA	NA
A0A024R1N1	NA	NA	NA	3.68e-05	7.31e-05	0.00010841
A0A024R1Z6	NA	NA	NA	0.00115369	0.000468607	0.000673287
A0A024R3X4	NA	NA	NA	0.000404628	0.00015713	NA
A0A024R4F1	NA	NA	NA	0.00238619	0.00197081	0.00233711
A0A024RDG6	NA	NA	NA	0.000183239	0.000145549	NA
A0A087WV01	NA	NA	NA	NA	0.00104714	0.00157165
A0A087X2E9	NA	NA	NA	NA	0.00067345	0.000710477
A0A0S2Z2Z6	NA	NA	NA	0.000252637	0.000267563	0.000131056
A0A0S2Z3G9	NA	NA	NA	0.000339337	NA	0.000118822
A0A0S2Z3X3	NA	NA	NA	0.000888321	NA	0.000311052
A0A1W2PPU6	NA	NA	NA	0.000199973	0.000158841	NA
A0A1W2PPX5	NA	NA	NA	0.000202751	0.000161047	NA
A0A1W2PQB7	NA	NA	NA	0.000186359	0.000148027	NA
A0A1W2PQR6	NA	NA	NA	0.000195075	0.00015495	NA
A0A1W2PRS1	NA	NA	NA	0.000168764	0.000134051	NA
A0A1W2PS43	NA	NA	NA	0.000184397	0.000146469	NA
A0A248RGE3	NA	NA	NA	0.000888321	0.000423363	0.000414736
A0A2R8Y4F5	NA	NA	NA	0.000148623	NA	0.000192746
A0A2R8Y6G6	NA	NA	NA	0.00238619	0.00197081	0.00233711
A0A2R8Y793	NA	NA	NA	0.00541904	NA	0.00512493
A0A384MR27	NA	NA	NA	0.0028242	0.00239487	0.00190062
A0A384NPQ2	NA	NA	NA	0.00129454	0.000678657	0.00106776
A0A384NYT8	NA	NA	NA	0.000617805	0.000203699	0.000190479
A0A7I2V2X6	NA	NA	NA	0.000428562	0.000166423	NA
A0A7I2V2Y2	NA	NA	NA	0.000123744	NA	0.000105042
A0A7I2V540	NA	NA	NA	7.05e-05	NA	5.98e-05
A0A7I2V599	NA	NA	NA	0.000431754	0.000167663	NA
A0A7I2YQK6	NA	NA	NA	0.00048102	0.000186795	NA
A0A7P0T8A3	NA	NA	NA	7.46e-05	NA	6.33e-05
A0A7P0T8C0	NA	NA	NA	0.00152104	0.00149746	0.00147529
A0A7P0T8Q5	NA	NA	NA	7.52e-05	NA	6.38e-05
A0A7P0T937	NA	NA	NA	0.000906658	0.000768643	0.000949707
A0A7P0TAE9	NA	NA	NA	0.000855967	0.000725668	0.000896608
A0A7P0TAQ1	NA	NA	NA	7.73e-05	NA	6.56e-05
A0A7P0TAW3	NA	NA	NA	7.34e-05	NA	6.23e-05
A0A7P0TAY0	NA	NA	NA	0.000239135	NA	0.000202994
A0A7P0TB65	NA	NA	NA	0.000908195	0.000769946	0.000951316
A0A7P0Z4C6	NA	NA	NA	8.17e-05	NA	6.93e-05
A8K3Q7	NA	NA	NA	0.000252637	0.000267563	0.000131056
A8K674	NA	NA	NA	0.000211505	0.000100801	9.87e-05
A8MX94	NA	NA	NA	NA	0.000305762	0.000322573
B2RDW1	NA	NA	NA	0.000825683	0.00039351	0.000385492
B3GQS7	NA	NA	NA	0.000407472	0.000158234	NA
B3KQF5	NA	NA	NA	0.00273152	0.00189684	0.00259638
B4DDZ5	NA	NA	NA	0.000188826	NA	0.000244885
B4DHZ6	NA	NA	NA	NA	0.000685301	0.000567328
B4DI57	NA	NA	NA	0.000703812	0.000508876	0.000421274
B4DPC8	NA	NA	NA	0.00159114	0.00129395	NA
B4DRH6	NA	NA	NA	0.000150903	NA	0.000195703
B4DUA5	NA	NA	NA	0.00161863	0.00159354	0.00156994
B4DV12	NA	NA	NA	0.000841873	0.000401226	0.000393051
B4DW11	NA	NA	NA	0.00105387	0.000855705	0.000656038
B4DY90	NA	NA	NA	NA	0.000194041	0.000181447
B4E112	NA	NA	NA	0.00262213	0.00321554	0.00232672
B7Z4F6	NA	NA	NA	0.000421549	0.0001637	NA
B7Z582	NA	NA	NA	0.000310831	0.000329196	0.000161244
B7Z597	NA	NA	NA	0.000411085	0.000159637	NA
B7Z5E7	NA	NA	NA	0.000448456	0.000174149	NA
C8C504	NA	NA	NA	0.00452137	0.00501123	0.00420003
C9JUP7	NA	NA	NA	7.45e-05	NA	6.32e-05
D6RBJ7	NA	NA	NA	0.000207275	0.000176401	0.000311052
E7EUT5	NA	NA	NA	0.00269503	0.00127497	0.00135693
E9KL44	NA	NA	NA	0.000141805	NA	0.000183905
E9PIT3	NA	NA	NA	0.00690209	0.00521566	0.00512314
E9PK25	NA	NA	NA	0.0014396	0.00176539	0.00127742
E9PLJ3	NA	NA	NA	0.00371745	0.00455874	0.00329864
E9PP27	NA	NA	NA	0.00390861	0.00246961	NA
E9PP50	NA	NA	NA	0.00184704	0.00226503	0.00163895
E9PQB7	NA	NA	NA	0.0024072	0.00295197	0.00213601
F5GXK7	NA	NA	NA	0.000762169	0.00036324	0.000355839
F5GXS2	NA	NA	NA	0.000339337	NA	0.000118822
F5GYU3	NA	NA	NA	0.000961243	0.000458116	0.000448782
F5GZ39	NA	NA	NA	0.00211158	0.00100635	0.000985849
F5H265	NA	NA	NA	0.000864473	0.000411997	0.000403603
F5H2Z3	NA	NA	NA	0.000947107	0.000451379	0.000442182
F5H388	NA	NA	NA	0.00083101	0.000396049	0.000387979
F5H6Q2	NA	NA	NA	0.00105579	0.000503177	0.000492924
F5H747	NA	NA	NA	0.000805041	0.000383672	0.000375855
G3V1A4	NA	NA	NA	0.001971	0.00241705	0.00174895
G3V1N2	NA	NA	NA	NA	0.00197184	0.00222324
H0Y300	NA	NA	NA	0.0119365	0.0102868	0.00738331
H0YAS8	NA	NA	NA	0.00165608	0.00134468	0.00103092
H0YFD6	NA	NA	NA	0.000136613	NA	0.000177171
H3BR70	NA	NA	NA	0.000450471	0.000424905	NA
H7BZ94	NA	NA	NA	0.00157677	0.00155233	0.00152934
J3QKN0	NA	NA	NA	0.000625274	0.000297998	0.000291926
J3QLC9	NA	NA	NA	0.0144546	0.0124569	NA
J3QR68	NA	NA	NA	0.0130592	0.0112544	0.00807778
J3QS39	NA	NA	NA	0.00138502	0.000660082	0.000646632
J3QSA3	NA	NA	NA	0.0029955	0.00142762	0.00139853
J3QTR3	NA	NA	NA	0.00121516	0.000579128	0.000567328
K7EJI9	NA	NA	NA	NA	0.000690302	0.00111096
K7EKP1	NA	NA	NA	NA	0.00108104	0.00173981
K7ELM9	NA	NA	NA	NA	0.000622772	0.00100228
K7EPF9	NA	NA	NA	NA	0.000444148	0.000714804
K7ERT7	NA	NA	NA	0.00310547	0.00126139	0.00181234
K9JA46	NA	NA	NA	NA	0.000111817	0.000208124
L8B196	NA	NA	NA	0.000241663	0.000115174	0.000112827
L8B4I8	NA	NA	NA	0.000241663	0.000115174	0.000112827
L8B4J3	NA	NA	NA	0.000188038	8.96e-05	8.78e-05
L8B4M0	NA	NA	NA	0.000188038	8.96e-05	8.78e-05
L8B4R0	NA	NA	NA	0.000211505	0.000100801	9.87e-05
L8B4Z6	NA	NA	NA	0.000188038	8.96e-05	8.78e-05
M0QXF7	NA	NA	NA	0.000736037	0.000925685	0.00114546
M0QYN0	NA	NA	NA	0.000327128	0.000411416	0.000509095
M0R1V7	NA	NA	NA	0.00204455	0.000974406	0.000954552
O43707	NA	NA	NA	0.000339337	NA	0.000118822
O43707-2	NA	NA	NA	0.000446728	NA	0.000156425
O43707-3	NA	NA	NA	0.000593351	NA	0.000207766
O43852	NA	NA	NA	0.00273152	0.00189684	0.00259638
O43852-3	NA	NA	NA	0.00266386	0.00184986	0.00253207
P02787	NA	NA	NA	0.000575754	0.000416287	0.000344623
P04406	NA	NA	NA	0.00209166	0.000989531	0.00105314
P04406-2	NA	NA	NA	0.00239149	0.00113138	0.0012041
P06733	NA	NA	NA	0.00238619	0.00197081	0.00233711
P07437	NA	NA	NA	0.000615022	0.000202782	0.000189621
P07900	NA	NA	NA	NA	0.000111817	0.000208124
P07900-2	NA	NA	NA	NA	9.58e-05	0.000178392
P08133	NA	NA	NA	0.000252637	0.000267563	0.000131056
P08133-2	NA	NA	NA	0.000265249	0.000280921	0.000137598
P09211	NA	NA	NA	NA	0.000253345	0.000267275
P09382	NA	NA	NA	0.0028242	0.00239487	0.00190062
P0CG47	NA	NA	NA	0.000562474	0.000268068	0.000262606
P0CG48	NA	NA	NA	0.000188038	8.96e-05	8.78e-05
P0DOX6	NA	NA	NA	0.000590364	0.000490248	0.000438497
P10809	NA	NA	NA	0.000404628	0.00015713	NA
P10909-3	NA	NA	NA	0.000846174	0.000687063	NA
P14618-3	NA	NA	NA	0.00031952	0.000301386	NA
P23528	NA	NA	NA	0.00176915	0.00216952	0.00156984
P27824	NA	NA	NA	0.000905127	0.000767344	0.000948102
P27824-2	NA	NA	NA	0.000854602	0.00072451	0.000895178
P30101	NA	NA	NA	0.000877415	0.000705045	0.000762129
P35579	NA	NA	NA	3.68e-05	7.31e-05	0.00010841
P40939	NA	NA	NA	0.000141805	NA	0.000183905
P55072	NA	NA	NA	7.03e-05	NA	5.97e-05
P61026	NA	NA	NA	NA	0.000225088	0.000200456
P62979	NA	NA	NA	0.000825683	0.00039351	0.000385492
P62987	NA	NA	NA	0.0010063	0.000479591	0.000469819
P80723	NA	NA	NA	0.00251939	0.000955519	0.00143057
Q06830	NA	NA	NA	0.00129454	0.000678657	0.00106776
Q06AH7	NA	NA	NA	0.000575754	0.000416287	0.000344623
Q0IIN5	NA	NA	NA	0.000119316	NA	0.000101283
Q14108	NA	NA	NA	0.000183239	0.000145549	NA
Q15293	NA	NA	NA	0.000684893	0.000432742	0.000738841
Q15293-2	NA	NA	NA	0.000809641	0.000511563	0.000873415
Q2TSD0	NA	NA	NA	0.00209166	0.000989531	0.00105314
Q2VPJ6	NA	NA	NA	NA	0.000139914	0.000260421
Q3MIH3	NA	NA	NA	0.0010063	0.000479591	0.000469819
Q49A90	NA	NA	NA	0.00135586	0.000646185	0.000633019
Q504U3	NA	NA	NA	0.000450471	0.000424905	NA
Q53GA1	NA	NA	NA	NA	0.000965547	0.00144918
Q53T70	NA	NA	NA	NA	0.000286736	0.000255358
Q58FF6	NA	NA	NA	NA	0.000162079	0.000301676
Q59EM9	NA	NA	NA	9.84e-05	4.69e-05	4.6e-05
Q5EFE5	NA	NA	NA	0.00531496	0.00497132	0.00373059
Q5J7V8	NA	NA	NA	0.00137394	0.000868107	0.00148216
Q5JP53	NA	NA	NA	0.000641009	0.00021135	0.000197633
Q5PY61	NA	NA	NA	0.000562474	0.000268068	0.000262606
Q5RKT7	NA	NA	NA	0.000825683	0.00039351	0.000385492
Q5SU16	NA	NA	NA	0.000615022	0.000202782	0.000189621
Q5U5U6	NA	NA	NA	0.000562474	0.000268068	0.000262606
Q5UGI3	NA	NA	NA	0.000841873	0.000401226	0.000393051
Q66K58	NA	NA	NA	0.000184537	8.79e-05	8.62e-05
Q6IAW5	NA	NA	NA	0.00273152	0.00189684	0.00259638
Q6LC01	NA	NA	NA	0.000624874	0.00020603	0.000192658
Q86U12	NA	NA	NA	NA	0.000198184	0.000368878
Q8TBA7	NA	NA	NA	NA	0.000128292	0.000238788
Q8WUW7	NA	NA	NA	0.000480677	0.000453397	NA
Q969H8	NA	NA	NA	0.000357383	0.000449466	0.000556178
Q96C32	NA	NA	NA	0.000422317	0.00020127	0.00019717
Q96D15	NA	NA	NA	0.000612616	0.000399268	0.000391134
Q96H31	NA	NA	NA	0.00023591	0.000112431	0.000110141
Q96IF9	NA	NA	NA	8.8e-05	NA	7.47e-05
Q96MH4	NA	NA	NA	0.000331976	0.000158215	0.000154992
Q99536	NA	NA	NA	0.00115369	0.000468607	0.000673287
Q9H2I7	NA	NA	NA	NA	0.00104469	0.00156797
Q9UFQ0	NA	NA	NA	0.000538939	0.000256852	0.000251618
V9H1D9	NA	NA	NA	NA	0.00172653	0.00231777
V9HVY3	NA	NA	NA	0.000877415	0.000705045	0.000762129
V9HVZ4	NA	NA	NA	0.00209166	0.000989531	0.00105314
V9HW80	NA	NA	NA	7.03e-05	NA	5.97e-05
V9HW95	NA	NA	NA	0.000684893	0.000432742	0.000738841
V9HWE9	NA	NA	NA	NA	0.000253345	0.000267275
V9HWI5	NA	NA	NA	0.00176915	0.00216952	0.00156984
A0A024R0T8	0.00288477	0.002172	0.00334381	NA	0.000690302	0.00111096
A0A024R3E3	0.021198	0.0231065	0.0280412	0.00360851	0.00378595	0.00415927
A0A024R4X0	0.000157558	NA	NA	0.000885268	0.00070318	0.000688852
A0A024R5Z7	0.000796467	0.00140333	0.00146603	0.00238615	0.00175048	0.00217604
A0A024R5Z9	0.000748327	0.000330072	0.000461891	0.000310494	0.000292872	0.000369957
A0A024R8S5	0.000451274	0.000542168	0.000470098	0.0014402	0.00141788	0.00139688
A0A024RD80	NA	9.68e-05	NA	0.000241957	0.000113053	0.000210423
A0A087WT78	0.000203504	NA	NA	0.00063803	NA	0.000677973
A0A087WVQ9	0.000410659	0.000632777	0.000632776	NA	0.000971858	0.00145866
A0A0A0MS51	NA	NA	9.49e-05	7.58e-05	NA	NA
A0A0A0MT01	NA	NA	9.25e-05	7.39e-05	NA	NA
A0A0G2JL54	NA	0.000327356	0.000342102	7.59e-05	NA	NA
A0A0G2JPR0	0.000362215	0.000318721	0.000333078	7.39e-05	NA	NA
A0A0K2BMD8	0.0130588	0.0102622	0.0155904	0.0030841	NA	NA
A0A0S2Z3D5	0.00278021	0.00300144	0.00278941	0.000536356	NA	NA
A0A140TA29	NA	0.000327356	0.000342102	7.59e-05	NA	NA
A0A140TA32	NA	0.000327356	0.000342102	7.59e-05	NA	NA
A0A140TA44	NA	0.000327356	0.000342102	7.59e-05	NA	NA
A0A140TA49	NA	0.000327356	0.000342102	7.59e-05	NA	NA
A0A1K0GXZ1	0.0104766	0.00823294	0.0125075	0.00247425	NA	NA
A0A1S5UZ39	0.00991634	0.00779267	0.0118387	0.00234194	NA	NA
A0A286YEY1	0.00208639	0.002529	NA	NA	0.000431872	NA
A0A384MDQ7	NA	NA	0.000725725	0.00030815	0.00028393	0.000306918
A0A384MEF1	NA	NA	9.08e-05	7.25e-05	NA	NA
A0A384NKM6	NA	0.000145149	NA	0.000149341	0.000118623	0.000104586
A0A384NKS6	0.00198284	0.00198907	0.0023318	0.000462778	0.000375759	NA
A0A385HVY8	0.0130588	0.0102622	0.0155904	0.0030841	NA	NA
A0A385HW21	NA	0.0102622	0.0155904	0.0030841	NA	NA
A0A385HW63	0.0131515	0.010335	0.0157009	0.00310597	NA	NA
A0A3B3ISA6	0.000487425	0.000428897	NA	9.94e-05	NA	NA
A0A4D5RA76	0.000496032	0.000764327	0.000764328	NA	0.0011739	0.0017619
A0A4D5RA98	0.000502646	0.000774519	0.000774519	NA	0.00118955	0.00178539
A0A4D5RAB7	0.000771876	0.000977927	0.000782342	0.00248072	0.00181889	0.00183583
A0A4D5RAC7	0.000443511	0.000683398	0.000683399	NA	0.00104961	0.00157535
A0A4D5RAC9	0.000414268	0.000638339	0.00063834	NA	0.000980402	0.00147148
A0A4D5RAG0	0.00085222	0.00107972	0.000863776	0.00273893	0.00200822	0.00202691
A0A4D5RAI5	NA	NA	0.000914786	0.00290068	NA	NA
A0A4D5RBG5	0.000525048	0.000809038	0.000809037	NA	0.00124257	NA
A0A4P8J2G1	0.00231563	0.00630151	0.00562051	0.00340197	0.00317218	0.00358711
A0A4P8J4D6	0.00237238	0.00645596	0.00575827	0.00348535	0.00324993	0.00367503
A0A5E4	0.000628668	NA	0.000823956	0.00166626	NA	NA
A0A5H1ZRQ3	0.00452305	0.0123086	0.0109784	0.00664497	0.00619613	0.00700659
A0A7I2V3H3	0.000501309	0.000772459	0.000772458	NA	0.00118639	NA
A0A7I2V5N4	0.000435316	0.000670772	0.000670772	NA	0.00103021	0.00154624
A0A7I2V659	0.000410659	0.000632777	0.000632776	NA	0.000971858	0.00145866
A0A7P0T823	0.000187984	0.000129349	NA	0.000589373	NA	0.000626271
A0A7P0T8X1	0.000478595	0.000574992	0.00049856	0.00152739	0.00150372	0.00148145
A0A7P0T9K9	0.000522203	0.000627383	0.000543986	0.00166656	0.00164073	0.00161643
A0A7P0TA35	0.000422965	0.000508157	0.000440608	0.00134986	0.00132893	0.00130925
A0A7P0TA71	0.000411575	0.000494473	0.000428743	0.0013135	0.00129314	0.00127399
A0A7P0TA97	0.000478595	0.000574992	0.00049856	0.00152739	0.00150372	0.00148145
A0A7P0TB26	0.000430107	0.000516738	0.000448049	0.00137265	0.00135137	0.00133136
A0A7P0TB36	0.000253492	0.000409937	0.000507643	0.000851819	0.000459832	0.000386111
A0A7P0TB45	0.000353776	0.000370938	0.00026893	0.000667885	0.000625244	0.000631065
A0A7P0Z497	0.000422186	0.000442666	0.000320933	0.000797035	0.000746147	0.000753094
A0A804F6T5	0.000702053	0.000309661	0.000433329	0.000291294	0.000274762	0.000347079
A0A804F729	0.000656796	0.000289699	0.000405396	0.000272517	0.00025705	0.000324706
A0A804GS07	0.00391126	NA	NA	NA	NA	0.00432678
A0A8F0WQF6	0.00171286	0.00130351	0.0019321	0.000212349	NA	NA
A2NUT2	0.000628668	NA	0.000823956	0.00166626	NA	NA
A2RTY6	0.000516978	0.00058758	0.00062087	0.00017973	0.000207653	0.000177995
A8K2W3	0.000203775	0.000188524	0.00013668	0.000109106	6.74e-05	7.55e-05
A8K9C4	0.000407991	0.000628668	0.000628668	NA	0.000965547	0.00144918
B4DGL0	NA	9.82e-05	NA	NA	0.000114636	0.000213371
B4DMA2	NA	0.000102197	NA	NA	0.000119315	0.00022208
B4DNK4	NA	0.000383519	0.000536684	0.000360771	0.000340296	0.000429862
B4DPN0	NA	0.000182761	NA	0.000188038	0.000149361	0.000131686
B4DPP8	0.000662883	0.000760199	0.000933155	0.00108011	0.000877669	0.000743861
B4DPQ3	0.00201016	0.00246024	0.00304614	0.000837118	0.000680764	0.000860759
B4DRT3	NA	0.000342991	0.000479969	0.000322647	0.000304335	0.000384436
B4E1B2	0.00109702	0.00140333	0.00125659	0.000592738	0.000428566	0.000354789
B4E1C2	0.000427169	0.00048988	0.000601335	0.000696035	0.000565579	0.000479351
B4E1C4	0.00246854	0.00302125	0.00374075	0.00102801	0.000835999	0.00105704
B4E1D8	0.000285133	0.000326993	0.000276958	0.000182636	0.000129799	0.000149594
B4E1E1	0.000272426	0.000312421	0.000264616	0.000174498	0.000124015	0.000142928
B4E3A4	0.00402113	NA	NA	NA	NA	0.00444832
B7Z2X4	NA	NA	0.000100706	8.04e-05	NA	NA
B7Z6N2	NA	NA	9.25e-05	7.39e-05	NA	NA
B7Z8Q2	0.0132477	0.0141556	0.0155917	0.00276056	0.00159731	0.00206474
B7Z992	NA	NA	9.93e-05	7.93e-05	NA	NA
B7Z9A0	NA	NA	9.4e-05	7.51e-05	NA	NA
C0JYY2	0.00012281	0.000153643	0.000127304	2.03e-05	4.04e-05	6.06e-05
D1MGQ2	0.0130588	0.0102622	0.0155904	0.0030841	NA	NA
D3DNU8	0.000644255	0.000738835	0.000906931	0.00104976	0.000853005	0.000722956
D3DRR6	0.000516432	0.000586959	0.000620214	0.00017954	0.000207434	0.000177807
D6RF35	0.000299669	0.00034717	9.49e-05	0.000151537	0.000128966	0.000227408
D9IWP9	NA	0.000153609	NA	0.000158045	0.000125537	0.000110681
D9YZU5	0.0111591	0.0134219	0.0149284	0.00452137	0.00501123	0.00420003
D9ZGG2	0.00698079	0.0071972	0.0078046	0.00256535	0.00225173	0.00245747
E1A689	0.000129002	0.000161389	NA	2.14e-05	4.24e-05	6.37e-05
E7END6	0.0020995	0.00256959	0.00318152	0.000874323	0.000711021	0.000899014
E7EVS6	0.00428599	NA	0.0056427	0.00501343	NA	0.00474132
E9KL23	NA	NA	0.000725725	0.00030815	0.00028393	0.000306918
F2RM35	0.00171286	0.00130351	0.0019321	0.000212349	NA	NA
F2RM37	0.00171286	0.00130351	0.0019321	0.000212349	NA	NA
F5GXS0	NA	0.000327356	0.000342102	7.59e-05	NA	NA
F6KPG5	0.0680731	0.0930056	NA	0.0374398	0.0321244	0.0360067
H0YMD0	0.00118944	0.00209572	0.00218935	0.00356346	0.00261415	0.00324968
H0YMU9	0.00117392	0.00206838	0.0021608	0.00351698	0.00258006	0.0032073
H0YMW4	0.000735701	0.00129626	0.00135418	0.0022041	0.00161693	0.00201002
H0YN42	0.0010547	0.00185831	0.00194134	0.00315979	0.00231802	0.00288155
H3BTN5	0.000819303	NA	NA	NA	NA	0.000405045
I3L3P5	0.000485693	0.00058352	0.000505953	0.00155004	0.00152602	0.00150342
I3L4M2	0.000426903	0.000512889	0.000444711	0.00136242	0.00134131	0.00132144
I3L4N8	0.00407841	NA	NA	NA	NA	0.00451169
J3KS17	NA	0.000481506	NA	0.00049541	0.00039351	0.000346943
K7EJ44	NA	0.000866711	NA	0.000941279	0.00137729	NA
K7EL50	0.000512133	0.000529912	0.000648847	0.00423903	0.00389762	0.00290608
K7ERI9	0.00310956	0.00234125	0.00360436	NA	0.000744092	0.00119753
O95810	0.000203775	0.000188524	0.00013668	0.000109106	6.74e-05	7.55e-05
P00338	0.000291546	0.000286583	0.000369374	0.000620754	0.000628668	0.000881523
P00338-2	0.00035326	0.000347246	0.000447562	0.000752155	0.000761743	0.00106812
P00338-3	0.000268125	0.000263561	0.000339702	0.000570888	0.000578165	0.000810708
P00338-5	0.000401631	0.000394795	0.000508847	0.000855147	0.000866049	0.00121438
P00387	0.000152324	NA	NA	0.000855858	0.000679818	0.000665967
P00387-2	0.000164926	NA	NA	0.000926666	0.000736062	0.000721065
P00387-3	0.000137274	NA	NA	0.000771297	0.000612651	0.000600167
P00734	0.0289364	0.0306015	0.0369308	0.00646932	0.00488863	0.00480192
P00738	0.00954883	0.0111747	0.011462	0.0129949	0.0111989	0.00803799
P00740	0.00171286	0.00130351	0.0019321	0.000212349	NA	NA
P00742	0.0069317	0.00647507	0.00816049	0.00222772	0.00266684	0.00221816
P01009	NA	NA	0.000725725	0.00030815	0.00028393	0.000306918
P01009-2	NA	NA	0.000844995	0.000358793	0.000330592	0.000357359
P01009-3	NA	NA	0.00099135	0.000420936	0.000387852	0.000419254
P01023	0.00184559	0.0014031	0.00172086	0.00131079	0.00125774	0.00112604
P01024	0.00175837	0.00208979	0.00212298	0.00122068	0.000755501	0.000957078
P01042	0.000427169	0.00048988	0.000601335	0.000696035	0.000565579	0.000479351
P01042-2	0.000644255	0.000738835	0.000906931	0.00104976	0.000853005	0.000722956
P01042-3	0.000703572	0.000806861	0.000990433	0.00114641	0.000931542	0.00078952
P01834	0.00452305	0.0123086	0.0109784	0.00664497	0.00619613	0.00700659
P01871	0.00101213	0.00126021	0.0013678	0.000750661	0.000623362	0.000557559
P01871-2	0.000967287	0.00120437	0.00130721	0.000717404	0.000595744	0.000532858
P01876	0.00235236	0.00285139	NA	NA	0.000486927	NA
P02647	0.021198	0.0231065	0.0280412	0.00360851	0.00378595	0.00415927
P02649	0.00278021	0.00300144	0.00278941	0.000536356	NA	NA
P02654	0.00288477	0.002172	0.00334381	NA	0.000690302	0.00111096
P02749	NA	0.000145149	NA	0.000149341	0.000118623	0.000104586
P02765	0.0156302	0.0167013	0.0183957	0.00325701	0.00188456	0.00243606
P02768	0.0705852	0.090031	0.0985	0.0402113	0.0369333	0.0409536
P02774	0.000300934	0.000348635	9.53e-05	0.000152177	0.000129509	0.000228367
P02774-2	NA	0.000469469	0.000128353	0.000204919	0.000174397	NA
P02774-3	0.000289336	0.000335199	9.16e-05	0.000146312	0.000124518	0.000219566
P04003	0.000255999	0.000293582	0.000248659	0.000163975	0.000116537	0.000134309
P04004	0.00698079	0.0071972	0.0078046	0.00256535	0.00225173	0.00245747
P04070	0.00225435	0.0027591	0.00341617	0.000938807	0.000763461	0.000965319
P04070-2	0.00201406	0.00246501	0.00305204	0.00083874	0.000682084	0.000862427
P04083	0.000662564	0.000839435	0.000671548	0.0021294	0.0015613	0.00157584
P04114	0.00012281	0.000153643	0.000127304	2.03e-05	4.04e-05	6.06e-05
P06396	NA	NA	9.08e-05	7.25e-05	NA	NA
P06396-2	NA	NA	9.71e-05	7.75e-05	NA	NA
P06396-3	NA	NA	9.57e-05	7.64e-05	NA	NA
P06396-4	NA	NA	9.61e-05	7.67e-05	NA	NA
P07237	0.000451274	0.000542168	0.000470098	0.0014402	0.00141788	0.00139688
P07355	0.000796467	0.00140333	0.00146603	0.00238615	0.00175048	0.00217604
P07355-2	0.000756309	0.00133257	0.00139211	0.00226584	0.00166222	0.00206632
P07737	0.000764157	0.000643842	NA	0.000699236	0.00102313	0.00137455
P08238	NA	9.68e-05	NA	0.000241957	0.000113053	0.000210423
P08670	0.00189126	0.00281547	0.0027701	0.00329479	0.00283665	0.00260679
P08758	NA	0.000876341	0.0013312	0.00247953	0.00274965	0.00265604
P0C0L4	0.000362215	0.000318721	0.000333078	7.39e-05	NA	NA
P0C0L4-2	NA	0.000327356	0.000342102	7.59e-05	NA	NA
P0C0L5	0.000362215	0.000318721	0.000333078	7.39e-05	NA	NA
P0DOX5	0.00579784	NA	NA	NA	0.00525919	NA
P0DOX7	0.00226152	0.00615428	0.00548919	0.00332249	0.00309806	0.0035033
P0DOY2	0.00139375	NA	0.00182669	0.00369407	NA	NA
P0DOY3	0.00139375	0.00302349	0.00182669	0.00369407	NA	NA
P10909	0.00221248	0.00221943	0.00260185	0.000516374	0.000419277	NA
P10909-2	0.00198284	0.00198907	0.0023318	0.000462778	0.000375759	NA
P10909-4	0.00238799	0.00239549	0.00280825	0.000557336	0.000452536	NA
P10909-5	0.00215957	0.00216636	0.00253964	0.000504025	0.00040925	NA
P10909-6	0.00231563	0.0023229	0.00272315	0.000540447	0.000438823	NA
P11021	0.000241477	0.000390505	0.000483581	0.000811442	0.000438036	0.000367809
P14618	0.000748327	0.000330072	0.000461891	0.000310494	0.000292872	0.000369957
P14618-2	0.000748327	0.000330072	0.000461891	0.000310494	0.000292872	0.000369957
P14625	0.000190326	0.00013096	NA	0.000596713	NA	0.00063407
P19823	0.000516978	0.00058758	0.00062087	0.00017973	0.000207653	0.000177995
P23284	0.000353776	0.000370938	0.00026893	0.000667885	0.000625244	0.000631065
P27797	0.000464236	0.000480351	0.000588163	0.00384257	0.0035331	0.00263429
P60709	0.00381739	0.00329838	0.00502577	0.00446529	NA	0.00422294
P63261	0.00381739	NA	NA	NA	NA	0.00422294
P68104	0.000407991	0.000628668	0.000628668	NA	0.000965547	0.00144918
P68871	0.0111591	0.0134219	0.0149284	0.00452137	0.00501123	0.00420003
P69905	0.0130588	0.0102622	0.0155904	0.0030841	NA	NA
Q0KKI6	0.00220989	0.00601377	0.00536386	0.00324663	0.00302733	0.00342331
Q13501	0.0003705	0.000876341	0.000308047	0.00259955	0.00279034	0.00327108
Q1KLZ0	0.00381739	0.00329838	0.00502577	0.00446529	NA	0.00422294
Q53G71	0.000476814	0.000493365	0.000604099	0.00394668	0.00362882	0.00270566
Q53G76	0.00381739	0.00329838	0.00502577	0.00446529	NA	0.00422294
Q53G85	0.000407991	0.000628668	0.000628668	NA	0.000965547	0.00144918
Q53G99	0.00381739	0.00329838	0.00502577	0.00446529	NA	0.00422294
Q53GK6	0.00381739	0.00329838	0.00502577	0.00446529	NA	0.00422294
Q53H26	NA	0.00136312	0.00122059	0.000575754	0.000416287	0.000344623
Q53HM9	0.000407991	0.000628668	0.000628668	NA	0.000965547	0.00144918
Q53HQ7	0.000407991	0.000628668	0.000628668	NA	0.000965547	0.00144918
Q53HR5	0.000407991	0.000628668	0.000628668	NA	0.000965547	0.00144918
Q53HU8	0.00189126	NA	0.0027701	0.00329479	0.00283665	0.00260679
Q567P1	0.000628668	0.00136379	0.000823956	0.00166626	NA	NA
Q58FF7	NA	0.000117433	NA	0.000293429	0.000137102	0.000255187
Q5CAQ5	0.000190563	0.000131123	NA	0.000597457	NA	0.000634861
Q5EFE6	0.00206823	0.00562827	0.00502003	0.00303851	0.00283327	0.00320387
Q5JVE7	0.0069317	0.00647507	0.00816049	0.00222772	0.00266684	0.00221816
Q5T985	0.00052306	0.000594492	0.000628174	0.000181844	0.000210096	0.000180089
Q5TZZ9	0.000662564	0.000839435	0.000671548	0.0021294	0.0015613	0.00157584
Q5VTE0	0.000407991	0.000628668	0.000628668	NA	0.000965547	NA
Q6GMV8	0.000631355	NA	0.000827477	0.00167338	NA	NA
Q6GMW3	0.000631355	0.00136962	0.000827477	0.00167338	NA	NA
Q6GMX0	0.0020507	0.00558057	0.00497749	0.00301276	0.00280926	0.00317672
Q6GMX3	0.000626005	NA	0.000820464	0.0016592	NA	NA
Q6GMX4	0.000626005	NA	0.000820464	0.0016592	NA	NA
Q6IN99	0.000628668	NA	0.000823956	0.00166626	NA	NA
Q6IPN6	0.000407991	0.000628668	0.000628668	NA	0.000965547	0.00144918
Q6IPQ0	0.000626005	NA	0.000820464	0.0016592	NA	NA
Q6IPS9	0.000407991	0.000628668	0.000628668	NA	0.000965547	0.00144918
Q6IPT9	0.000407991	0.000628668	0.000628668	NA	0.000965547	0.00144918
Q6MZW0	0.00164108	0.00198921	NA	NA	0.000339694	NA
Q6N090	0.00164108	0.00198921	NA	NA	0.000339694	NA
Q6N092	NA	NA	0.002139	0.000565855	0.000331185	0.000502106
Q6P5S8	0.0020507	0.00558057	0.00497749	0.00301276	0.00280926	0.00317672
Q6PIL8	0.0020507	0.00558057	0.00497749	0.00301276	0.00280926	0.00317672
Q6PIQ7	0.000626005	0.00135801	0.000820464	0.0016592	NA	NA
Q6PJF2	0.00205943	0.00560432	0.00499867	0.00302558	0.00282122	0.00319024
Q6PJG0	0.000628668	NA	0.000823956	0.00166626	NA	NA
Q6PJR7	0.00106286	NA	0.00139302	0.00281706	NA	NA
Q6ZW64	NA	NA	0.00224725	NA	0.000347946	NA
Q7Z2U7	0.000631355	0.00136962	0.000827477	0.00167338	NA	NA
Q7Z3Y4	0.0020507	0.00558057	0.00497749	0.00301276	0.00280926	0.00317672
Q86TT1	0.00122265	0.00152233	0.00165231	0.000906798	0.000753021	0.000673532
Q8N355	0.000631355	NA	0.000827477	0.00167338	NA	NA
Q8N5F4	0.000634065	NA	0.000831028	0.00168057	NA	NA
Q8NCL6	0.00168435	0.00204166	NA	NA	0.000348652	NA
Q8NEJ1	0.000626005	0.00135801	0.000820464	0.0016592	NA	NA
Q8TCD0	0.00202496	0.00551052	0.00491501	0.00297495	0.002774	0.00313684
Q8TCJ5	0.00139375	0.00302349	0.00182669	0.00369407	NA	NA
Q96DK0	NA	NA	0.00223819	NA	0.000346543	NA
Q96K68	0.00168094	0.00203753	NA	NA	0.000347946	NA
Q9NZ23	0.000449504	NA	0.00242037	NA	0.00120368	NA
Q9UP60	0.00216246	0.0026212	NA	NA	0.000447618	NA
S6AWE6	0.000687149	NA	0.000900603	0.00182126	NA	NA
S6B286	0.000687149	NA	0.000900603	0.00182126	NA	NA
S6B2B0	0.000680816	NA	0.000892302	0.00180448	NA	NA
S6BAN6	0.000683968	NA	0.000896434	0.00181283	NA	NA
S6BAP8	0.000680816	NA	0.000892302	0.00180448	NA	NA
S6BAR0	0.000683968	NA	0.000896434	0.00181283	NA	NA
S6BGD6	0.000628668	0.00136379	0.000823956	0.00166626	NA	NA
S6BGF9	0.000693602	NA	0.000909059	0.00183837	NA	NA
S6C4S2	0.000680816	NA	0.000892302	0.00180448	NA	NA
V9HW34	0.00205943	0.00560432	0.00499867	0.00302558	0.00282122	0.00319024
V9HW65	0.000796467	0.00140333	0.00146603	0.00238615	0.00175048	0.00217604
V9HW68	NA	0.00583872	0.00774519	NA	0.0050242	NA
V9HW88	0.000464236	0.000480351	0.000588163	0.00384257	0.0035331	0.00263429
V9HWA9	0.00175837	0.00208979	0.00212298	0.00122068	0.000755501	0.000957078
V9HWB4	0.000241477	0.000390505	0.000483581	0.000811442	0.000438036	0.000367809
V9HWB8	0.000748327	0.000330072	0.000461891	0.000310494	0.000292872	0.000369957
V9HWB9	0.000291546	0.000286583	0.000369374	0.000620754	0.000628668	0.000881523
V9HWC6	0.000367384	0.000385205	0.000279273	0.000693574	0.000649292	0.000655337
V9HWE0	NA	0.000876341	0.0013312	0.00247953	0.00274965	0.00265604
V9HWE1	0.00189126	0.00281547	0.0027701	0.00329479	0.00283665	0.00260679
V9HWI6	0.000300934	0.000348635	9.53e-05	0.000152177	0.000129509	0.000228367
V9HWP2	0.000190326	0.00013096	NA	0.000596713	NA	0.00063407
